# Supplementary material for: Combinatorial macrophage induced innate immunotherapy against Ewing sarcoma: Turning “Two Keys” simultaneously
Source: J Exp Clin Cancer Res. 2024 Jul 11;43:193. doi: 10.1186/s13046-024-03093-w (PMC11238356; doi:10.1186/s13046-024-03093-w)
Supplement: Supplementary file 1 — Additional file 1. [file 13046_2024_3093_MOESM1_ESM.xlsx]

## Sheet: control.vs.doxorubicin_magrolim
ID	GeneID	Class	Description	basepairs	meanFC	pAdj	Mean_Test	Mean_Control	Norm_CON_1	Norm_CON_2	Norm_CON_3	Norm_CON_4	Norm_CON_5	Norm_DaM_1	Norm_DaM_2	Norm_DaM_3	Norm_DaM_4	Norm_DaM_5
LRRN4CL	ENSG00000177363.4	protein_coding	LRRN4 C-terminal like [Source:HGNC Symbol;Acc:HGNC:33724]	2585	-5.7	7.19515e-05	30.62	235.91	25	36.2	31.5	22.5	37.9	110.6	76.3	67	467.8	457.8
C1QL2	ENSG00000144119.3	protein_coding	complement C1q like 2 [Source:HGNC Symbol;Acc:HGNC:24181]	2043	-4.28	3.49187e-05	98.17	531.12	107.1	143.8	129.5	38.5	71.8	256.7	223.5	399.2	1033.8	742.4
NSG2	ENSG00000170091.10	protein_coding	neuronal vesicle trafficking associated 2 [Source:HGNC Symbol;Acc:HGNC:24955]	1037	-3.94	0.00143874	22.44	109.3	19.6	34.2	35.8	8.6	14	90.1	66.3	44	161.1	184.9
LRRK2	ENSG00000188906.15	protein_coding	leucine rich repeat kinase 2 [Source:HGNC Symbol;Acc:HGNC:18618]	3889	-3.71	5.71708e-05	46.25	191.82	13.4	55.8	38.3	73.9	49.9	95.6	142.7	119.7	316.7	284.6
FAM155B	ENSG00000130054.4	protein_coding	family with sequence similarity 155 member B [Source:HGNC Symbol;Acc:HGNC:30701]	4013	-3.3	0.00128608	81.36	339.6	99.1	101.8	87.8	50.3	67.8	127	188.1	116.8	700.6	565.5
BEX1	ENSG00000133169.5	protein_coding	brain expressed X-linked 1 [Source:HGNC Symbol;Acc:HGNC:1036]	864	-2.98	0.00128608	375.4	1249.31	361.6	784.8	305	170.2	255.3	996.8	783.3	831.8	1955.1	1679.5
CYP1B1	ENSG00000138061.11	protein_coding	cytochrome P450 family 1 subfamily B member 1 [Source:HGNC Symbol;Acc:HGNC:2597]	1582	-2.96	0.00197347	29.12	92.73	26.8	45	18.7	17.1	37.9	77.8	66.3	75.6	123.6	120.3
MT-TW	ENSG00000210117.1	Mt_tRNA	mitochondrially encoded tRNA tryptophan [Source:HGNC Symbol;Acc:HGNC:7501]	68	-2.86	0.0211912	17.79	60.59	33.9	5.9	11.9	19.3	18	83.3	81.8	65.1	34.2	38.6
ABCA5	ENSG00000154265.15	protein_coding	ATP binding cassette subfamily A member 5 [Source:HGNC Symbol;Acc:HGNC:35]	2531	-2.84	0.0027178	353.28	1376.92	327.7	267.1	267.5	501.1	402.9	682.8	579.8	292.9	2970.1	2359
GBP2	ENSG00000162645.12	protein_coding	guanylate binding protein 2 [Source:HGNC Symbol;Acc:HGNC:4183]	2540	-2.84	0.00203643	65.47	215.62	43.8	129.2	46.9	41.8	65.8	137.9	179.9	138.8	232.8	388.7
RASL12	ENSG00000103710.10	protein_coding	RAS like family 12 [Source:HGNC Symbol;Acc:HGNC:30289]	1715	-2.81	0.00965816	25.98	91.36	17	34.2	35.8	15	27.9	68.3	37.3	61.3	154.5	135.5
SELENOP	ENSG00000250722.5	protein_coding	selenoprotein P [Source:HGNC Symbol;Acc:HGNC:10751]	1222	-2.79	0.03717	350.31	1162.12	234.8	328.8	170.4	848	169.6	798.8	1264.9	1008.9	1315.2	1422.8
LINC02381	ENSG00000250742.2	lincRNA	long intergenic non-protein coding RNA 2381 [Source:HGNC Symbol;Acc:HGNC:53304]	1355	-2.72	0.0176801	14.09	45.79	5.4	14.7	19.6	12.8	18	38.2	32.7	31.6	61.8	64.6
CTSS	ENSG00000163131.10	protein_coding	cathepsin S [Source:HGNC Symbol;Acc:HGNC:2545]	1332	-2.7	0.00461236	61.58	210.77	59.8	93	43.5	57.8	53.9	117.4	153.6	110.1	372.9	299.8
MORC1	ENSG00000114487.9	protein_coding	MORC family CW-type zinc finger 1 [Source:HGNC Symbol;Acc:HGNC:7198]	3410	-2.65	0.00584379	69.32	234.82	71.4	51.9	104.8	26.8	91.8	233.5	110.9	105.3	433.6	290.8
NUAK1	ENSG00000074590.13	protein_coding	NUAK family kinase 1 [Source:HGNC Symbol;Acc:HGNC:14311]	2126	-2.65	0.00765005	129.69	402.03	133.9	216.3	159.3	33.2	105.7	346.8	319	129.2	677.4	537.7
APOD	ENSG00000189058.8	protein_coding	apolipoprotein D [Source:HGNC Symbol;Acc:HGNC:612]	951	-2.61	0.0178607	54.95	144.96	12.5	70.5	29	134.9	27.9	113.3	85.4	99.6	231.7	194.8
AXL	ENSG00000167601.11	protein_coding	AXL receptor tyrosine kinase [Source:HGNC Symbol;Acc:HGNC:905]	2550	-2.61	0.00520011	161.26	480.2	92.9	306.3	140.6	77.1	189.5	170.7	508.9	265.1	656.5	799.8
CDCP1	ENSG00000163814.7	protein_coding	CUB domain containing protein 1 [Source:HGNC Symbol;Acc:HGNC:24357]	2662	-2.61	0.0333103	9.63	32.82	4.5	18.6	4.3	12.8	8	31.4	37.3	51.7	13.2	30.5
CTSK	ENSG00000143387.12	protein_coding	cathepsin K [Source:HGNC Symbol;Acc:HGNC:2536]	981	-2.51	0.0459124	733.12	2859.8	717	952.1	825.6	247.3	923.6	3065.6	1039.6	1059.6	5661.1	3473
TMEM144	ENSG00000164124.10	protein_coding	transmembrane protein 144 [Source:HGNC Symbol;Acc:HGNC:25633]	1405	-2.41	0.0129332	31.44	93.89	25	39.1	35.8	35.3	21.9	146.1	40.9	69.9	114.7	97.8
APELA	ENSG00000248329.5	protein_coding	apelin receptor early endogenous ligand [Source:HGNC Symbol;Acc:HGNC:48925]	1028	-2.41	0.00525465	429.75	1270.59	337.5	495.1	609.2	244.1	462.8	1058.3	589.8	456.6	2392	1856.3
MUC19	ENSG00000205592.14	protein_coding	mucin 19, oligomeric [Source:HGNC Symbol;Acc:HGNC:14362]	3183	-2.4	0.0113354	92.75	250.41	85.7	122.3	50.3	101.7	103.7	200.7	170.8	188.6	408.2	283.7
RASAL1	ENSG00000111344.11	protein_coding	RAS protein activator like 1 [Source:HGNC Symbol;Acc:HGNC:9873]	2416	-2.39	0.0176801	18.94	52.69	7.1	37.2	16.2	18.2	16	53.3	74.5	39.2	30.9	65.5
PDYN	ENSG00000101327.8	protein_coding	prodynorphin [Source:HGNC Symbol;Acc:HGNC:8820]	2584	-2.34	0.0313239	24.44	82.3	21.4	19.6	27.3	30	23.9	28.7	38.2	46.9	147.8	149.9
FGF12	ENSG00000114279.13	protein_coding	fibroblast growth factor 12 [Source:HGNC Symbol;Acc:HGNC:3668]	1439	-2.34	0.00598112	35.09	90.27	22.3	54.8	33.2	33.2	31.9	84.7	85.4	122.5	100.4	58.3
PHEX	ENSG00000102174.8	protein_coding	phosphate regulating endopeptidase homolog X-linked [Source:HGNC Symbol;Acc:HGNC:8918]	3368	-2.33	0.0171695	28.81	82.5	34.8	23.5	28.1	25.7	31.9	136.6	61.8	53.6	86.1	74.5
MYH15	ENSG00000144821.9	protein_coding	myosin heavy chain 15 [Source:HGNC Symbol;Acc:HGNC:31073]	3603	-2.3	0.00312281	31.08	78.26	32.1	40.1	37.5	25.7	19.9	72.4	67.2	84.2	103.7	63.7
FBXL17	ENSG00000145743.15	protein_coding	F-box and leucine rich repeat protein 17 [Source:HGNC Symbol;Acc:HGNC:13615]	3116	-2.29	0.00598112	253.35	656.03	140.2	494.2	295.6	111.4	225.4	857.6	717.9	627	614.6	463.2
KLF2	ENSG00000127528.5	protein_coding	Kruppel like factor 2 [Source:HGNC Symbol;Acc:HGNC:6347]	1291	-2.28	0.00615776	1090.39	2680.27	826.8	2183.1	583.6	1096.4	762	3402.9	3669.4	1292.2	1974.9	3061.9
GAS1RR	ENSG00000226237.1	lincRNA	GAS1 adjacent regulatory RNA [Source:HGNC Symbol;Acc:HGNC:52261]	4387	-2.26	0.00331928	55.05	139.51	49.1	81.2	34.9	62.1	47.9	133.8	116.3	80.4	206.3	160.7
AC064875.1	ENSG00000225649.5	processed_transcript		984	-2.24	0.000749622	87.24	216.95	82.1	113.5	65.6	93.1	81.8	310	171.7	106.3	281.3	215.4
UNC5A	ENSG00000113763.11	protein_coding	unc-5 netrin receptor A [Source:HGNC Symbol;Acc:HGNC:12567]	3090	-2.24	8.61514e-05	452.54	1081.11	509.9	682	420.9	314.8	335.1	718.3	917.8	1192.7	1370.3	1206.4
PCDH8	ENSG00000136099.13	protein_coding	protocadherin 8 [Source:HGNC Symbol;Acc:HGNC:8660]	3180	-2.23	8.29096e-05	835.84	1834.29	842.9	1555.9	549.5	730.2	500.7	1358.7	1863.8	1535.4	2373.2	2040.4
HIVEP2	ENSG00000010818.9	protein_coding	human immunodeficiency virus type I enhancer binding protein 2 [Source:HGNC Symbol;Acc:HGNC:4921]	6034	-2.21	0.0220839	144.18	376.21	76.8	293.6	90.3	100.6	159.6	87.4	348.9	236.4	419.3	789
IGSF21	ENSG00000117154.11	protein_coding	immunoglobin superfamily member 21 [Source:HGNC Symbol;Acc:HGNC:28246]	1330	-2.21	0.00603834	510.36	1222.82	310.7	743.7	258.2	662.7	576.5	839.8	607.9	801.2	1935.2	1929.9
MATN2	ENSG00000132561.13	protein_coding	matrilin 2 [Source:HGNC Symbol;Acc:HGNC:6908]	1637	-2.2	0.015486	105.22	291.61	126.8	122.3	105.6	69.6	101.7	180.3	162.7	116.8	545	453.3
AC018647.1	ENSG00000227544.8	lincRNA		1181	-2.2	0.00598112	26.88	64.49	21.4	29.4	17.9	27.8	37.9	50.5	49.1	61.3	91.6	70
DRD1	ENSG00000184845.3	protein_coding	dopamine receptor D1 [Source:HGNC Symbol;Acc:HGNC:3020]	4054	-2.19	0.0534212	23.04	67.97	23.2	26.4	34.9	10.7	19.9	50.5	27.3	50.7	136.8	74.5
SLC16A10	ENSG00000112394.16	protein_coding	solute carrier family 16 member 10 [Source:HGNC Symbol;Acc:HGNC:17027]	2680	-2.17	0.0155249	53.69	131.2	41.1	48.9	46.9	27.8	103.7	64.2	120.9	98.6	182	190.3
RHOB	ENSG00000143878.9	protein_coding	ras homolog family member B [Source:HGNC Symbol;Acc:HGNC:668]	2372	-2.16	0.00768824	3281.36	7778.22	3329.7	6061	2320	2687.4	2008.7	9509.6	11821.4	4934.5	5601.6	7024.1
MYO1D	ENSG00000176658.16	protein_coding	myosin ID [Source:HGNC Symbol;Acc:HGNC:7598]	1464	-2.15	5.71708e-05	375.26	868.94	370.6	412	344.2	430.4	319.2	816.6	548.9	626	1278.8	1074.5
S100A4	ENSG00000196154.11	protein_coding	S100 calcium binding protein A4 [Source:HGNC Symbol;Acc:HGNC:10494]	594	-2.13	0.00649823	242.95	618.86	261.6	265.2	241.1	233.4	213.4	412.4	425.3	370.4	978.6	907.5
RAPSN	ENSG00000165917.9	protein_coding	receptor associated protein of the synapse [Source:HGNC Symbol;Acc:HGNC:9863]	1280	-2.13	0.0677783	25.41	71.53	30.4	27.4	20.4	28.9	19.9	118.8	78.1	49.8	75	35.9
KLHDC7B	ENSG00000130487.6	protein_coding	kelch domain containing 7B [Source:HGNC Symbol;Acc:HGNC:25145]	2990	-2.12	0.0472122	51.62	133.7	46.4	90	80.1	9.6	31.9	174.8	158.1	128.3	134.6	72.7
FKBP9P1	ENSG00000176826.15	transcribed_unprocessed_pseudogene	FK506 binding protein 9 pseudogene 1 [Source:HGNC Symbol;Acc:HGNC:23568]	1971	-2.1	0.0255707	197.08	519.39	158.9	287.7	229.2	122.1	187.5	465.6	202.6	209.6	1016.2	702.9
AC022905.1	ENSG00000250979.1	unprocessed_pseudogene		3048	-2.08	0.0459124	59.43	147.61	32.1	49.9	37.5	117.8	59.8	161.1	79.1	75.6	218.5	203.8
AC084036.1	ENSG00000272990.1	antisense		508	-2.04	0.0129332	142.64	324.2	166.1	222.1	96.3	121	107.7	416.5	429.8	369.5	204.1	201.1
SLC4A5	ENSG00000188687.17	protein_coding	solute carrier family 4 member 5 [Source:HGNC Symbol;Acc:HGNC:18168]	3061	-2.02	0.0679506	20.16	47.13	13.4	41.1	3.4	15	27.9	45.1	60.9	62.2	29.8	37.7
POU5F1B	ENSG00000212993.5	protein_coding	POU class 5 homeobox 1B [Source:HGNC Symbol;Acc:HGNC:9223]	3434	-2.02	0.0120565	62.54	144.57	49.1	103.7	52	46	61.8	187.1	105.4	82.3	186.5	161.6
CLCN4	ENSG00000073464.11	protein_coding	chloride voltage-gated channel 4 [Source:HGNC Symbol;Acc:HGNC:2022]	4047	-2	0.00199231	46.91	101.45	45.5	45	41.7	36.4	65.8	86	89.1	86.1	115.8	130.2
ABCA1	ENSG00000165029.15	protein_coding	ATP binding cassette subfamily A member 1 [Source:HGNC Symbol;Acc:HGNC:29]	3441	-1.97	0.00649823	115.05	236.61	102.7	213.3	52.8	86.7	119.7	222.6	307.1	269.9	125.8	257.6
TMEM269	ENSG00000274386.5	protein_coding	transmembrane protein 269 [Source:HGNC Symbol;Acc:HGNC:52381]	1537	-1.96	0.030158	48.42	107.99	56.3	83.2	24.7	46	31.9	95.6	161.7	103.4	85	94.3
EVX2	ENSG00000174279.4	protein_coding	even-skipped homeobox 2 [Source:HGNC Symbol;Acc:HGNC:3507]	4203	-1.95	0.00331928	199.73	433.01	185.7	371.8	142.3	125.3	173.5	628.1	424.4	230.7	493.2	388.7
GLI1	ENSG00000111087.9	protein_coding	GLI family zinc finger 1 [Source:HGNC Symbol;Acc:HGNC:4317]	1992	-1.92	0.0117583	129.5	282.64	154.5	179.1	98.8	97.4	117.7	178.9	389.8	307.3	320	217.2
AC069120.1	ENSG00000253361.2	lincRNA		834	-1.88	0.0574884	36.25	81.98	14.3	34.2	40	56.7	35.9	66.9	39.1	65.1	101.5	137.3
MIR22HG	ENSG00000186594.14	lincRNA	MIR22 host gene [Source:HGNC Symbol;Acc:HGNC:28219]	769	-1.87	0.0113097	83.21	170.81	89.3	69.5	115.9	69.6	71.8	239	181.7	155.1	158.9	119.4
ALK	ENSG00000171094.17	protein_coding	ALK receptor tyrosine kinase [Source:HGNC Symbol;Acc:HGNC:427]	2685	-1.85	0.0502328	384.71	853.22	284.8	470.7	262.4	582.4	323.2	737.4	416.2	383.8	1583.3	1145.4
LIPH	ENSG00000163898.9	protein_coding	lipase H [Source:HGNC Symbol;Acc:HGNC:18483]	1485	-1.84	0.0427862	49.72	110.81	25.9	36.2	54.5	92.1	39.9	32.8	117.2	97.6	112.5	193.9
FAM198B	ENSG00000164125.15	protein_coding	family with sequence similarity 198 member B [Source:HGNC Symbol;Acc:HGNC:25312]	2316	-1.84	0.0713444	357.18	951.26	221.4	174.2	326.3	623.1	440.8	652.7	224.5	281.4	2065.4	1532.3
DDX25	ENSG00000109832.13	protein_coding	DEAD-box helicase 25 [Source:HGNC Symbol;Acc:HGNC:18698]	1863	-1.83	0.0343993	44.52	95.97	39.3	57.7	32.4	35.3	57.8	158.4	103.6	95.7	62.9	59.2
PCLO	ENSG00000186472.19	protein_coding	piccolo presynaptic cytomatrix protein [Source:HGNC Symbol;Acc:HGNC:13406]	5185	-1.81	0.0906726	87.31	197.87	67	93.9	75	104.9	95.7	187.1	152.7	197.2	250.5	202
TSPAN8	ENSG00000127324.8	protein_coding	tetraspanin 8 [Source:HGNC Symbol;Acc:HGNC:11855]	849	-1.8	0.0146113	1206.94	2445.24	1122.4	1610.7	1068.4	1006.4	1226.8	1022.8	3717.5	3041.1	2001.4	2443.4
TRAM2-AS1	ENSG00000225791.6	lincRNA	TRAM2 antisense RNA 1 (head to head) [Source:HGNC Symbol;Acc:HGNC:48663]	1181	-1.79	0.00208564	165.26	311.45	143.8	196.7	124.4	209.9	151.6	278.6	348	396.3	275.8	258.5
CORO2A	ENSG00000106789.12	protein_coding	coronin 2A [Source:HGNC Symbol;Acc:HGNC:2255]	5547	-1.79	0.0794926	72.76	191.77	75	85.1	85.2	40.7	77.8	211.7	69.1	62.2	323.3	292.6
AC005865.2	ENSG00000250770.3	transcribed_unprocessed_pseudogene		2270	-1.79	0.092748	267.24	626.95	333.9	210.4	196	458.3	137.6	846.6	270.8	252.7	1053.7	710.9
BEX2	ENSG00000133134.11	protein_coding	brain expressed X-linked 2 [Source:HGNC Symbol;Acc:HGNC:30933]	845	-1.79	0.0117583	336.57	655.38	267.9	596.9	313.5	231.3	273.3	637.7	662.4	441.3	777.8	757.6
DGKK	ENSG00000274588.1	protein_coding	diacylglycerol kinase kappa [Source:HGNC Symbol;Acc:HGNC:32395]	7407	-1.78	0.00199231	4901.51	8938.35	4187.8	6697	4373.3	2924	6325.4	7211.4	8550	7619.5	9788.7	11522.2
MFSD6	ENSG00000151690.14	protein_coding	major facilitator superfamily domain containing 6 [Source:HGNC Symbol;Acc:HGNC:24711]	1633	-1.77	0.0534212	485.64	1119.59	353.6	567.5	812	232.3	462.8	1073.3	549.8	538.9	1785.2	1650.8
SMKR1	ENSG00000240204.2	protein_coding	small lysine rich protein 1 [Source:HGNC Symbol;Acc:HGNC:43561]	730	-1.77	0.0574884	22.73	50.03	29.5	13.7	23	23.6	23.9	62.8	27.3	28.7	73.9	57.4
ZP3	ENSG00000188372.14	protein_coding	zona pellucida glycoprotein 3 [Source:HGNC Symbol;Acc:HGNC:13189]	1003	-1.77	0.00312281	124.25	234.77	83	165.4	154.2	104.9	113.7	247.2	211.7	226.9	263.7	224.4
LOXHD1	ENSG00000167210.17	protein_coding	lipoxygenase homology domains 1 [Source:HGNC Symbol;Acc:HGNC:26521]	3335	-1.76	0.0129332	6403.74	12035.5	5187.8	9950.6	4886.3	7072.9	4921.1	11549.7	10572.8	7443.3	14438.1	16173.8
GSTM3	ENSG00000134202.10	protein_coding	glutathione S-transferase mu 3 [Source:HGNC Symbol;Acc:HGNC:4635]	1489	-1.76	0.0021387	1523.07	2862.74	1594.7	1976.6	1553.2	1126.4	1364.4	2688.7	2033.7	2560.6	3680.7	3350
ANO4	ENSG00000151572.17	protein_coding	anoctamin 4 [Source:HGNC Symbol;Acc:HGNC:23837]	1884	-1.74	0.00591946	165.24	316.12	129.5	218.2	121	182	175.5	219.9	248.1	242.2	436.9	433.6
AHNAK	ENSG00000124942.13	protein_coding	AHNAK nucleoprotein [Source:HGNC Symbol;Acc:HGNC:347]	2952	-1.73	0.0576459	17969.2	36545.3	8679.1	22911.2	13388.4	26936.1	17930.9	40511.3	34902.6	23483.5	41803.8	42025.1
COL6A3	ENSG00000163359.15	protein_coding	collagen type VI alpha 3 chain [Source:HGNC Symbol;Acc:HGNC:2213]	5094	-1.72	0.0681692	577.01	1143.54	303.6	992.2	518.9	352.3	718.1	1357.3	574.3	873	1046	1867.1
TMEM220	ENSG00000187824.8	protein_coding	transmembrane protein 220 [Source:HGNC Symbol;Acc:HGNC:33757]	1065	-1.71	0.00591946	114.35	215.28	112.5	111.6	113.3	116.7	117.7	244.4	159	159.9	272.5	240.6
ZMAT4	ENSG00000165061.14	protein_coding	zinc finger matrin-type 4 [Source:HGNC Symbol;Acc:HGNC:25844]	976	-1.71	0.029483	363.8	704.15	441.1	405.1	230.9	376.9	365	598.1	498	559	984.2	881.5
MYRF	ENSG00000124920.13	protein_coding	myelin regulatory factor [Source:HGNC Symbol;Acc:HGNC:1181]	2750	-1.7	0.0187277	280.05	537.19	176.8	394.3	286.3	251.6	291.2	553	330.8	448.9	647.7	705.6
KLF13	ENSG00000169926.10	protein_coding	Kruppel like factor 13 [Source:HGNC Symbol;Acc:HGNC:13672]	1574	-1.68	0.00287017	2550.8	4536.32	2520.7	3325	2166.6	2521.4	2220.2	3744.3	5136	4801.4	4290.8	4709.1
MAFB	ENSG00000204103.3	protein_coding	MAF bZIP transcription factor B [Source:HGNC Symbol;Acc:HGNC:6408]	3393	-1.68	0.000173621	7114.16	12387.1	7204	7981.9	6062.9	8547.2	5774.8	11872	11284.3	15440.9	11741.6	11596.7
ZNF843	ENSG00000176723.9	protein_coding	zinc finger protein 843 [Source:HGNC Symbol;Acc:HGNC:28710]	2573	-1.67	0.0339641	64.11	118.96	47.3	47.9	77.5	60	87.8	122.9	109	108.2	133.5	121.2
KRT10	ENSG00000186395.7	protein_coding	keratin 10 [Source:HGNC Symbol;Acc:HGNC:6413]	1354	-1.66	0.00649823	556.71	1038.85	565.2	628.2	614.3	545	430.9	822.1	807.8	1056.8	1162.9	1344.7
CLDN1	ENSG00000163347.5	protein_coding	claudin 1 [Source:HGNC Symbol;Acc:HGNC:2032]	1956	-1.66	0.0146315	5838.04	10716.6	6204.8	5949.4	7607.6	2769.8	6658.5	8624.7	11766.9	8088.5	12775.4	12327.4
CD82	ENSG00000085117.11	protein_coding	CD82 molecule [Source:HGNC Symbol;Acc:HGNC:6210]	825	-1.66	0.0271017	154.87	283.73	168.8	187.9	190	92.1	135.6	249.9	242.6	245	331	350.1
LBH	ENSG00000213626.11	protein_coding	limb bud and heart development [Source:HGNC Symbol;Acc:HGNC:29532]	947	-1.66	0.0379146	8183.64	15356.5	7913.9	8506.3	13627	4844.8	6026.2	13527	11687.8	10112.1	24263.2	17192.6
TSPAN2	ENSG00000134198.9	protein_coding	tetraspanin 2 [Source:HGNC Symbol;Acc:HGNC:20659]	1276	-1.65	0.0906726	85.32	173.5	104.5	107.6	67.3	37.5	109.7	101	197.2	110.1	171	288.1
LSAMP	ENSG00000185565.11	protein_coding	limbic system-associated membrane protein [Source:HGNC Symbol;Acc:HGNC:6705]	3186	-1.63	0.046958	1484.66	2740.55	809	1968.8	1356.4	1613.5	1675.6	2107	2143.6	2392.1	3264.7	3795.3
BMP6	ENSG00000153162.8	protein_coding	bone morphogenetic protein 6 [Source:HGNC Symbol;Acc:HGNC:1073]	2780	-1.63	0.0576459	78.32	148.59	75	72.4	97.1	79.2	67.8	150.2	109	120.6	199.7	163.4
NPL	ENSG00000135838.13	protein_coding	N-acetylneuraminate pyruvate lyase [Source:HGNC Symbol;Acc:HGNC:16781]	1596	-1.62	0.0573277	48.12	92.01	50.9	39.1	57.1	39.6	53.9	99.7	72.7	54.6	123.6	109.5
DNAH10OS	ENSG00000250091.2	protein_coding	dynein axonemal heavy chain 10 opposite strand [Source:HGNC Symbol;Acc:HGNC:37121]	5040	-1.61	0.0187221	134.88	239.47	98.2	185.9	108.2	128.5	153.6	273.1	283.5	276.6	180.9	183.1
MICAL2	ENSG00000133816.14	protein_coding	microtubule associated monooxygenase, calponin and LIM domain containing 2 [Source:HGNC Symbol;Acc:HGNC:24693]	1757	-1.58	0.092748	34.66	71.15	25.9	51.9	45.2	22.5	27.9	83.3	59.1	141.7	33.1	38.6
ABCA9	ENSG00000154258.16	protein_coding	ATP binding cassette subfamily A member 9 [Source:HGNC Symbol;Acc:HGNC:39]	2274	-1.58	0.0972977	103.93	208.21	75.9	108.6	97.1	96.4	141.6	148.8	189	90	337.6	275.6
PRKAB2	ENSG00000131791.7	protein_coding	protein kinase AMP-activated non-catalytic subunit beta 2 [Source:HGNC Symbol;Acc:HGNC:9379]	2199	-1.58	0.0134696	818.3	1449.64	785.8	851.3	913.3	759.1	781.9	1405.1	1055.9	822.3	2036.7	1928.1
CORO2B	ENSG00000103647.12	protein_coding	coronin 2B [Source:HGNC Symbol;Acc:HGNC:2256]	3520	-1.58	0.0626648	191.74	347.1	108	272	158.5	236.6	183.5	271.7	362.6	486.3	250.5	364.4
TRIB2	ENSG00000071575.11	protein_coding	tribbles pseudokinase 2 [Source:HGNC Symbol;Acc:HGNC:30809]	2150	-1.58	0.00205765	6026.4	9987.56	5511.9	7419.2	5756.1	6246.3	5198.4	8549.6	9357	9112.7	11618	11300.5
ABCA6	ENSG00000154262.12	protein_coding	ATP binding cassette subfamily A member 6 [Source:HGNC Symbol;Acc:HGNC:36]	2819	-1.57	0.0170003	1128.96	1911.41	865.2	1258.4	702.9	1394	1424.3	2053.8	2033.7	1369.8	2125	1974.8
CNN2	ENSG00000064666.14	protein_coding	calponin 2 [Source:HGNC Symbol;Acc:HGNC:2156]	1308	-1.56	0.092748	1242.07	2565.74	937.6	1823	1502.9	772	1174.9	1873.5	1590.2	1388.9	4442	3534
LRFN5	ENSG00000165379.13	protein_coding	leucine rich repeat and fibronectin type III domain containing 5 [Source:HGNC Symbol;Acc:HGNC:20360]	2177	-1.56	0.00515801	2829.4	4583.98	3144.8	3426.8	3072.3	1702.4	2800.7	5336.5	4848.9	3630.7	4780.7	4323.1
CLIP4	ENSG00000115295.19	protein_coding	CAP-Gly domain containing linker protein family member 4 [Source:HGNC Symbol;Acc:HGNC:26108]	1671	-1.55	0.0598115	223.97	398.62	145.5	223.1	196	315.8	239.4	318.2	360.8	242.2	502	570
S100A6	ENSG00000197956.9	protein_coding	S100 calcium binding protein A6 [Source:HGNC Symbol;Acc:HGNC:10496]	560	-1.55	0.043144	2024.66	3505.92	1842.1	2254.5	2339.6	1919.7	1767.4	3131.2	4229.1	3831.8	3068.3	3269.2
YPEL5	ENSG00000119801.12	protein_coding	yippee like 5 [Source:HGNC Symbol;Acc:HGNC:18329]	1470	-1.55	0.0369981	4793.99	8360.78	5177.1	6302.7	5134.2	3675.6	3680.3	7559.6	7982.1	7301.7	10056.8	8903.8
BBOF1	ENSG00000119636.15	protein_coding	basal body orientation factor 1 [Source:HGNC Symbol;Acc:HGNC:19855]	1125	-1.55	0.0481521	85.42	146.51	68.8	139	55.4	94.2	69.8	131.1	161.7	166.6	117	156.2
ANKRD44	ENSG00000065413.19	protein_coding	ankyrin repeat domain 44 [Source:HGNC Symbol;Acc:HGNC:25259]	2230	-1.54	0.000453801	625.58	996.94	525.9	717.3	508.6	679.9	696.2	703.3	1219.5	992.6	1017.3	1052
SCNN1B	ENSG00000168447.10	protein_coding	sodium channel epithelial 1 beta subunit [Source:HGNC Symbol;Acc:HGNC:10600]	1403	-1.54	0.081918	515.49	989.28	650	554.8	363.8	617.8	391	587.2	810.6	626	1617.5	1305.2
PELI2	ENSG00000139946.9	protein_coding	pellino E3 ubiquitin protein ligase family member 2 [Source:HGNC Symbol;Acc:HGNC:8828]	2414	-1.53	0.092748	810.65	1481.92	865.2	1159.6	771.9	478.6	778	1286.3	1083.2	875.9	2099.6	2064.6
MBNL2	ENSG00000139793.18	protein_coding	muscleblind like splicing regulator 2 [Source:HGNC Symbol;Acc:HGNC:16746]	3590	-1.53	0.043144	406.21	691.79	297.3	550.9	235.2	540.7	406.9	386.4	647	740.9	783.4	901.2
OR4E2	ENSG00000221977.2	protein_coding	olfactory receptor family 4 subfamily E member 2 [Source:HGNC Symbol;Acc:HGNC:8297]	1898	-1.52	0.0534212	553.53	934.77	562.5	547	340.8	768.7	548.6	942.2	1088.6	773.4	937.8	931.8
ANXA4	ENSG00000196975.15	protein_coding	annexin A4 [Source:HGNC Symbol;Acc:HGNC:542]	1490	-1.52	0.0673932	94.12	163.92	67	99.8	100.5	99.6	103.7	143.4	170.8	125.4	169.9	210
FAM227A	ENSG00000184949.15	protein_coding	family with sequence similarity 227 member A [Source:HGNC Symbol;Acc:HGNC:44197]	1990	-1.51	0.0504346	114.31	192.14	70.5	132.1	102.2	107.1	159.6	214.4	226.3	146.5	203	170.6
LAMB3	ENSG00000196878.14	protein_coding	laminin subunit beta 3 [Source:HGNC Symbol;Acc:HGNC:6490]	2782	-1.51	0.0134696	1798.27	2901.43	1809.9	2432.6	1911.9	1622.1	1214.8	3263.6	2407.2	3025.8	3284.6	2526
GRIP2	ENSG00000144596.12	protein_coding	glutamate receptor interacting protein 2 [Source:HGNC Symbol;Acc:HGNC:23841]	4547	1.5	0.0906726	3096.56	1760.8	2354.6	4073.6	1392.2	4247.4	3415	1846.2	2553.5	2205.4	1023.9	1175
ZSCAN20	ENSG00000121903.14	protein_coding	zinc finger and SCAN domain containing 20 [Source:HGNC Symbol;Acc:HGNC:13093]	2520	1.5	0.0334157	154.71	92.99	142	137	174.7	142.4	177.5	83.3	86.3	92.9	103.7	98.7
PLAU	ENSG00000122861.15	protein_coding	plasminogen activator, urokinase [Source:HGNC Symbol;Acc:HGNC:9052]	1271	1.5	0.0592118	149.56	87.67	91.1	178.1	183.2	163.8	131.7	75.1	99	74.7	97.1	92.5
ATP8B3	ENSG00000130270.16	protein_coding	ATPase phospholipid transporting 8B3 [Source:HGNC Symbol;Acc:HGNC:13535]	2749	1.5	0.0406794	640.47	376.38	486.6	589.1	431.1	1019.3	676.2	368.7	462.5	331.2	344.2	375.2
SLC44A1	ENSG00000070214.15	protein_coding	solute carrier family 44 member 1 [Source:HGNC Symbol;Acc:HGNC:18798]	5056	1.51	0.0457254	1572.02	950.02	1530.4	1231	1585.6	1825.5	1687.6	1215.3	1181.3	1032.8	636.6	684
SYNJ2	ENSG00000078269.14	protein_coding	synaptojanin 2 [Source:HGNC Symbol;Acc:HGNC:11504]	3473	1.51	0.0126122	7098.42	4403.07	5778.9	5925	5825.2	8817	9146	4283.7	4411.8	5434.1	3664.1	4221.6
HIST1H4L	ENSG00000275126.1	protein_coding	histone cluster 1 H4 family member l [Source:HGNC Symbol;Acc:HGNC:4791]	312	1.52	0.0906726	4999.84	2825.1	6697.7	2836.8	6294.6	3732.4	5437.7	2427.9	2206.3	2563.4	3831.8	3096
MPND	ENSG00000008382.15	protein_coding	MPN domain containing [Source:HGNC Symbol;Acc:HGNC:25934]	1251	1.52	0.00208564	754.92	473.62	805.4	649.7	849.4	712	758	493	448	417.3	466.7	543.1
HNRNPCP2	ENSG00000204253.4	processed_pseudogene	heterogeneous nuclear ribonucleoprotein C pseudogene 2 [Source:HGNC Symbol;Acc:HGNC:48814]	881	1.53	0.0858861	61.74	34.74	61.6	69.5	53.7	62.1	61.8	32.8	36.3	25.8	41.9	36.8
GJC1	ENSG00000182963.9	protein_coding	gap junction protein gamma 1 [Source:HGNC Symbol;Acc:HGNC:4280]	2861	1.53	0.0508506	647.96	362.46	983.1	420.8	834.1	385.4	616.4	363.2	264.4	386.7	389.5	408.4
VAV2	ENSG00000160293.16	protein_coding	vav guanine nucleotide exchange factor 2 [Source:HGNC Symbol;Acc:HGNC:12658]	3132	1.53	0.000364373	2834.57	1806.85	2766.2	3412.1	2498.9	2403.7	3091.9	2199.9	1926.5	1947	1307.4	1653.5
MAMDC4	ENSG00000177943.13	protein_coding	MAM domain containing 4 [Source:HGNC Symbol;Acc:HGNC:24083]	2930	1.53	0.0979435	204.99	111.51	133	208.4	176.4	297.6	209.5	72.4	112.7	97.6	135.7	139.1
THEM6	ENSG00000130193.7	protein_coding	thioesterase superfamily member 6 [Source:HGNC Symbol;Acc:HGNC:29656]	1696	1.54	0.00241429	772.67	481.69	731.3	564.6	1047.1	674.5	845.8	417.9	329	711.2	461.2	489.2
NFAM1	ENSG00000235568.6	protein_coding	NFAT activating protein with ITAM motif 1 [Source:HGNC Symbol;Acc:HGNC:29872]	3136	1.54	0.0899416	1244.94	686.18	1335.8	1150.7	1416.9	442.2	1879.1	839.8	459.8	849.1	517.5	764.8
SLC16A3	ENSG00000141526.16	protein_coding	solute carrier family 16 member 3 [Source:HGNC Symbol;Acc:HGNC:10924]	1313	1.55	0.0558767	3908.63	2174.51	2420.7	3346.6	4344.4	4709.9	4721.6	2072.9	2005.5	2622.8	1584.4	2587
PAK1	ENSG00000149269.9	protein_coding	p21 (RAC1) activated kinase 1 [Source:HGNC Symbol;Acc:HGNC:8590]	1070	1.55	0.0212605	1033.9	597.03	810.8	678.1	1650.3	985	1045.3	804.3	506.2	697.8	487.7	489.2
RGS4	ENSG00000117152.13	protein_coding	regulator of G protein signaling 4 [Source:HGNC Symbol;Acc:HGNC:10000]	1684	1.56	0.0518558	812.72	445.45	659.9	1020.6	1036.9	360.8	985.4	430.1	538	354.2	386.2	518.8
OAT	ENSG00000065154.11	protein_coding	ornithine aminotransferase [Source:HGNC Symbol;Acc:HGNC:8091]	986	1.56	0.00649823	541.73	319.12	609.9	327.8	754.9	477.5	538.6	314.1	338	374.3	299	270.2
SIAE	ENSG00000110013.12	protein_coding	sialic acid acetylesterase [Source:HGNC Symbol;Acc:HGNC:18187]	2316	1.56	0.00199231	1266.8	771.95	1172.4	1011.8	1221.8	1424	1504.1	628.1	785.1	808.9	680.8	956.9
SATB2	ENSG00000119042.16	protein_coding	SATB homeobox 2 [Source:HGNC Symbol;Acc:HGNC:21637]	3033	1.57	0.00461236	2923.03	1783.18	2657.3	2683.1	3020.4	2823.4	3431	2232.6	2084.6	1704.8	1448.7	1445.2
FRMD4A	ENSG00000151474.21	protein_coding	FERM domain containing 4A [Source:HGNC Symbol;Acc:HGNC:25491]	1765	1.57	0.0199254	2800.53	1655.94	2388.5	2249.6	2497.2	3107.1	3760.1	1954.1	1720.2	2264.8	961	1379.7
NLRP2	ENSG00000022556.15	protein_coding	NLR family pyrin domain containing 2 [Source:HGNC Symbol;Acc:HGNC:22948]	1880	1.57	0.0164491	697.71	419.11	742	584.2	728.5	679.9	754	517.5	272.6	240.3	590.3	474.9
CCDC80	ENSG00000091986.15	protein_coding	coiled-coil domain containing 80 [Source:HGNC Symbol;Acc:HGNC:30649]	2541	1.58	0.0513601	3551.76	2004.96	3014.5	3264.4	2809.1	4176.7	4494.2	1715.1	2828.8	3035.3	1090.1	1355.4
AL590079.1	ENSG00000258913.1	lincRNA		633	1.59	0.0400701	278.88	157.71	272.3	233.9	219	262.3	406.9	217.1	147.2	198.1	114.7	111.3
C9orf40	ENSG00000135045.6	protein_coding	chromosome 9 open reading frame 40 [Source:HGNC Symbol;Acc:HGNC:23433]	2327	1.59	0.0180711	406.21	243.03	454.5	288.7	460.1	392.9	434.9	229.4	123.6	203.9	353.1	305.2
BCYRN1	ENSG00000236824.2	scRNA	brain cytoplasmic RNA 1 [Source:HGNC Symbol;Acc:HGNC:1022]	200	1.6	0.0689212	77.34	41.2	100.9	57.7	68.2	92.1	67.8	45.1	35.4	45.9	46.3	33.2
RNF165	ENSG00000141622.13	protein_coding	ring finger protein 165 [Source:HGNC Symbol;Acc:HGNC:31696]	3359	1.6	0.0983929	579.61	295.94	429.5	610.6	484.8	914.4	458.8	198	348.9	568.6	147.8	216.3
HOXC13	ENSG00000123364.4	protein_coding	homeobox C13 [Source:HGNC Symbol;Acc:HGNC:5125]	2423	1.6	0.00606844	576.05	343.34	645.6	429.6	616.9	530	658.3	319.5	297.1	580.1	251.6	268.4
CHST3	ENSG00000122863.5	protein_coding	carbohydrate sulfotransferase 3 [Source:HGNC Symbol;Acc:HGNC:1971]	6970	1.61	0.0323501	1191.32	688.59	1142	942.3	1186.8	1303	1382.4	801.6	773.3	1030.9	339.8	497.3
OMA1	ENSG00000162600.11	protein_coding	OMA1 zinc metallopeptidase [Source:HGNC Symbol;Acc:HGNC:29661]	864	1.61	0.0240357	237.79	134.07	191.1	200.6	267.5	220.6	309.2	112	155.4	136.9	122.5	143.6
CIB2	ENSG00000136425.13	protein_coding	calcium and integrin binding family member 2 [Source:HGNC Symbol;Acc:HGNC:24579]	809	1.63	0.0509596	52.19	27.6	56.3	34.2	80.1	52.5	37.9	28.7	26.4	41.2	22.1	19.7
TBC1D1	ENSG00000065882.15	protein_coding	TBC1 domain family member 1 [Source:HGNC Symbol;Acc:HGNC:11578]	1601	1.63	0.0732826	2869.08	1538.82	2781.4	2544.2	2193.9	4426.2	2399.7	1061	2471.7	2329.9	497.6	1333.9
NECTIN1	ENSG00000110400.10	protein_coding	nectin cell adhesion molecule 1 [Source:HGNC Symbol;Acc:HGNC:9706]	1561	1.63	0.0759785	568.76	304.63	727.7	243.7	731	646.7	494.7	285.4	323.5	506.4	189.8	218.1
C1QL1	ENSG00000131094.3	protein_coding	complement C1q like 1 [Source:HGNC Symbol;Acc:HGNC:24182]	1295	1.63	0.073149	1064.34	563.06	1014.3	947.2	1433.1	496.8	1430.2	727.8	463.4	464.3	553.9	605.9
RIMBP3B	ENSG00000274600.1	protein_coding	RIMS binding protein 3B [Source:HGNC Symbol;Acc:HGNC:33891]	6105	1.63	0.092748	50.02	24.7	65.2	22.5	63.9	40.7	57.8	32.8	13.6	19.1	22.1	35.9
LMTK3	ENSG00000142235.8	protein_coding	lemur tyrosine kinase 3 [Source:HGNC Symbol;Acc:HGNC:19295]	5042	1.65	0.0858019	56.65	28.26	41.1	53.8	46	68.5	73.8	39.6	16.4	19.1	27.6	38.6
ATP2A1-AS1	ENSG00000260442.5	antisense	ATP2A1 antisense RNA 1 [Source:HGNC Symbol;Acc:HGNC:51370]	544	1.65	0.0926287	47.5	23.51	47.3	42.1	64.8	37.5	45.9	21.8	26.4	21.1	23.2	25.1
DPYSL4	ENSG00000151640.12	protein_coding	dihydropyrimidinase like 4 [Source:HGNC Symbol;Acc:HGNC:3016]	1203	1.66	0.0382888	682.02	367.3	650.9	574.4	719.9	986.1	478.7	329.1	522.5	467.1	182	335.7
COL4A2	ENSG00000134871.17	protein_coding	collagen type IV alpha 2 chain [Source:HGNC Symbol;Acc:HGNC:2203]	1164	1.66	0.0326734	8424.83	4568.8	6145.9	8555.3	10046.8	9961.6	7414.5	6012.4	4485.4	6735	2552	3059.2
PRKCZ	ENSG00000067606.16	protein_coding	protein kinase C zeta [Source:HGNC Symbol;Acc:HGNC:9412]	946	1.66	0.095371	83.45	41.58	51.8	85.1	81.8	102.8	95.7	38.2	69.1	40.2	11	49.4
PPP1R3C	ENSG00000119938.8	protein_coding	protein phosphatase 1 regulatory subunit 3C [Source:HGNC Symbol;Acc:HGNC:9293]	2524	1.67	0.0832492	176.73	85.94	132.2	259.3	175.5	109.2	207.5	73.7	88.1	110.1	66.2	91.6
DOK1	ENSG00000115325.13	protein_coding	docking protein 1 [Source:HGNC Symbol;Acc:HGNC:2990]	1171	1.67	0.0438126	292.05	153.88	343.8	227	304.2	274.1	311.2	124.3	186.3	202	135.7	121.2
SLC6A8	ENSG00000130821.15	protein_coding	solute carrier family 6 member 8 [Source:HGNC Symbol;Acc:HGNC:11055]	1097	1.7	0.00132469	2362.56	1340.59	1884.9	2431.6	2567.1	2288	2641.1	1327.3	1244.9	1712.5	924.6	1493.7
AL158211.5	ENSG00000279631.1	TEC		2518	1.7	0.0713444	48.96	24.08	29.5	39.1	57.9	66.4	51.9	28.7	18.2	15.3	33.1	25.1
AKR1B1	ENSG00000085662.13	protein_coding	aldo-keto reductase family 1 member B [Source:HGNC Symbol;Acc:HGNC:381]	893	1.7	0.0605542	286.2	145.04	309.8	216.3	416.6	183.1	305.2	125.6	221.7	209.6	83.9	84.4
AIF1L	ENSG00000126878.12	protein_coding	allograft inflammatory factor 1 like [Source:HGNC Symbol;Acc:HGNC:28904]	2062	1.73	0.00718659	302.6	157.76	331.3	190.8	416.6	215.2	359.1	147.5	168.1	149.3	167.7	156.2
CIART	ENSG00000159208.15	protein_coding	circadian associated repressor of transcription [Source:HGNC Symbol;Acc:HGNC:25200]	1181	1.73	0.0684826	357.44	169.71	196.4	446.2	427.7	345.8	371	125.6	181.7	242.2	87.2	211.8
RCOR2	ENSG00000167771.5	protein_coding	REST corepressor 2 [Source:HGNC Symbol;Acc:HGNC:27455]	1224	1.75	0.00461236	576.09	310.99	434	508.8	726.8	598.5	612.4	314.1	183.6	286.2	303.4	467.7
BRICD5	ENSG00000182685.7	protein_coding	BRICHOS domain containing 5 [Source:HGNC Symbol;Acc:HGNC:28309]	875	1.76	0.0287937	125.83	63.68	122.3	110.6	99.7	164.9	131.7	64.2	52.7	55.5	85	61
COL28A1	ENSG00000215018.9	protein_coding	collagen type XXVIII alpha 1 chain [Source:HGNC Symbol;Acc:HGNC:22442]	1742	1.77	0.0740806	43.52	20.56	35.7	38.2	58.8	31	53.9	31.4	20	22	13.2	16.2
JAM3	ENSG00000166086.12	protein_coding	junctional adhesion molecule 3 [Source:HGNC Symbol;Acc:HGNC:15532]	1451	1.77	0.0101028	131.78	66.33	171.4	68.5	191.7	99.6	127.7	62.8	63.6	88.1	50.8	66.4
ANO7	ENSG00000146205.13	protein_coding	anoctamin 7 [Source:HGNC Symbol;Acc:HGNC:31677]	1694	1.79	0.0809009	103.42	45.69	41.1	134.1	68.2	168.1	105.7	47.8	36.3	54.6	28.7	61
PNCK	ENSG00000130822.15	protein_coding	pregnancy up-regulated nonubiquitous CaM kinase [Source:HGNC Symbol;Acc:HGNC:13415]	921	1.79	0.0680502	320.2	150.92	139.3	339.5	342.5	388.7	391	110.6	90.9	118.7	134.6	299.8
B4GALNT1	ENSG00000135454.13	protein_coding	beta-1,4-N-acetyl-galactosaminyltransferase 1 [Source:HGNC Symbol;Acc:HGNC:4117]	1610	1.8	0.0240357	475.93	225.73	339.3	437.4	778.7	369.4	454.8	300.4	254.4	273.8	131.3	168.8
ITPR2	ENSG00000123104.11	protein_coding	inositol 1,4,5-trisphosphate receptor type 2 [Source:HGNC Symbol;Acc:HGNC:6181]	1836	1.82	0.0275973	1246.37	572.68	813.4	1577.4	1716.8	492.5	1631.7	547.6	442.5	755.2	580.3	537.7
GOLGA2P10	ENSG00000255769.7	transcribed_unprocessed_pseudogene	golgin A2 pseudogene 10 [Source:HGNC Symbol;Acc:HGNC:26229]	849	1.82	0.00765005	117.26	60.55	117.9	112.5	124.4	103.9	127.7	49.2	80	84.2	36.4	53
ZNF560	ENSG00000198028.3	protein_coding	zinc finger protein 560 [Source:HGNC Symbol;Acc:HGNC:26484]	1585	1.83	0.0343993	122.43	56.74	150.9	82.2	155.9	83.5	139.6	83.3	50	38.3	43	69.1
STRA6	ENSG00000137868.18	protein_coding	stimulated by retinoic acid 6 [Source:HGNC Symbol;Acc:HGNC:30650]	1789	1.88	0.00591946	1854.22	892.03	1285.8	1580.3	1968.1	1289.1	3147.7	1137.5	987.8	730.4	686.3	918.3
ABHD17C	ENSG00000136379.11	protein_coding	abhydrolase domain containing 17C [Source:HGNC Symbol;Acc:HGNC:26925]	1606	1.89	0.0386516	91.66	39.89	80.4	40.1	103.1	151	83.8	43.7	52.7	41.2	28.7	33.2
RIMBP3	ENSG00000275793.1	protein_coding	RIMS binding protein 3 [Source:HGNC Symbol;Acc:HGNC:29344]	6105	1.9	0.00525465	171.21	81.41	205.4	85.1	217.3	104.9	243.4	87.4	39.1	90	102.6	88
PFKFB3	ENSG00000170525.20	protein_coding	6-phosphofructo-2-kinase/fructose-2,6-biphosphatase 3 [Source:HGNC Symbol;Acc:HGNC:8874]	1946	1.91	0.00128608	9637.7	4693	6076.3	15490.1	10378.3	7510.8	8733.1	5635.6	4586.2	6320.5	2456	4466.7
ZNF737	ENSG00000237440.8	protein_coding	zinc finger protein 737 [Source:HGNC Symbol;Acc:HGNC:32468]	1054	1.91	0.0706762	60.78	26.44	62.5	31.3	76.7	69.6	63.8	39.6	20.9	22	21	28.7
PTPN18	ENSG00000072135.12	protein_coding	protein tyrosine phosphatase, non-receptor type 18 [Source:HGNC Symbol;Acc:HGNC:9649]	1034	1.92	0.000467378	119.3	58.08	100	105.7	138	123.1	129.7	65.5	70	58.4	40.8	55.7
GNG7	ENSG00000176533.12	protein_coding	G protein subunit gamma 7 [Source:HGNC Symbol;Acc:HGNC:4410]	2466	1.92	0.0256403	75.15	33.93	42.9	79.3	70.7	93.1	89.8	24.6	36.3	25.8	35.3	47.6
GRTP1	ENSG00000139835.13	protein_coding	growth hormone regulated TBC protein 1 [Source:HGNC Symbol;Acc:HGNC:20310]	1292	1.92	0.0155249	67.46	31.09	66.1	63.6	61.3	82.4	63.8	19.1	34.5	23.9	27.6	50.3
GAP43	ENSG00000172020.12	protein_coding	growth associated protein 43 [Source:HGNC Symbol;Acc:HGNC:4140]	1796	1.94	0.012649	894.55	438.68	987.6	738.8	661.2	1263.4	821.8	331.8	505.2	800.2	224	332.1
RADIL	ENSG00000157927.16	protein_coding	Rap associating with DIL domain [Source:HGNC Symbol;Acc:HGNC:22226]	2121	1.97	0.00591946	211.99	98.53	223.2	189.8	212.1	187.4	247.4	129.7	75.4	106.3	96	85.3
PRAME	ENSG00000185686.17	protein_coding	preferentially expressed antigen in melanoma [Source:HGNC Symbol;Acc:HGNC:9336]	1398	2.03	0.0125059	1455.98	655.33	1570.6	1083.2	2039.7	745.2	1841.2	1114.3	667	559	520.8	415.6
MPZ	ENSG00000158887.15	protein_coding	myelin protein zero [Source:HGNC Symbol;Acc:HGNC:7225]	1279	2.03	0.012649	91.09	38.14	61.6	80.2	170.4	81.4	61.8	31.4	45.4	52.6	29.8	31.4
TMEFF1	ENSG00000241697.4	protein_coding	transmembrane protein with EGF like and two follistatin like domains 1 [Source:HGNC Symbol;Acc:HGNC:11866]	2611	2.04	0.00526694	219.72	98.4	218.8	245.6	258.2	102.8	273.3	113.3	66.3	104.3	109.2	98.7
NES	ENSG00000132688.10	protein_coding	nestin [Source:HGNC Symbol;Acc:HGNC:7756]	5558	2.05	0.00208564	3023.63	1382.2	3064.5	2579.4	3727.5	2882.3	2864.5	924.5	1660.2	1898.2	1083.5	1344.7
ZNF221	ENSG00000159905.14	protein_coding	zinc finger protein 221 [Source:HGNC Symbol;Acc:HGNC:13014]	1916	2.1	0.015486	101.63	42.64	102.7	75.3	73.3	109.2	147.6	50.5	40	37.3	34.2	51.2
ADGRV1	ENSG00000164199.17	protein_coding	adhesion G protein-coupled receptor V1 [Source:HGNC Symbol;Acc:HGNC:17416]	3482	2.13	0.029483	1012.44	393.82	1026	486.3	541.9	2184.2	823.8	503.9	720.6	268	269.2	207.4
IL21R	ENSG00000103522.15	protein_coding	interleukin 21 receptor [Source:HGNC Symbol;Acc:HGNC:6006]	2395	2.19	0.000395166	982.26	410.39	695.6	869.9	523.1	1502.2	1320.5	259.5	364.4	454.7	372.9	600.5
PITX1	ENSG00000069011.15	protein_coding	paired like homeodomain 1 [Source:HGNC Symbol;Acc:HGNC:9004]	1060	2.21	0.00958005	118.72	44.11	130.4	50.9	159.3	97.4	155.6	58.7	49.1	51.7	24.3	36.8
LFNG	ENSG00000106003.12	protein_coding	LFNG O-fucosylpeptide 3-beta-N-acetylglucosaminyltransferase [Source:HGNC Symbol;Acc:HGNC:6560]	1832	2.23	0.0021387	756.81	319.59	863.4	415.9	951.7	424	1129	308.6	133.6	354.2	409.3	392.3
TMTC2	ENSG00000179104.8	protein_coding	transmembrane and tetratricopeptide repeat containing 2 [Source:HGNC Symbol;Acc:HGNC:25440]	4481	2.24	0.00210474	547.19	229.63	347.3	391.4	768.5	552.5	676.2	318.2	310.8	261.3	102.6	155.3
NRGN	ENSG00000154146.12	protein_coding	neurogranin [Source:HGNC Symbol;Acc:HGNC:8000]	1206	2.24	4.83825e-05	4910.86	2076.88	4868.2	3709.6	5435.8	4755.9	5784.8	2458	1760.2	2420.8	1625.2	2120.2
B3GALNT2P1	ENSG00000218725.2	processed_pseudogene	beta-1,3-N-acetylgalactosaminyltransferase 2 pseudogene 1 [Source:HGNC Symbol;Acc:HGNC:51315]	1295	2.38	0.0706762	20.36	5.78	25	6.8	10.2	41.8	18	5.5	3.6	6.7	7.7	5.4
INPP4B	ENSG00000109452.12	protein_coding	inositol polyphosphate-4-phosphatase type II B [Source:HGNC Symbol;Acc:HGNC:6075]	1697	2.44	0.020829	494.17	163.94	233	191.8	639	884.4	522.6	204.8	85.4	247.9	152.3	129.3
LRRC32	ENSG00000137507.11	protein_coding	leucine rich repeat containing 32 [Source:HGNC Symbol;Acc:HGNC:4161]	2508	2.61	0.0983929	367.96	93.07	287.5	450.1	540.2	21.4	540.6	140.7	70	134	55.2	65.5
TNNT1	ENSG00000105048.16	protein_coding	troponin T1, slow skeletal type [Source:HGNC Symbol;Acc:HGNC:11948]	765	2.61	0.0134696	177.39	54.47	100.9	251.5	266.7	96.4	171.5	61.4	64.5	74.7	18.8	53
LYNX1	ENSG00000180155.19	protein_coding	Ly6/neurotoxin 1 [Source:HGNC Symbol;Acc:HGNC:29604]	1924	2.64	0.00768824	54.09	17.41	50.9	18.6	61.3	57.8	81.8	17.8	8.2	23.9	16.5	20.6
GRIN1	ENSG00000176884.14	protein_coding	glutamate ionotropic receptor NMDA type subunit 1 [Source:HGNC Symbol;Acc:HGNC:4584]	2981	2.74	0.0103977	57.9	17.44	29.5	43.1	45.2	106	65.8	23.2	13.6	12.4	15.4	22.4
AC087857.1	ENSG00000229642.1	lincRNA		467	2.94	0.03717	119.98	33.64	26.8	115.5	86.9	229.1	141.6	35.5	75.4	47.9	2.2	7.2
FSD1	ENSG00000105255.10	protein_coding	fibronectin type III and SPRY domain containing 1 [Source:HGNC Symbol;Acc:HGNC:13745]	1032	2.94	0.00312281	62.87	17.32	46.4	35.2	117.6	35.3	79.8	13.7	30	18.2	7.7	17.1
ZDHHC22	ENSG00000177108.5	protein_coding	zinc finger DHHC-type containing 22 [Source:HGNC Symbol;Acc:HGNC:20106]	1447	3.09	0.0571806	20.21	5.15	33.9	16.6	18.7	11.8	19.9	4.1	4.5	15.3	0	1.8
MT1H	ENSG00000205358.3	protein_coding	metallothionein 1H [Source:HGNC Symbol;Acc:HGNC:7400]	547	3.13	0.0400701	44.22	9.4	57.1	19.6	29.8	12.8	101.7	10.9	9.1	23	2.2	1.8
KRT40	ENSG00000204889.10	protein_coding	keratin 40 [Source:HGNC Symbol;Acc:HGNC:26707]	1895	3.28	0.020526	44.36	10.57	60.7	19.6	64.8	42.8	33.9	21.8	4.5	4.8	5.5	16.2
AC007012.2	ENSG00000278975.1	TEC		1676	3.46	0.0830244	20.64	3.82	10.7	17.6	22.2	12.8	39.9	12.3	0.9	4.8	1.1	0
FAM162B	ENSG00000183807.7	protein_coding	family with sequence similarity 162 member B [Source:HGNC Symbol;Acc:HGNC:21549]	1036	3.53	0.00584379	134.12	27.43	126.8	49.9	63.9	366.2	63.8	13.7	57.2	43.1	8.8	14.4
FOLH1	ENSG00000086205.17	protein_coding	folate hydrolase 1 [Source:HGNC Symbol;Acc:HGNC:3788]	1396	3.61	0.0271017	54.33	8.22	140.2	22.5	25.6	23.6	59.8	10.9	10.9	14.4	2.2	2.7
AC009135.2	ENSG00000280000.1	TEC		1768	4.15	0.0256325	30.99	5.1	21.4	7.8	28.1	11.8	85.8	10.9	2.7	1	5.5	5.4
AC009135.1	ENSG00000257180.1	sense_intronic		776	5.1	0.00743548	63.07	11.53	50	34.2	73.3	18.2	139.6	36.9	1.8	2.9	4.4	11.7
ZNF626	ENSG00000188171.15	protein_coding	zinc finger protein 626 [Source:HGNC Symbol;Acc:HGNC:30461]	2998	5.87	3.49187e-05	61.95	9.26	61.6	26.4	95.4	96.4	29.9	9.6	10.9	12.4	4.4	9
RBFOX1	ENSG00000078328.20	protein_coding	RNA binding fox-1 homolog 1 [Source:HGNC Symbol;Acc:HGNC:18222]	1892	6.89	0.000395166	404.56	55.66	434	307.3	489.1	140.3	652.3	150.2	21.8	22	33.1	51.2

## Sheet: control.vs.magrolimab
ID	GeneID	Class	Description	basepairs	meanFC	pAdj	Mean_Test	Mean_Control	Norm_CON_1	Norm_CON_2	Norm_CON_3	Norm_CON_4	Norm_CON_5	Norm_MAG_1	Norm_MAG_2	Norm_MAG_3	Norm_MAG_4	Norm_MAG_5
SMPD4P1	ENSG00000223553.6	transcribed_unprocessed_pseudogene	sphingomyelin phosphodiesterase 4 pseudogene 1 [Source:HGNC Symbol;Acc:HGNC:39673]	1618	6.99	0.000205598	27.66	3.83	16.1	42.1	12.8	51.4	16	6.9	6.7	0	3.7	1.9
MT-TT	ENSG00000210195.2	Mt_tRNA	mitochondrially encoded tRNA threonine [Source:HGNC Symbol;Acc:HGNC:7499]	66	4.96	0.0140973	76.62	10.53	127.7	13.7	32.4	129.6	79.8	21.8	2.9	7.7	17.4	2.8
TCTE1	ENSG00000146221.9	protein_coding	t-complex-associated-testis-expressed 1 [Source:HGNC Symbol;Acc:HGNC:11693]	1842	4.62	0.00832961	22.16	4.85	20.5	50.9	15.3	16.1	8	13.8	6.7	0	0.9	2.8
IFITM10	ENSG00000244242.1	protein_coding	interferon induced transmembrane protein 10 [Source:HGNC Symbol;Acc:HGNC:40022]	2361	4.16	0.00186902	26.11	6.03	20.5	38.2	21.3	24.6	25.9	10.3	11.5	0	5.5	2.8
ENDOU	ENSG00000111405.8	protein_coding	endonuclease, poly(U) specific [Source:HGNC Symbol;Acc:HGNC:14369]	1728	3.97	0.00144024	43.37	9.8	34.8	81.2	25.6	21.4	53.9	17.2	10.5	0	14.6	6.6
AC093642.2	ENSG00000280119.1	TEC		4805	3.93	1.70197e-05	179.6	46.42	142	279.9	99.7	210.9	165.6	86.2	59.4	9.8	52.1	24.6
FSCN3	ENSG00000106328.9	protein_coding	fascin actin-bundling protein 3 [Source:HGNC Symbol;Acc:HGNC:3961]	1044	3.72	0.0261293	11.04	2.18	9.8	10.8	10.2	6.4	18	3.4	2.9	0	3.7	0.9
AC011379.2	ENSG00000254363.6	processed_transcript		3267	3.69	0.00241027	48.19	12.1	32.1	39.1	29.8	76	63.8	18.4	13.4	0	17.4	11.3
AL158212.4	ENSG00000279315.1	TEC		1286	3.44	0.0189831	20.82	5.34	24.1	26.4	10.2	21.4	21.9	12.6	6.7	0	6.4	0.9
AL031316.1	ENSG00000227591.5	antisense		415	3.26	0.00259973	48.57	13.9	48.2	92	25.6	33.2	43.9	13.8	32.6	0	13.7	9.4
RNA5SP195	ENSG00000199545.1	rRNA	RNA, 5S ribosomal pseudogene 195 [Source:HGNC Symbol;Acc:HGNC:43095]	117	3.26	0.0134946	29.08	7.98	19.6	33.3	22.2	36.4	33.9	12.6	15.3	0	10.1	1.9
AP006623.1	ENSG00000250397.2	antisense		2061	3.19	0.00828148	75.2	21.1	98.2	108.6	53.7	69.6	45.9	43.7	22	0	25.6	14.2
BGLAP	ENSG00000242252.1	protein_coding	bone gamma-carboxyglutamate protein [Source:HGNC Symbol;Acc:HGNC:1043]	832	3.18	0.00939614	20.2	5.22	18.8	16.6	15.3	20.3	29.9	3.4	11.5	5.6	3.7	1.9
MTND6P4	ENSG00000249119.1	processed_pseudogene	mitochondrially encoded NADH:ubiquinone oxidoreductase core subunit 6 pseudogene 4 [Source:HGNC Symbol;Acc:HGNC:39467]	522	3.16	0.00334922	47.15	12.93	29.5	69.5	13.6	65.3	57.8	19.5	17.2	5.6	12.8	9.4
AC009135.2	ENSG00000280000.1	TEC		1768	3.13	0.0288461	30.99	5.72	21.4	7.8	28.1	11.8	85.8	10.3	5.7	4.2	6.4	1.9
ARF1P2	ENSG00000213137.3	processed_pseudogene	ADP ribosylation factor 1 pseudogene 2 [Source:HGNC Symbol;Acc:HGNC:39883]	538	3.12	0.0271957	22.48	6.6	9.8	29.4	17	34.3	21.9	10.3	13.4	0	6.4	2.8
SNORD89	ENSG00000212283.1	snoRNA	small nucleolar RNA, C/D box 89 [Source:HGNC Symbol;Acc:HGNC:32750]	114	3.1	0.008862	118.48	35.91	62.5	116.4	75	194.9	143.6	88.5	47.9	4.2	22.9	16.1
AC114490.3	ENSG00000284773.1	protein_coding		3163	3.09	0.00388257	27.42	7.26	25.9	49.9	21.3	16.1	23.9	10.3	7.7	3.5	10.1	4.7
LINC02288	ENSG00000246548.3	lincRNA	long intergenic non-protein coding RNA 2288 [Source:HGNC Symbol;Acc:HGNC:27505]	2924	3.01	0.00939614	43.54	12.89	43.8	66.5	33.2	20.3	53.9	24.1	14.4	0	14.6	11.3
AL355472.3	ENSG00000236358.1	antisense		410	3	0.00768796	33.49	9.41	34.8	19.6	13.6	53.5	45.9	14.9	14.4	4.9	11.9	0.9
TYRO3P	ENSG00000259581.3	processed_pseudogene	TYRO3P protein tyrosine kinase pseudogene [Source:HGNC Symbol;Acc:HGNC:12447]	2705	2.96	0.012744	42.62	13.86	34.8	47.9	22.2	50.3	57.8	29.9	23	0.7	10.1	5.7
AC145141.2	ENSG00000253985.1	lincRNA		501	2.93	0.00277868	58.53	19.44	47.3	68.5	24.7	80.3	71.8	36.8	21.1	2.1	17.4	19.8
AL133325.3	ENSG00000278041.1	lincRNA		3674	2.93	0.000100586	1624.26	516.72	1396.5	2021.6	1011.3	2411.2	1280.6	808.2	671.2	410.8	400.5	292.9
CACNG8	ENSG00000142408.4	protein_coding	calcium voltage-gated channel auxiliary subunit gamma 8 [Source:HGNC Symbol;Acc:HGNC:13628]	5012	2.88	0.000304641	671.71	240.56	649.1	841.5	491.6	857.6	518.6	203.5	559.2	137.2	179.2	123.8
AC007240.1	ENSG00000284681.2	protein_coding		1454	2.88	0.0312312	29.75	7.54	34.8	64.6	18.7	24.6	6	12.6	9.6	0.7	11	3.8
MT-TW	ENSG00000210117.1	Mt_tRNA	mitochondrially encoded tRNA tryptophan [Source:HGNC Symbol;Acc:HGNC:7501]	68	2.87	0.0252412	17.79	4.72	33.9	5.9	11.9	19.3	18	5.7	5.7	0	5.5	6.6
MT-TA	ENSG00000210127.1	Mt_tRNA	mitochondrially encoded tRNA alanine [Source:HGNC Symbol;Acc:HGNC:7475]	69	2.86	0.0466246	13.8	3.61	33.9	3.9	5.1	16.1	10	11.5	1.9	0	1.8	2.8
AC007619.1	ENSG00000255670.1	lincRNA		412	2.85	0.00259973	40.47	12.35	24.1	71.4	32.4	38.5	35.9	17.2	17.2	10.6	9.1	7.6
AC090948.3	ENSG00000272529.1	antisense		551	2.82	0.0312312	17.41	5.06	19.6	13.7	10.2	23.6	19.9	11.5	2.9	0.7	5.5	4.7
MUC20	ENSG00000176945.16	protein_coding	mucin 20, cell surface associated [Source:HGNC Symbol;Acc:HGNC:23282]	1546	2.8	0.00955389	22.36	7.22	25.9	33.3	16.2	22.5	14	12.6	9.6	0	9.1	4.7
AC069200.1	ENSG00000273257.1	lincRNA		323	2.76	0.0331889	13.7	3.65	13.4	20.5	10.2	20.3	4	4.6	5.7	4.2	2.7	0.9
RNU4ATAC	ENSG00000264229.1	snRNA	RNA, U4atac small nuclear (U12-dependent splicing) [Source:HGNC Symbol;Acc:HGNC:34016]	127	2.72	0.00553957	192.8	67.07	173.2	188.9	278.6	147.8	175.5	123	106.3	7.7	54.9	43.5
AC009135.1	ENSG00000257180.1	sense_intronic		776	2.72	0.0406038	63.07	14.76	50	34.2	73.3	18.2	139.6	19.5	10.5	14.1	17.4	12.3
LINC01238	ENSG00000237940.3	lincRNA	long intergenic non-protein coding RNA 1238 [Source:HGNC Symbol;Acc:HGNC:49795]	947	2.7	0.000829844	267.8	101.24	202.7	402.2	170.4	294.4	269.3	227.6	101.5	54.2	83.2	39.7
MEFV	ENSG00000103313.12	protein_coding	MEFV, pyrin innate immunity regulator [Source:HGNC Symbol;Acc:HGNC:6998]	2241	2.7	0.0377761	18.99	5.38	27.7	33.3	15.3	10.7	8	9.2	9.6	0.7	4.6	2.8
GUSBP5	ENSG00000236296.8	transcribed_processed_pseudogene	glucuronidase, beta pseudogene 5 [Source:HGNC Symbol;Acc:HGNC:42319]	1284	2.67	0.0189831	19.47	6.03	12.5	19.6	11.9	21.4	31.9	6.9	9.6	0.7	8.2	4.7
AL021368.2	ENSG00000272316.1	lincRNA		5352	2.66	0.00756401	66.49	22.59	42	103.7	44.3	84.6	57.8	18.4	38.3	3.5	32.9	19.8
MT-ND5	ENSG00000198786.2	protein_coding	mitochondrially encoded NADH:ubiquinone oxidoreductase core subunit 5 [Source:HGNC Symbol;Acc:HGNC:7461]	1812	2.64	0.000194754	118219	44619.5	145010	170282	64501.1	126467	84833.4	83808.8	62823.4	17341.9	37779.4	21344.1
KLHL3	ENSG00000146021.14	protein_coding	kelch like family member 3 [Source:HGNC Symbol;Acc:HGNC:6354]	2416	2.63	0.0268917	43.14	14.03	33.9	46	44.3	39.6	51.9	24.1	20.1	0	16.5	9.4
CYP2E1	ENSG00000130649.9	protein_coding	cytochrome P450 family 2 subfamily E member 1 [Source:HGNC Symbol;Acc:HGNC:2631]	1681	2.63	0.00687169	40.25	12.94	25	72.4	33.2	40.7	29.9	18.4	11.5	9.8	16.5	8.5
AC009570.1	ENSG00000272986.1	antisense		745	2.61	0.0318155	17.55	5.23	13.4	17.6	23	11.8	21.9	9.2	5.7	0	4.6	6.6
MT-ND6	ENSG00000198695.2	protein_coding	mitochondrially encoded NADH:ubiquinone oxidoreductase core subunit 6 [Source:HGNC Symbol;Acc:HGNC:7462]	525	2.61	0.000205598	5864.69	2172.35	9368.4	6080.6	2692.3	6402.7	4779.5	3896.2	2614	2060.3	1529.7	761.5
ERICH6	ENSG00000163645.14	protein_coding	glutamate rich 6 [Source:HGNC Symbol;Acc:HGNC:28602]	1206	2.61	0.0119783	26.2	9.56	29.5	34.2	24.7	24.6	18	16.1	13.4	0.7	10.1	7.6
SALL4P7	ENSG00000258692.2	transcribed_processed_pseudogene	spalt like transcription factor 4 pseudogene 7 [Source:HGNC Symbol;Acc:HGNC:43900]	3120	2.61	0.0299766	19.65	5.96	20.5	11.7	12.8	19.3	33.9	9.2	13.4	0.7	3.7	2.8
STX16-NPEPL1	ENSG00000254995.4	protein_coding	STX16-NPEPL1 readthrough (NMD candidate) [Source:HGNC Symbol;Acc:HGNC:41993]	1995	2.6	0.0117508	58.69	18.76	39.3	107.6	28.1	68.5	49.9	17.2	28.7	16.2	13.7	18
AC000120.1	ENSG00000243107.1	sense_overlapping		1589	2.59	0.0206973	33.67	11.89	20.5	31.3	20.4	48.2	47.9	33.3	10.5	0.7	7.3	7.6
AL390778.2	ENSG00000233936.1	lincRNA		886	2.58	0.00536467	38.65	12.02	33.9	76.3	20.4	24.6	37.9	10.3	17.2	11.3	14.6	6.6
ST7-AS1	ENSG00000227199.1	antisense	ST7 antisense RNA 1 [Source:HGNC Symbol;Acc:HGNC:16000]	1889	2.57	0.01474	133.9	40.46	117.9	245.6	142.3	89.9	73.8	42.5	29.7	50.6	53.9	25.5
AC121761.1	ENSG00000257497.2	antisense		1482	2.56	0.0460125	13.54	3.42	7.1	31.3	13.6	9.6	6	2.3	5.7	3.5	3.7	1.9
RBFOX1	ENSG00000078328.20	protein_coding	RNA binding fox-1 homolog 1 [Source:HGNC Symbol;Acc:HGNC:18222]	1892	2.56	0.0356889	404.56	110.43	434	307.3	489.1	140.3	652.3	92	170.4	74.6	149	66.1
MTND2P28	ENSG00000225630.1	unprocessed_pseudogene	mitochondrially encoded NADH:ubiquinone oxidoreductase core subunit 2 pseudogene 28 [Source:HGNC Symbol;Acc:HGNC:42129]	1044	2.55	0.00421754	856.94	316.42	1102.7	731.9	644.1	1087.8	718.1	503.6	491.2	66.8	285.3	235.2
AKR7L	ENSG00000211454.13	polymorphic_pseudogene	aldo-keto reductase family 7 like (gene/pseudogene) [Source:HGNC Symbol;Acc:HGNC:24056]	1270	2.55	0.00283862	100.05	33.86	118.8	134.1	49.4	124.2	73.8	41.4	45	33.1	34.7	15.1
LINC00475	ENSG00000225511.7	transcribed_unprocessed_pseudogene	long intergenic non-protein coding RNA 475 [Source:HGNC Symbol;Acc:HGNC:23569]	753	2.54	0.0177067	25.76	8.21	23.2	38.2	21.3	18.2	27.9	4.6	16.3	3.5	11	5.7
CDNF	ENSG00000185267.9	protein_coding	cerebral dopamine neurotrophic factor [Source:HGNC Symbol;Acc:HGNC:24913]	823	2.53	0.00279067	50.32	18.17	35.7	65.6	34.9	53.5	61.8	29.9	19.2	8.4	20.1	13.2
MTND5P26	ENSG00000234886.1	processed_pseudogene	mitochondrially encoded NADH:ubiquinone oxidoreductase core subunit 5 pseudogene 26 [Source:HGNC Symbol;Acc:HGNC:42295]	1752	2.52	0.0377394	20.16	6.56	11.6	18.6	11.9	26.8	31.9	9.2	15.3	0	6.4	1.9
SNORD117	ENSG00000201785.1	snoRNA	small nucleolar RNA, C/D box 117 [Source:HGNC Symbol;Acc:HGNC:32742]	76	2.51	0.0373862	19.22	5.6	18.8	31.3	12.8	19.3	14	5.7	5.7	3.5	7.3	5.7
AC003102.1	ENSG00000260793.2	antisense		1182	2.5	0.00197934	65.51	24.42	64.3	70.5	55.4	69.6	67.8	37.9	34.5	18.3	21.9	9.4
POLR2J4	ENSG00000214783.9	processed_transcript	RNA polymerase II subunit J4, pseudogene [Source:HGNC Symbol;Acc:HGNC:28195]	3720	2.5	0.0175419	43.52	13.66	27.7	105.7	27.3	31	25.9	24.1	18.2	8.4	12.8	4.7
MT-ND1	ENSG00000198888.2	protein_coding	mitochondrially encoded NADH:ubiquinone oxidoreductase core subunit 1 [Source:HGNC Symbol;Acc:HGNC:7455]	956	2.48	1.70197e-05	94848.1	36763.9	116169	134550	56261.3	103094	64165.6	52907.9	50118.2	21999.9	36198.4	22595
AL139275.1	ENSG00000226070.1	lincRNA		824	2.48	0.00186902	99.93	40.16	70.5	123.3	57.9	124.2	123.7	72.4	60.3	13.4	31.1	23.6
AC110285.1	ENSG00000262223.6	lincRNA		514	2.46	0.00241027	111.8	40.17	118.8	141.9	65.6	107.1	125.7	59.8	39.3	51.3	17.4	33.1
AL049697.1	ENSG00000213204.8	protein_coding		1575	2.46	0.0387585	25.85	8.54	16.1	25.4	13.6	48.2	25.9	13.8	16.3	0.7	10.1	1.9
NNMT	ENSG00000166741.7	protein_coding	nicotinamide N-methyltransferase [Source:HGNC Symbol;Acc:HGNC:7861]	827	2.44	0.0121696	45.49	16.72	48.2	57.7	29	40.7	51.9	29.9	23	5.6	11.9	13.2
AC132872.4	ENSG00000280407.2	TEC		2767	2.44	0.0104147	52.83	18.72	31.3	66.5	29	83.5	53.9	25.3	23	12.7	12.8	19.8
AC018690.1	ENSG00000273306.1	antisense		626	2.44	0.0412294	24.97	7.86	34.8	34.2	24.7	17.1	14	14.9	11.5	0	11	1.9
MT-CYB	ENSG00000198727.2	protein_coding	mitochondrially encoded cytochrome b [Source:HGNC Symbol;Acc:HGNC:7427]	1141	2.42	0.000363968	94543.6	38346	113792	132887	57382.6	100693	67963.7	65073.7	54193.3	13119.3	38970.8	20372.9
DNAJC5G	ENSG00000163793.12	protein_coding	DnaJ heat shock protein family (Hsp40) member C5 gamma [Source:HGNC Symbol;Acc:HGNC:24844]	1412	2.42	0.0252197	20.6	7.55	19.6	29.4	12.8	19.3	21.9	5.7	12.4	0	9.1	10.4
AC092653.1	ENSG00000273245.1	lincRNA		531	2.4	0.0286771	35.93	12.4	29.5	59.7	33.2	35.3	21.9	14.9	22	0	14.6	10.4
ELOCP19	ENSG00000241975.1	processed_pseudogene	elongin C pseudogene 19 [Source:HGNC Symbol;Acc:HGNC:38155]	318	2.39	0.0413132	30.16	11.05	29.5	42.1	28.1	33.2	18	25.3	14.4	0	13.7	1.9
AP002812.1	ENSG00000241782.1	processed_pseudogene		474	2.39	0.0428813	21.91	6.41	14.3	14.7	10.2	22.5	47.9	5.7	11.5	0	9.1	5.7
AC026904.1	ENSG00000233858.4	lincRNA		3549	2.39	0.0627078	19.86	5.73	23.2	16.6	5.1	36.4	18	8	10.5	0	9.1	0.9
AP003108.3	ENSG00000279246.1	TEC		2234	2.39	0.0283075	42.53	14.13	39.3	81.2	20.4	41.8	29.9	19.5	14.4	0.7	23.8	12.3
CLDN4	ENSG00000189143.9	protein_coding	claudin 4 [Source:HGNC Symbol;Acc:HGNC:2046]	2255	2.37	0.0524508	13.8	4.65	15.2	15.7	15.3	12.8	10	8	9.6	0	1.8	3.8
LINC01841	ENSG00000266913.1	lincRNA	long intergenic non-protein coding RNA 1841 [Source:HGNC Symbol;Acc:HGNC:52655]	548	2.37	0.0220707	26.52	9.25	21.4	28.4	15.3	23.6	43.9	12.6	11.5	2.8	15.5	3.8
AC090510.2	ENSG00000274403.1	antisense		629	2.36	0.017549	36.21	13.63	33	30.3	17	56.7	43.9	28.7	7.7	11.3	8.2	12.3
AC012254.3	ENSG00000267724.1	antisense		2117	2.35	0.0324333	26.47	9.03	26.8	18.6	23.9	33.2	29.9	11.5	9.6	6.3	5.5	12.3
FGF22	ENSG00000070388.11	protein_coding	fibroblast growth factor 22 [Source:HGNC Symbol;Acc:HGNC:3679]	1437	2.35	0.0029812	63.53	24.29	89.3	39.1	63	80.3	45.9	35.6	29.7	19	20.1	17
AL078599.2	ENSG00000232031.1	sense_intronic		471	2.34	0.0350265	37.9	13.5	18.8	34.2	17.9	56.7	61.8	27.6	16.3	1.4	13.7	8.5
CBX3P2	ENSG00000266405.3	transcribed_processed_pseudogene	chromobox 3 pseudogene 2 [Source:HGNC Symbol;Acc:HGNC:42874]	982	2.34	0.00334922	53.31	20.11	43.8	74.4	52.8	41.8	53.9	19.5	23	24.6	18.3	15.1
AC138932.5	ENSG00000275910.1	antisense		563	2.33	0.0126764	37.04	15.51	43.8	39.1	19.6	42.8	39.9	32.2	11.5	1.4	18.3	14.2
LCNL1	ENSG00000214402.6	protein_coding	lipocalin like 1 [Source:HGNC Symbol;Acc:HGNC:34436]	2220	2.33	0.0184901	49.44	18.39	33	69.5	28.1	56.7	59.8	36.8	22	9.1	17.4	6.6
AC022144.1	ENSG00000267892.1	antisense		1580	2.33	0.0189831	29.6	10.81	17.9	26.4	19.6	34.3	49.9	20.7	7.7	3.5	15.5	6.6
AP001148.1	ENSG00000278989.1	TEC		2359	2.31	0.0454973	18.28	6.45	15.2	17.6	14.5	18.2	25.9	12.6	6.7	0	9.1	3.8
NOTCH2NL	ENSG00000264343.5	protein_coding	notch 2 N-terminal like [Source:HGNC Symbol;Acc:HGNC:31862]	2287	2.29	0.01474	70.23	28.76	61.6	60.7	59.6	97.4	71.8	62.1	38.3	12	20.1	11.3
C19orf18	ENSG00000177025.3	protein_coding	chromosome 19 open reading frame 18 [Source:HGNC Symbol;Acc:HGNC:28642]	915	2.29	0.00939614	28.66	10.78	22.3	29.4	17	40.7	33.9	4.6	13.4	12.7	11.9	11.3
NPIPB3	ENSG00000169246.16	protein_coding	nuclear pore complex interacting protein family member B3 [Source:HGNC Symbol;Acc:HGNC:28989]	769	2.27	0.0242938	91.04	37.04	87.5	112.5	36.6	132.8	85.8	82.8	48.8	2.8	35.7	15.1
AC004241.5	ENSG00000280054.1	TEC		2448	2.27	0.0151011	43.7	15.65	42	75.3	26.4	28.9	45.9	27.6	19.2	11.3	16.5	3.8
MT-ND4	ENSG00000198886.2	protein_coding	mitochondrially encoded NADH:ubiquinone oxidoreductase core subunit 4 [Source:HGNC Symbol;Acc:HGNC:7459]	1378	2.26	0.00162502	151341	65090.7	161134	229546	95496.2	159860	110670	111035	100566	24990.1	54753.5	34108.8
HIST2H2BC	ENSG00000203819.6	processed_pseudogene	histone cluster 2 H2B family member c (pseudogene) [Source:HGNC Symbol;Acc:HGNC:20516]	580	2.26	0.0251225	31.85	12.55	31.3	18.6	26.4	47.1	35.9	24.1	9.6	2.1	14.6	12.3
AC015813.1	ENSG00000264112.1	lincRNA		3754	2.26	0.00587384	345.36	131.82	281.3	566.6	223.2	356.5	299.2	166.7	144.6	138.6	128.9	80.3
AC010680.4	ENSG00000271141.1	lincRNA		543	2.26	0.0376874	22.74	8.44	31.3	18.6	10.2	25.7	27.9	9.2	13.4	0	7.3	12.3
AC022532.1	ENSG00000280401.1	TEC		1728	2.26	0.00815175	53.79	21.08	55.4	59.7	37.5	68.5	47.9	29.9	21.1	18.3	21	15.1
AC091057.5	ENSG00000284906.1	protein_coding	Rho GTPase-activating protein 11B [Source:UniProtKB/Swiss-Prot;Acc:Q3KRB8]	1748	2.25	0.000199342	256.46	108.68	209.8	398.3	147.4	279.4	247.4	149.5	160.9	52.8	89.6	90.7
AC092127.1	ENSG00000260417.1	lincRNA		3455	2.24	0.0247599	94.31	37.63	59.8	62.6	37.5	152	159.6	77	50.7	14.8	21	24.6
AC109326.1	ENSG00000279602.1	TEC		1321	2.24	0.00553957	205.33	80.23	286.6	131.1	359.5	145.6	103.7	149.5	69.9	44.3	70.4	67.1
MALAT1	ENSG00000251562.8	lincRNA	metastasis associated lung adenocarcinoma transcript 1 (non-protein coding) [Source:HGNC Symbol;Acc:HGNC:29665]	1273	2.24	0.0035348	196295	85524.4	148681	239378	104515	296484	192419	154827	113198	48631	65573	45392.1
AMY2B	ENSG00000240038.6	protein_coding	amylase, alpha 2B (pancreatic) [Source:HGNC Symbol;Acc:HGNC:478]	1772	2.23	0.0331565	28.5	11.49	19.6	38.2	27.3	37.5	19.9	23	16.3	0.7	13.7	3.8
AL356801.1	ENSG00000259318.1	processed_pseudogene		294	2.23	0.0355749	24.96	9.46	22.3	28.4	11.9	34.3	27.9	16.1	16.3	0	5.5	9.4
SAPCD1	ENSG00000228727.8	protein_coding	suppressor APC domain containing 1 [Source:HGNC Symbol;Acc:HGNC:13938]	729	2.23	0.0145515	79.64	28.99	67.9	110.6	36.6	81.4	101.7	39.1	24.9	27.4	37.5	16.1
AC079305.1	ENSG00000222043.2	antisense		499	2.23	0.0468727	18.2	6.24	16.1	25.4	21.3	18.2	10	12.6	6.7	0.7	6.4	4.7
LRG1	ENSG00000171236.9	protein_coding	leucine rich alpha-2-glycoprotein 1 [Source:HGNC Symbol;Acc:HGNC:29480]	1804	2.22	0.0252412	44.73	15.51	49.1	103.7	36.6	18.2	16	17.2	24.9	11.3	12.8	11.3
AC132872.3	ENSG00000275888.1	antisense		629	2.21	0.0436419	40.15	14.02	25	68.5	21.3	46	39.9	20.7	20.1	15.5	11	2.8
MT-ND2	ENSG00000198763.3	protein_coding	mitochondrially encoded NADH:ubiquinone oxidoreductase core subunit 2 [Source:HGNC Symbol;Acc:HGNC:7456]	1042	2.21	0.000441072	50255.9	21881.8	61142.1	60680.5	36678.8	54734.1	38044.2	32063.2	30182.7	10875.4	19968.6	16318.9
AC107464.1	ENSG00000242686.4	antisense		950	2.2	0.0357897	28.69	10.41	13.4	31.3	22.2	40.7	35.9	17.2	16.3	5.6	10.1	2.8
AC020978.9	ENSG00000279649.1	TEC		2704	2.2	0.0134946	88.87	39.17	98.2	104.7	44.3	111.4	85.8	75.9	58.4	13.4	27.4	20.8
AP003071.5	ENSG00000284713.1	protein_coding		1598	2.2	0.0337558	56.32	22.01	70.5	62.6	30.7	73.9	43.9	41.4	30.6	0	21	17
MT-ATP6	ENSG00000198899.2	protein_coding	mitochondrially encoded ATP synthase membrane subunit 6 [Source:HGNC Symbol;Acc:HGNC:7414]	681	2.19	0.000304641	85017.3	37523.2	99103.3	106722	59199.9	96964.8	63096.4	56920.2	52391.3	18537	35539.2	24228.5
PERM1	ENSG00000187642.9	protein_coding	PPARGC1 and ESRR induced regulator, muscle 1 [Source:HGNC Symbol;Acc:HGNC:28208]	2528	2.19	0.0462835	36.05	13.27	26.8	26.4	29	48.2	49.9	19.5	16.3	0	19.2	11.3
AC103591.3	ENSG00000273338.1	antisense		209	2.19	0.0406038	65.84	21.91	74.1	16.6	138.9	55.7	43.9	31	26.8	10.6	12.8	28.3
FGD5P1	ENSG00000275340.1	transcribed_unprocessed_pseudogene	FYVE, RhoGEF and PH domain containing 5 pseudogene 1 [Source:HGNC Symbol;Acc:HGNC:44498]	2936	2.18	0.0470837	21.27	8.14	15.2	25.4	13.6	18.2	33.9	12.6	17.2	0.7	8.2	1.9
AC104986.2	ENSG00000253948.1	lincRNA		380	2.16	0.00241027	165.65	69.3	143.8	307.3	138.9	130.6	107.7	78.2	109.2	27.4	73.1	58.6
AC084036.1	ENSG00000272990.1	antisense		508	2.16	0.00587384	142.64	61.24	166.1	222.1	96.3	121	107.7	81.6	106.3	16.2	54.9	47.2
CCDC17	ENSG00000159588.14	protein_coding	coiled-coil domain containing 17 [Source:HGNC Symbol;Acc:HGNC:26574]	1770	2.16	0.00632448	154.14	62.77	115.2	278.9	84.3	146.7	145.6	92	59.4	73.2	40.2	49.1
ERI3-IT1	ENSG00000233602.1	sense_intronic	ERI3 intronic transcript 1 [Source:HGNC Symbol;Acc:HGNC:41431]	619	2.16	0.0322823	39.9	15.9	30.4	29.4	18.7	63.2	57.8	26.4	23.9	4.9	11	13.2
PPIAP41	ENSG00000254463.1	processed_pseudogene	peptidylprolyl isomerase A pseudogene 41 [Source:HGNC Symbol;Acc:HGNC:53665]	480	2.15	0.0193412	77.45	34.18	65.2	89	40	109.2	83.8	70.1	45	5.6	26.5	23.6
PLA2G4B	ENSG00000243708.10	protein_coding	phospholipase A2 group IVB [Source:HGNC Symbol;Acc:HGNC:9036]	1821	2.14	0.00951351	79.33	33.99	84.8	84.2	47.7	108.1	71.8	51.7	53.6	19	20.1	25.5
AL139349.1	ENSG00000254419.1	sense_intronic		577	2.14	0.032363	26.16	9.55	16.1	31.3	14.5	31	37.9	10.3	8.6	5.6	13.7	9.4
GTF2IRD2	ENSG00000196275.13	protein_coding	GTF2I repeat domain containing 2 [Source:HGNC Symbol;Acc:HGNC:30775]	1563	2.13	0.0114702	113.11	49.65	125.9	129.2	78.4	112.4	119.7	88.5	42.1	12	62.2	43.5
STX1B	ENSG00000099365.10	protein_coding	syntaxin 1B [Source:HGNC Symbol;Acc:HGNC:18539]	2061	2.12	0.0281738	38.73	15.76	34.8	53.8	28.1	45	31.9	24.1	17.2	2.1	18.3	17
CAPN12	ENSG00000182472.8	protein_coding	calpain 12 [Source:HGNC Symbol;Acc:HGNC:13249]	1298	2.12	0.0169203	81.12	31.21	42.9	143.8	34.1	121	63.8	46	27.8	32.4	32.9	17
AP002336.1	ENSG00000254484.1	sense_intronic		422	2.12	0.0493399	31.57	11.18	16.1	43.1	12.8	46	39.9	16.1	19.2	4.9	10.1	5.7
AC011337.1	ENSG00000271795.1	antisense		3317	2.11	0.0613797	20.51	7.28	15.2	26.4	10.2	26.8	23.9	10.3	6.7	0	14.6	4.7
LINC01066	ENSG00000230403.1	lincRNA	long intergenic non-protein coding RNA 1066 [Source:HGNC Symbol;Acc:HGNC:49104]	399	2.11	0.0149403	103.79	42.7	89.3	102.7	90.3	104.9	131.7	48.3	73.7	26.7	41.1	23.6
C9orf106	ENSG00000179082.3	lincRNA	chromosome 9 open reading frame 106 (putative) [Source:HGNC Symbol;Acc:HGNC:31370]	3145	2.11	0.0247561	27.32	11.23	29.5	26.4	19.6	33.2	27.9	8	23	5.6	10.1	9.4
LINC00173	ENSG00000196668.3	processed_transcript	long intergenic non-protein coding RNA 173 [Source:HGNC Symbol;Acc:HGNC:33791]	722	2.11	0.010816	59.59	23.22	38.4	120.4	39.2	62.1	37.9	24.1	28.7	17.6	19.2	26.5
SVEP1	ENSG00000165124.17	protein_coding	sushi, von Willebrand factor type A, EGF and pentraxin domain containing 1 [Source:HGNC Symbol;Acc:HGNC:15985]	6703	2.11	0.0106372	81.19	34.75	64.3	103.7	80.1	106	51.9	36.8	54.6	21.1	32.9	28.3
SNORA54	ENSG00000207008.1	snoRNA	small nucleolar RNA, H/ACA box 54 [Source:HGNC Symbol;Acc:HGNC:32647]	123	2.1	0.00600953	86.75	36.81	71.4	107.6	64.8	108.1	81.8	58.6	36.4	23.2	37.5	28.3
AL365209.1	ENSG00000280222.1	TEC		6473	2.1	0.0440773	85.76	30.16	45.5	82.2	29	172.4	99.7	26.4	77.6	7.7	18.3	20.8
NEAT1	ENSG00000245532.8	lincRNA	nuclear paraspeckle assembly transcript 1 (non-protein coding) [Source:HGNC Symbol;Acc:HGNC:30815]	4839	2.1	0.0125452	20100.7	8593.28	11112.3	35997.1	10917.6	23749.8	18726.9	12809.6	11391.5	7493.4	6567.8	4704
KIRREL1-IT1	ENSG00000226520.1	sense_intronic	KIRREL1 intronic transcript 1 [Source:HGNC Symbol;Acc:HGNC:41412]	587	2.08	0.0456701	88.07	38.35	58	102.7	46.9	121	111.7	77	73.7	7	29.3	4.7
AC018445.4	ENSG00000279981.1	TEC		2291	2.08	0.0660179	19	6.36	11.6	14.7	6	42.8	19.9	14.9	6.7	0	7.3	2.8
AC068025.2	ENSG00000266111.2	lincRNA		419	2.08	0.0406038	18.43	6.73	11.6	23.5	12.8	20.3	23.9	9.2	6.7	5.6	5.5	6.6
AC139713.2	ENSG00000251600.6	processed_transcript		1297	2.08	0.0514173	30.43	11.63	23.2	29.4	21.3	36.4	41.9	14.9	16.3	0	14.6	12.3
WASH5P	ENSG00000282458.1	transcribed_processed_pseudogene	WAS protein family homolog 5 pseudogene [Source:HGNC Symbol;Acc:HGNC:33884]	954	2.07	0.00140037	167.11	75.21	141.1	247.6	136.3	180.9	129.7	98.9	91.9	37.3	67.7	80.3
TXNIP	ENSG00000265972.5	protein_coding	thioredoxin interacting protein [Source:HGNC Symbol;Acc:HGNC:16952]	1542	2.07	0.0123452	1901.16	900.41	1634	2725.2	1664.8	1979.7	1502.1	1364.7	1267.7	218.8	1295.6	355.2
MTCYBP32	ENSG00000229794.2	processed_pseudogene	mitochondrially encoded cytochrome b pseudogene 32 [Source:HGNC Symbol;Acc:HGNC:52174]	1084	2.06	0.0660179	16.74	6.26	17.9	22.5	11.9	21.4	10	11.5	10.5	0	4.6	4.7
GOLGA2P5	ENSG00000238105.7	transcribed_unprocessed_pseudogene	golgin A2 pseudogene 5 [Source:HGNC Symbol;Acc:HGNC:25315]	3364	2.06	0.0156404	57.01	25.6	50.9	94.9	40.9	52.5	45.9	54	20.1	12	19.2	22.7
AC011450.1	ENSG00000197813.5	lincRNA		542	2.06	0.00336802	108.36	49.94	108	116.4	63	144.5	109.7	87.4	48.8	28.1	47.5	37.8
C3orf20	ENSG00000131379.9	protein_coding	chromosome 3 open reading frame 20 [Source:HGNC Symbol;Acc:HGNC:25320]	2441	2.06	0.0153953	31.56	12.66	28.6	47	21.3	31	29.9	11.5	11.5	13.4	12.8	14.2
AP000786.1	ENSG00000255893.1	antisense		581	2.05	0.039917	28.81	10.87	24.1	15.7	19.6	56.7	27.9	16.1	12.4	6.3	11	8.5
TRIM54	ENSG00000138100.13	protein_coding	tripartite motif containing 54 [Source:HGNC Symbol;Acc:HGNC:16008]	1315	2.05	0.0172472	32.51	13.15	25	57.7	21.3	24.6	33.9	16.1	17.2	12	9.1	11.3
OACYLP	ENSG00000224367.6	transcribed_unitary_pseudogene	O-acyltransferase like, pseudogene [Source:HGNC Symbol;Acc:HGNC:44362]	1177	2.04	0.0222007	32.71	14.05	39.3	39.1	17.9	35.3	31.9	14.9	23	3.5	13.7	15.1
MORF4L2-AS1	ENSG00000231154.1	antisense	MORF4L2 antisense RNA 1 [Source:HGNC Symbol;Acc:HGNC:27991]	2086	2.02	0.04274	27.7	11.6	24.1	32.3	19.6	24.6	37.9	14.9	22	1.4	6.4	13.2
MT-ATP8	ENSG00000228253.1	protein_coding	mitochondrially encoded ATP synthase membrane subunit 8 [Source:HGNC Symbol;Acc:HGNC:7415]	207	2.02	0.00261634	22970.2	10863.2	28383	25391.8	15183.6	27104.2	18788.7	16389.7	14602.1	6652.9	10565.4	6106
GRK5-IT1	ENSG00000228485.1	sense_intronic	GRK5 intronic transcript 1 [Source:HGNC Symbol;Acc:HGNC:49478]	400	2.02	0.0211708	89.22	39.28	53.6	118.4	55.4	121	97.7	55.2	58.4	22.5	32.9	27.4
AC008507.1	ENSG00000266910.2	processed_pseudogene		759	2.02	0.0494553	29.06	11.13	37.5	13.7	22.2	46	25.9	19.5	7.7	7	9.1	12.3
AC107464.3	ENSG00000272927.1	antisense		737	2.02	0.0163211	46.73	19	33	82.2	33.2	35.3	49.9	20.7	18.2	15.5	27.4	13.2
AL139327.2	ENSG00000232243.1	lincRNA		374	2.02	0.0189831	157.85	72.23	124.1	204.5	95.4	191.7	173.5	128.8	99.6	16.2	72.2	44.4
RN7SL308P	ENSG00000243951.1	misc_RNA	RNA, 7SL, cytoplasmic 308, pseudogene [Source:HGNC Symbol;Acc:HGNC:46324]	297	2.02	0.0235895	75.52	34.77	50.9	102.7	33.2	91	99.7	43.7	69.9	7.7	39.3	13.2
AC011498.7	ENSG00000280239.1	TEC		2027	2.01	0.0122824	216.44	96.45	177.7	363	171.3	206.6	163.6	154.1	97.7	71.7	83.2	75.6
MATN1-AS1	ENSG00000186056.9	antisense	MATN1 antisense RNA 1 [Source:HGNC Symbol;Acc:HGNC:40364]	1849	2.01	0.00259973	68.54	31.68	65.2	102.7	48.6	66.4	59.8	42.5	37.3	15.5	36.6	26.5
AC006978.1	ENSG00000235859.5	processed_pseudogene		1234	2.01	0.0242323	119.99	53.93	100.9	151.7	103.9	161.7	81.8	65.5	84.3	17.6	50.3	52
AL645608.3	ENSG00000230699.2	lincRNA		3043	2.01	0.00452753	671.95	311.91	631.3	837.6	338.2	898.3	654.3	308.1	454.8	385.5	222.2	189
AC068385.1	ENSG00000255498.1	antisense		409	2.01	0.0387585	21.85	9.18	28.6	17.6	16.2	28.9	18	10.3	5.7	2.8	12.8	14.2
AC020978.1	ENSG00000259797.1	sense_intronic		428	2	0.0517814	41.42	14.98	24.1	48.9	24.7	67.5	41.9	28.7	14.4	16.2	12.8	2.8
AP000844.2	ENSG00000238117.1	antisense		509	2	0.0218667	65.69	26.82	103.6	83.2	55.4	22.5	63.8	42.5	28.7	12	32	18.9
KLRA1P	ENSG00000256667.6	transcribed_unprocessed_pseudogene	killer cell lectin like receptor A1, pseudogene [Source:HGNC Symbol;Acc:HGNC:6372]	1583	2	0.010775	67.09	30.72	64.3	48.9	57.1	81.4	83.8	46	32.6	12.7	26.5	35.9
TNFRSF13C	ENSG00000159958.6	protein_coding	TNF receptor superfamily member 13C [Source:HGNC Symbol;Acc:HGNC:17755]	3944	1.99	0.000199342	387.42	182.13	359	610.6	294.8	371.5	301.2	242.6	202	158.3	177.4	130.4
AC007431.3	ENSG00000280028.1	TEC		587	1.99	0.0556138	28.64	11.6	19.6	29.4	17.9	36.4	39.9	25.3	14.4	6.3	7.3	4.7
MAK	ENSG00000111837.11	protein_coding	male germ cell associated kinase [Source:HGNC Symbol;Acc:HGNC:6816]	3602	1.99	0.0381368	34.75	13.95	41.1	53.8	25.6	35.3	18	11.5	23.9	6.3	11	17
SNORA37	ENSG00000207233.1	snoRNA	small nucleolar RNA, H/ACA box 37 [Source:HGNC Symbol;Acc:HGNC:32630]	129	1.99	0.0126097	50.26	22.53	40.2	50.9	42.6	57.8	59.8	23	30.6	27.4	15.5	16.1
SCARNA21	ENSG00000252835.1	scaRNA	small Cajal body-specific RNA 21 [Source:HGNC Symbol;Acc:HGNC:32579]	139	1.99	0.00140037	2519.31	1231.12	2003.7	2571.6	2039.7	3573.9	2407.7	2193.6	1226.6	837.1	954.6	943.8
SMAD9-IT1	ENSG00000236711.2	sense_intronic	SMAD9 intronic transcript 1 [Source:HGNC Symbol;Acc:HGNC:39963]	504	1.99	0.0296937	101.07	45.43	78.6	115.5	64.8	104.9	141.6	65.5	72.8	12.7	39.3	36.8
AC135506.1	ENSG00000270441.1	unprocessed_pseudogene		1799	1.99	0.0377761	57.03	22.52	33	124.3	45.2	56.7	25.9	36.8	29.7	9.1	23.8	13.2
TLK2P2	ENSG00000228828.1	processed_pseudogene	tousled like kinase 2 pseudogene 2 [Source:HGNC Symbol;Acc:HGNC:22227]	2240	1.99	0.0631481	32.59	11.95	17.9	43.1	16.2	30	55.9	18.4	23.9	0.7	9.1	7.6
HOXC-AS1	ENSG00000250451.5	antisense	HOXC cluster antisense RNA 1 [Source:HGNC Symbol;Acc:HGNC:43749]	419	1.98	0.0134946	52.86	23.02	42	87.1	46.9	52.5	35.9	27.6	26.8	24.6	23.8	12.3
STARD13-IT1	ENSG00000230300.1	sense_intronic	STARD13 intronic transcript 1 [Source:HGNC Symbol;Acc:HGNC:41453]	452	1.98	0.0341647	37.23	16.17	33	47.9	20.4	42.8	41.9	34.5	15.3	7	16.5	7.6
AC097461.1	ENSG00000261428.2	antisense		2821	1.98	0.0016685	77.34	36.61	103.6	87.1	61.3	58.9	75.8	44.8	47.9	19.7	34.7	35.9
ACTG1P1	ENSG00000178631.7	processed_pseudogene	actin gamma 1 pseudogene 1 [Source:HGNC Symbol;Acc:HGNC:146]	1129	1.98	0.0624031	24.24	9.04	16.1	38.2	11.1	30	25.9	21.8	6.7	0	10.1	6.6
AL080276.2	ENSG00000227627.2	antisense		1376	1.98	0.00536467	100.78	48.12	107.1	93.9	98.8	124.2	79.8	74.7	50.7	23.2	48.5	43.5
AC022400.7	ENSG00000279088.1	TEC		1236	1.98	0.0193412	257.85	111.17	250.9	373.8	215.6	279.4	169.6	98.9	153.2	105.5	118	80.3
AC122718.2	ENSG00000251682.1	processed_pseudogene		591	1.98	0.0192481	81.48	35.93	53.6	92	55.4	116.7	89.8	50.6	53.6	31	25.6	18.9
CFAP58	ENSG00000120051.14	protein_coding	cilia and flagella associated protein 58 [Source:HGNC Symbol;Acc:HGNC:26676]	1890	1.97	0.0542655	20.89	7.74	17.9	21.5	14.5	24.6	25.9	8	5.7	6.3	10.1	8.5
AC023632.6	ENSG00000280123.1	TEC		2177	1.97	0.00388257	296.75	141.23	280.4	360.1	241.1	316.9	285.3	186.2	188.6	54.2	160.9	116.2
AL109614.1	ENSG00000276603.1	sense_intronic		419	1.97	0.0545529	22.69	8.55	23.2	10.8	17.9	39.6	21.9	5.7	18.2	5.6	1.8	11.3
SNORA49	ENSG00000208892.1	snoRNA	small nucleolar RNA, H/ACA box 49 [Source:HGNC Symbol;Acc:HGNC:32642]	136	1.97	0.0134946	1058.99	498.98	962.6	796.5	1054.8	1465.8	1015.3	868	618.6	192.7	361.2	454.4
AC116337.3	ENSG00000249856.1	lincRNA		846	1.96	0.0432318	23.75	10.22	13.4	23.5	24.7	19.3	37.9	9.2	24.9	4.9	6.4	5.7
ANKRD26P3	ENSG00000237636.2	unprocessed_pseudogene	ankyrin repeat domain 26 pseudogene 3 [Source:HGNC Symbol;Acc:HGNC:39689]	2748	1.95	0.0119417	1455.23	664.57	967.9	2338.7	754	1543.9	1671.6	1058.8	879	298.9	666.6	419.5
AC091057.3	ENSG00000269974.1	lincRNA		733	1.95	0.0291998	103.33	44.11	69.6	117.4	54.5	171.3	103.7	52.9	60.3	38	45.7	23.6
AL669831.4	ENSG00000230092.7	transcribed_unprocessed_pseudogene		555	1.95	0.0616889	30.99	12.26	24.1	47	29.8	32.1	21.9	18.4	19.2	0.7	17.4	5.7
MYO15A	ENSG00000091536.17	protein_coding	myosin XVA [Source:HGNC Symbol;Acc:HGNC:7594]	3239	1.95	0.0235895	267.71	122.14	144.7	466.8	108.2	357.6	261.3	232.2	164.7	50.6	94.2	69
AC011939.1	ENSG00000259924.1	processed_pseudogene		964	1.94	0.0562554	40.52	15.73	17	55.8	11.9	76	41.9	23	30.6	3.5	6.4	15.1
AC006262.1	ENSG00000268460.1	processed_transcript		2099	1.94	0.0346727	58.16	26.06	45.5	57.7	31.5	64.2	91.8	50.6	32.6	9.1	21	17
RNF133	ENSG00000188050.2	protein_coding	ring finger protein 133 [Source:HGNC Symbol;Acc:HGNC:21154]	1445	1.94	0.0177067	73.27	33.79	71.4	73.4	52.8	74.9	93.8	46	44	32.4	21	25.5
LINC01237	ENSG00000233806.7	processed_transcript	long intergenic non-protein coding RNA 1237 [Source:HGNC Symbol;Acc:HGNC:49793]	608	1.94	0.00939614	139.67	68.43	92	196.7	100.5	145.6	163.6	135.7	61.3	42.2	56.7	46.3
MT-CO3	ENSG00000198938.2	protein_coding	mitochondrially encoded cytochrome c oxidase III [Source:HGNC Symbol;Acc:HGNC:7422]	784	1.93	0.00508925	167706	81266.6	192856	244016	116410	164180	121070	112150	118760	24591.2	92402.1	58428.9
SCARNA9	ENSG00000254911.3	antisense	small Cajal body-specific RNA 9 [Source:HGNC Symbol;Acc:HGNC:32566]	353	1.92	0.0276166	64.32	26.25	50.9	70.5	31.5	118.8	49.9	42.5	25.9	27.4	14.6	20.8
MT-ND4L	ENSG00000212907.2	protein_coding	mitochondrially encoded NADH:ubiquinone oxidoreductase core subunit 4L [Source:HGNC Symbol;Acc:HGNC:7460]	297	1.92	0.0189378	16826.8	8172.02	19721.7	17453	11889.7	20357.9	14711.4	13780	12126.9	3918.7	6572.4	4462.1
CELF5	ENSG00000161082.12	protein_coding	CUGBP Elav-like family member 5 [Source:HGNC Symbol;Acc:HGNC:14058]	1683	1.91	0.0355749	314.06	131.26	309.8	336.6	535.9	86.7	301.2	163.3	196.3	78.1	157.3	61.4
AC040160.2	ENSG00000280163.1	TEC		1675	1.91	0.0462019	30.36	13.22	33	39.1	16.2	23.6	39.9	27.6	19.2	6.3	5.5	7.6
AL391807.1	ENSG00000230910.2	antisense		1204	1.91	0.0242323	190.8	90.74	138.4	232.9	169.5	265.5	147.6	158.7	137.9	35.9	75	46.3
AL442125.1	ENSG00000276248.1	sense_intronic		3362	1.9	0.0291216	100.62	43.65	46.4	96.9	71.6	130.6	157.6	77	44	35.2	39.3	22.7
PKNOX2	ENSG00000165495.15	protein_coding	PBX/knotted 1 homeobox 2 [Source:HGNC Symbol;Acc:HGNC:16714]	1291	1.9	0.0382893	460.63	196.31	493.8	510.8	704.6	197	397	218.4	384	94.3	182.9	102
INHA	ENSG00000123999.4	protein_coding	inhibin alpha subunit [Source:HGNC Symbol;Acc:HGNC:6065]	1056	1.9	0.0404576	42.35	18.24	21.4	77.3	33.2	43.9	35.9	16.1	35.4	12	18.3	9.4
FCER1G	ENSG00000158869.10	protein_coding	Fc fragment of IgE receptor Ig [Source:HGNC Symbol;Acc:HGNC:3611]	568	1.89	0.0456701	30.1	13.51	33	41.1	20.4	30	25.9	25.3	17.2	2.8	14.6	7.6
AP003119.2	ENSG00000255100.1	antisense		308	1.89	0.0560626	21.11	8.97	19.6	37.2	13.6	17.1	18	5.7	9.6	4.2	5.5	19.8
PSPC1P1	ENSG00000227879.2	unprocessed_pseudogene	paraspeckle component 1 pseudogene 1 [Source:HGNC Symbol;Acc:HGNC:42033]	665	1.88	0.0163054	178.19	78.76	129.5	307.3	76.7	168.1	209.5	112.7	107.2	52.8	78.6	42.5
AC110285.2	ENSG00000262877.4	lincRNA		990	1.88	0.0177067	316.23	147.63	321.4	346.4	197.7	444.3	271.3	209.2	151.3	213.1	82.3	82.2
SCART1	ENSG00000214279.13	protein_coding	scavenger receptor family member expressed on T cells 1 [Source:HGNC Symbol;Acc:HGNC:32411]	3853	1.88	0.0112205	153.57	71.61	120.5	204.5	86.1	155.2	201.5	96.6	73.7	79.5	67.7	40.6
NPIPB4	ENSG00000185864.16	protein_coding	nuclear pore complex interacting protein family member B4 [Source:HGNC Symbol;Acc:HGNC:41985]	763	1.88	0.00715879	299.11	145.59	265.2	350.3	161.9	466.8	251.3	221.9	152.2	83.7	145.4	124.7
AC067930.3	ENSG00000254812.1	antisense		701	1.88	0.017061	64.32	31.2	71.4	81.2	50.3	72.8	45.9	52.9	33.5	29.5	17.4	22.7
AL008727.1	ENSG00000260316.2	sense_intronic		4728	1.87	0.0450317	69.65	27.06	50	105.7	28.1	56.7	107.7	49.4	23	29.5	20.1	13.2
AC018638.4	ENSG00000243302.3	processed_pseudogene		1150	1.87	0.00508925	352.4	180.88	292.9	500	229.2	434.7	305.2	307	225	98.5	142.6	131.3
AC084125.2	ENSG00000255182.2	processed_transcript		1543	1.87	0.0112549	467.97	220.95	409.8	599.8	267.5	661.7	400.9	344.9	252.8	251.8	137.2	118.1
AL645608.7	ENSG00000272438.1	lincRNA		351	1.87	0.0169968	174.57	84.98	181.3	199.6	95.4	227	169.6	101.2	127.3	55.6	55.8	85
AC130454.1	ENSG00000279276.1	TEC		401	1.87	0.0572345	59.47	24.41	28.6	55.8	26.4	88.9	97.7	52.9	23.9	15.5	13.7	16.1
AC096947.1	ENSG00000270742.1	sense_intronic		470	1.87	0.0455562	54.65	22.41	27.7	72.4	34.1	79.2	59.8	25.3	21.1	23.2	30.2	12.3
AC116552.1	ENSG00000261744.1	antisense		733	1.86	0.0674387	44.32	15.36	33.9	26.4	27.3	92.1	41.9	24.1	11.5	19	14.6	7.6
SPTBN4	ENSG00000160460.15	protein_coding	spectrin beta, non-erythrocytic 4 [Source:HGNC Symbol;Acc:HGNC:14896]	3994	1.86	0.0177067	81.98	39.76	61.6	117.4	48.6	98.5	83.8	60.9	54.6	20.4	40.2	22.7
AL135999.1	ENSG00000258727.1	antisense		3243	1.86	0.0112975	200.03	100.67	136.6	231.9	145.7	250.5	235.4	165.6	100.5	61.9	96.9	78.4
SLC7A7	ENSG00000155465.18	protein_coding	solute carrier family 7 member 7 [Source:HGNC Symbol;Acc:HGNC:11065]	1184	1.85	0.0470837	30.95	15.08	30.4	36.2	23.9	36.4	27.9	14.9	16.3	0.7	28.3	15.1
GTF2F2P1	ENSG00000251254.1	processed_pseudogene	general transcription factor IIF subunit 2 pseudogene 1 [Source:HGNC Symbol;Acc:HGNC:4654]	675	1.85	0.0223811	44.18	20.72	27.7	52.8	42.6	43.9	53.9	25.3	24.9	16.2	17.4	19.8
SGMS1-AS1	ENSG00000226200.6	antisense	SGMS1 antisense RNA 1 [Source:HGNC Symbol;Acc:HGNC:49683]	6664	1.84	0.0149118	246.22	121.48	215.2	243.7	178.1	374.7	219.4	164.4	158.9	64.7	138.1	81.2
AL355472.4	ENSG00000273367.1	antisense		626	1.84	0.0667298	21.31	9.12	19.6	29.4	8.5	17.1	31.9	18.4	12.4	0	10.1	4.7
CALML4	ENSG00000129007.14	protein_coding	calmodulin like 4 [Source:HGNC Symbol;Acc:HGNC:18445]	2324	1.84	0.062821	30.08	12.37	35.7	11.7	23	46	33.9	25.3	17.2	3.5	7.3	8.5
ALPK3	ENSG00000136383.6	protein_coding	alpha kinase 3 [Source:HGNC Symbol;Acc:HGNC:17574]	5702	1.83	0.014445	231.22	114.27	200	288.7	260.7	215.2	191.5	155.2	108.2	96.4	115.2	96.4
AC027514.1	ENSG00000266900.1	sense_intronic		1603	1.83	0.0678835	26.9	11.55	31.3	20.5	22.2	24.6	35.9	17.2	20.1	0	11.9	8.5
AC073957.2	ENSG00000257607.1	antisense		1562	1.82	0.0406038	32.06	14.49	25.9	33.3	24.7	38.5	37.9	19.5	12.4	16.2	8.2	16.1
SCARNA22	ENSG00000249784.1	scaRNA	small Cajal body-specific RNA 22 [Source:HGNC Symbol;Acc:HGNC:32580]	125	1.82	0.00261634	398.01	206.48	488.4	265.2	423.4	410.1	402.9	294.3	195.3	122.4	200.2	220.1
DICER1-AS1	ENSG00000235706.7	antisense	DICER1 antisense RNA 1 [Source:HGNC Symbol;Acc:HGNC:43017]	1391	1.82	0.00615784	90.37	44.25	80.4	139	62.2	84.6	85.8	47.1	40.2	52.1	38.4	43.5
CEACAM19	ENSG00000186567.12	protein_coding	carcinoembryonic antigen related cell adhesion molecule 19 [Source:HGNC Symbol;Acc:HGNC:31951]	1465	1.82	0.0169291	52.17	25.03	46.4	96.9	29	40.7	47.9	36.8	27.8	10.6	29.3	20.8
LINC01411	ENSG00000249306.5	lincRNA	long intergenic non-protein coding RNA 1411 [Source:HGNC Symbol;Acc:HGNC:50703]	946	1.82	0.0491176	62.31	28.81	53.6	65.6	35.8	58.9	97.7	49.4	35.4	14.1	34.7	10.4
NBPF14	ENSG00000270629.5	protein_coding	NBPF member 14 [Source:HGNC Symbol;Acc:HGNC:25232]	3746	1.82	0.00333557	440.3	227.05	427.7	566.6	318.6	435.8	452.8	346.1	255.7	201.2	175.6	156.8
SNORD13	ENSG00000239039.1	snoRNA	small nucleolar RNA, C/D box 13 [Source:HGNC Symbol;Acc:HGNC:32711]	104	1.81	0.0272847	1217.62	604.75	1093.8	761.3	1034.3	1632.8	1565.9	695.6	1032.2	447.4	305.4	543.2
SNORA11F	ENSG00000221164.1	snoRNA	small nucleolar RNA, H/ACA box 11F [Source:HGNC Symbol;Acc:HGNC:52189]	128	1.81	0.0193412	139.42	70.36	150.9	105.7	131.2	161.7	147.6	71.3	103.4	20.4	89.6	67.1
AL356512.1	ENSG00000272195.1	antisense		1739	1.8	0.0189831	75.61	37.05	55.4	104.7	86.1	62.1	69.8	28.7	48.8	54.9	31.1	21.7
AC036214.2	ENSG00000272518.1	sense_intronic		917	1.8	0.0126097	97.57	50.86	77.7	117.4	88.6	126.3	77.8	57.5	85.2	25.3	47.5	38.7
LINC01310	ENSG00000205632.3	lincRNA	long intergenic non-protein coding RNA 1310 [Source:HGNC Symbol;Acc:HGNC:50501]	4015	1.8	0.0341647	94.72	44.28	52.7	124.3	60.5	142.4	93.8	56.3	52.7	42.9	41.1	28.3
MIR222HG	ENSG00000270069.1	lincRNA	MIR222 host gene [Source:HGNC Symbol;Acc:HGNC:49555]	1568	1.8	0.0253537	219.76	108.34	131.3	205.5	176.4	294.4	291.2	190.8	121.6	85.8	90.5	52.9
AC073487.1	ENSG00000257509.1	sense_intronic		529	1.8	0.0264565	42.62	20.98	38.4	55.8	21.3	41.8	55.9	36.8	28.7	10.6	13.7	15.1
SNORD63B	ENSG00000222937.1	snoRNA	small nucleolar RNA, C/D box 63B [Source:HGNC Symbol;Acc:HGNC:52230]	70	1.8	0.063743	24.5	9.95	15.2	32.3	11.9	33.2	29.9	8	13.4	7	13.7	7.6
MAB21L3	ENSG00000173212.4	protein_coding	mab-21 like 3 [Source:HGNC Symbol;Acc:HGNC:26787]	1915	1.8	0.00955389	577.49	288.79	460.7	743.7	318.6	873.7	490.7	282.8	409.8	160.4	298.1	292.9
AC103691.1	ENSG00000274383.1	antisense		520	1.8	0.0766579	22.84	10.34	35.7	21.5	10.2	26.8	19.9	25.3	13.4	0	7.3	5.7
HYPK	ENSG00000242028.6	protein_coding	huntingtin interacting protein K [Source:HGNC Symbol;Acc:HGNC:18418]	1780	1.8	0.0308082	167.78	82.02	147.3	183	84.3	208.8	215.4	133.4	86.2	92.1	52.1	46.3
LINC00562	ENSG00000260388.2	lincRNA	long intergenic non-protein coding RNA 562 [Source:HGNC Symbol;Acc:HGNC:43706]	2470	1.79	0.0664058	23.66	10.33	28.6	27.4	17.9	22.5	21.9	10.3	21.1	3.5	8.2	8.5
TTC34	ENSG00000215912.12	protein_coding	tetratricopeptide repeat domain 34 [Source:HGNC Symbol;Acc:HGNC:34297]	5294	1.79	0.05188	150.06	68.47	139.3	86.1	133.8	235.5	155.6	142.6	65.1	60.5	42.1	32.1
AC005911.1	ENSG00000278356.1	sense_intronic		456	1.79	0.0268917	41.12	21.31	48.2	40.1	34.1	49.3	33.9	29.9	16.3	8.4	29.3	22.7
LINC01089	ENSG00000212694.8	lincRNA	long intergenic non-protein coding RNA 1089 [Source:HGNC Symbol;Acc:HGNC:27886]	892	1.79	0.00140037	616.56	335.07	618.8	578.3	611.7	703.4	570.5	464.5	318.9	403.8	261.5	226.7
NBPF26	ENSG00000273136.6	protein_coding	NBPF member 26 [Source:HGNC Symbol;Acc:HGNC:49571]	2723	1.78	0.0355481	95	46.46	61.6	121.3	65.6	102.8	123.7	82.8	52.7	23.9	50.3	22.7
YJEFN3	ENSG00000250067.11	protein_coding	YjeF N-terminal domain containing 3 [Source:HGNC Symbol;Acc:HGNC:24785]	1553	1.78	0.01954	144.6	75.62	138.4	161.5	109.1	188.4	125.7	152.9	57.5	57.7	71.3	38.7
UPF3A	ENSG00000169062.14	protein_coding	UPF3A, regulator of nonsense mediated mRNA decay [Source:HGNC Symbol;Acc:HGNC:20332]	1249	1.78	0.00144024	1763	933.05	1451.9	2213.4	1401.5	2302	1446.2	1202.6	1105	667.5	966.5	723.7
LINC00852	ENSG00000231177.4	antisense	long intergenic non-protein coding RNA 852 [Source:HGNC Symbol;Acc:HGNC:29904]	1328	1.78	0.0320543	91.86	46.01	88.4	116.4	61.3	111.4	81.8	80.5	38.3	30.2	34.7	46.3
PRORSD1P	ENSG00000162997.15	transcribed_unitary_pseudogene	prolyl-tRNA synthetase associated domain containing 1, pseudogene [Source:HGNC Symbol;Acc:HGNC:34379]	1107	1.78	0.0317342	72.23	38.22	97.3	53.8	54.5	85.7	69.8	57.5	55.5	6.3	29.3	42.5
SNORA79B	ENSG00000222489.1	snoRNA	small nucleolar RNA, H/ACA box 79B [Source:HGNC Symbol;Acc:HGNC:52222]	148	1.78	0.00184942	460.46	249.05	536.6	446.2	445.6	439	434.9	288.6	309.3	190.6	184.7	272.1
AC024909.2	ENSG00000274021.1	antisense		2257	1.78	0.0242243	311.96	155.81	330.4	476.5	331.4	168.1	253.3	246	134.1	68.9	217.6	112.4
AL035563.1	ENSG00000273148.1	lincRNA		1539	1.78	0.0511866	40.39	18.01	30.4	60.7	24.7	50.3	35.9	19.5	23.9	14.1	16.5	16.1
AC133550.2	ENSG00000261766.1	antisense		544	1.78	0.0357373	37.86	17.95	47.3	42.1	18.7	49.3	31.9	32.2	13.4	15.5	18.3	10.4
C19orf71	ENSG00000183397.5	protein_coding	chromosome 19 open reading frame 71 [Source:HGNC Symbol;Acc:HGNC:34496]	674	1.77	0.0235895	98.02	48.31	83.9	182	57.1	109.2	57.8	78.2	63.2	19.7	52.1	28.3
ZNF436-AS1	ENSG00000249087.6	antisense	ZNF436 antisense RNA 1 [Source:HGNC Symbol;Acc:HGNC:25122]	894	1.77	0.00139067	297.13	157.94	248.2	420.8	331.4	269.8	215.4	211.5	142.7	149.1	139	147.4
AC135352.1	ENSG00000251468.2	unprocessed_pseudogene		1418	1.77	0.0360867	800.45	395.95	751.8	866	302.5	1084.6	997.4	597.8	615.7	156.9	340.1	269.3
GSTM2	ENSG00000213366.12	protein_coding	glutathione S-transferase mu 2 [Source:HGNC Symbol;Acc:HGNC:4634]	1213	1.77	0.00216071	1126.17	614.21	1132.2	1342.5	896.3	1278.4	981.4	761.1	825.4	271.5	767.1	445.9
AC020915.1	ENSG00000267216.1	protein_coding		4227	1.77	0.0169111	58.07	29.25	58.9	51.9	42.6	63.2	73.8	41.4	30.6	23.2	29.3	21.7
LINC00641	ENSG00000258441.1	processed_transcript	long intergenic non-protein coding RNA 641 [Source:HGNC Symbol;Acc:HGNC:27511]	3594	1.77	0.01474	1235.84	629.36	1543	1335.7	1163	978.6	1159	939.3	686.5	314.4	679.4	527.2
PRSS27	ENSG00000172382.9	protein_coding	serine protease 27 [Source:HGNC Symbol;Acc:HGNC:15475]	1887	1.77	0.01474	147.21	74.22	140.2	245.6	113.3	139.2	97.7	56.3	68.9	109	90.5	46.3
MYO15B	ENSG00000266714.8	protein_coding	myosin XVB [Source:HGNC Symbol;Acc:HGNC:14083]	1715	1.77	0.0412294	1005.48	454.81	407.2	1334.7	497.6	1912.2	875.7	633.5	474	531.1	378.5	257
PILRA	ENSG00000085514.15	protein_coding	paired immunoglobin like type 2 receptor alpha [Source:HGNC Symbol;Acc:HGNC:20396]	931	1.77	0.0734865	27.63	10.8	16.1	44	32.4	25.7	19.9	19.5	13.4	0.7	12.8	7.6
PLIN5	ENSG00000214456.8	protein_coding	perilipin 5 [Source:HGNC Symbol;Acc:HGNC:33196]	1212	1.77	0.0178034	296.67	148.7	252.7	479.5	282.9	197	271.3	266.7	133.1	123.8	150	69.9
OR4E2	ENSG00000221977.2	protein_coding	olfactory receptor family 4 subfamily E member 2 [Source:HGNC Symbol;Acc:HGNC:8297]	1898	1.77	0.00553957	553.53	290.83	562.5	547	340.8	768.7	548.6	263.3	465.4	220.2	286.2	219.2
AC104623.2	ENSG00000279663.2	TEC		4004	1.77	0.0363982	56.18	27	45.5	79.3	52.8	51.4	51.9	36.8	31.6	20.4	30.2	16.1
AL121845.1	ENSG00000229299.2	antisense		365	1.76	0.0795719	17.05	6.76	19.6	15.7	13.6	20.3	16	9.2	3.8	13.4	4.6	2.8
MAGI1-IT1	ENSG00000272610.1	sense_intronic	MAGI1 intronic transcript 1 [Source:HGNC Symbol;Acc:HGNC:42436]	2567	1.76	0.0568465	75.53	32.48	37.5	66.5	23	134.9	115.7	57.5	39.3	9.1	33.8	22.7
RNVU1-15	ENSG00000207205.1	snRNA	RNA, variant U1 small nuclear 15 [Source:HGNC Symbol;Acc:HGNC:48320]	165	1.76	0.0574502	96.19	37.13	154.5	22.5	207	61	35.9	57.5	27.8	23.9	30.2	46.3
AC090114.3	ENSG00000280828.1	unprocessed_pseudogene		829	1.76	0.0483356	45.15	22.15	42.9	55.8	23.9	51.4	51.9	35.6	35.4	6.3	20.1	13.2
AC087276.1	ENSG00000254577.1	sense_overlapping		183	1.76	0.0403896	62.83	28.64	33	68.5	39.2	85.7	87.8	37.9	28.7	31	21.9	23.6
OBSCN-AS1	ENSG00000162913.9	antisense	OBSCN antisense RNA 1 [Source:HGNC Symbol;Acc:HGNC:32047]	1469	1.75	0.0331258	74.25	37.29	63.4	56.8	69	110.3	71.8	41.4	53.6	42.9	18.3	30.2
GTF2IP13	ENSG00000272556.2	transcribed_unprocessed_pseudogene	general transcription factor IIi pseudogene 13 [Source:HGNC Symbol;Acc:HGNC:51725]	5316	1.75	0.00217085	229.92	120.62	180.4	354.2	161	206.6	247.4	169	140.8	88.6	122.5	82.2
AC005674.2	ENSG00000261490.1	sense_overlapping		3510	1.75	0.0572734	44.67	21.46	58.9	30.3	29.8	66.4	37.9	37.9	23	3.5	18.3	24.6
AP003717.1	ENSG00000255847.5	antisense		892	1.75	0.057113	23.32	11.34	34.8	25.4	22.2	18.2	16	23	7.7	5.6	11	9.4
AKR7A3	ENSG00000162482.4	protein_coding	aldo-keto reductase family 7 member A3 [Source:HGNC Symbol;Acc:HGNC:390]	1710	1.75	0.0158034	120.8	62.18	117	185.9	87.8	115.6	97.7	87.4	72.8	45	59.4	46.3
PAQR6	ENSG00000160781.15	protein_coding	progestin and adipoQ receptor family member 6 [Source:HGNC Symbol;Acc:HGNC:30132]	1668	1.75	0.00536467	202.96	107.16	134.8	298.5	167.8	200.2	213.4	128.8	132.1	124.5	80.5	69.9
ANKRD36	ENSG00000135976.17	protein_coding	ankyrin repeat domain 36 [Source:HGNC Symbol;Acc:HGNC:24079]	3108	1.75	0.0209752	681.63	358.1	436.6	740.7	443.9	1042.8	744	567.9	369.6	280	298.1	274.9
SNHG9	ENSG00000255198.4	lincRNA	small nucleolar RNA host gene 9 [Source:HGNC Symbol;Acc:HGNC:33102]	373	1.75	0.00779543	315.16	167.23	428.6	315.1	355.3	263.4	213.4	197.7	139.8	99.9	254.2	144.5
AC026124.2	ENSG00000276853.1	sense_intronic		656	1.74	0.0569048	39.09	18.38	35.7	35.2	35.8	42.8	45.9	24.1	28.7	8.4	18.3	12.3
Z95115.1	ENSG00000261188.1	antisense		1506	1.73	0.0029812	211.35	115	278.6	219.2	201.9	189.5	167.6	124.2	142.7	95	123.4	89.8
AC097717.1	ENSG00000232732.9	processed_transcript		538	1.73	0.0650415	37.73	18.08	30.4	35.2	32.4	42.8	47.9	34.5	24.9	7	17.4	6.6
C3orf35	ENSG00000198590.11	processed_transcript	chromosome 3 open reading frame 35 [Source:HGNC Symbol;Acc:HGNC:24082]	1460	1.73	0.0268917	51.87	26.33	58	55.8	39.2	52.5	53.9	37.9	24.9	31.7	19.2	18
AL136295.7	ENSG00000278784.1	sense_intronic		1200	1.72	0.0305225	98.35	50.09	131.3	80.2	67.3	109.2	103.7	85.1	45	42.2	36.6	41.6
OVGP1	ENSG00000085465.12	protein_coding	oviductal glycoprotein 1 [Source:HGNC Symbol;Acc:HGNC:8524]	1122	1.72	0.0324495	50.42	24.66	48.2	74.4	53.7	43.9	31.9	32.2	20.1	16.9	20.1	34
AC103923.1	ENSG00000235545.1	antisense		1228	1.72	0.0538196	29.61	14.49	23.2	38.2	22.2	24.6	39.9	27.6	12.4	6.3	11	15.1
RF00493	ENSG00000201882.1	snoRNA		70	1.71	0.00939614	169.96	90.36	126.8	201.6	219.8	166	135.6	81.6	108.2	97.1	97.8	67.1
C9orf24	ENSG00000164972.12	protein_coding	chromosome 9 open reading frame 24 [Source:HGNC Symbol;Acc:HGNC:19919]	610	1.71	0.0724101	23.32	10.22	28.6	27.4	16.2	22.5	21.9	16.1	7.7	4.2	15.5	7.6
MTATP6P1	ENSG00000248527.1	unprocessed_pseudogene	mitochondrially encoded ATP synthase 6 pseudogene 1 [Source:HGNC Symbol;Acc:HGNC:44575]	681	1.71	0.00139067	17341.8	9595.58	20032.5	25097.3	11230.3	18091.2	12257.8	10865.5	11256.5	12221.1	7246.3	6388.5
C1orf116	ENSG00000182795.12	protein_coding	chromosome 1 open reading frame 116 [Source:HGNC Symbol;Acc:HGNC:28667]	4318	1.71	0.0737456	24.87	11.42	18.8	29.4	28.1	18.2	29.9	12.6	20.1	5.6	4.6	14.2
AL035530.2	ENSG00000271913.6	antisense		1463	1.71	0.01208	97.82	51.32	80.4	72.4	80.1	144.5	111.7	58.6	70.9	31.7	55.8	39.7
BCL2L15	ENSG00000188761.11	protein_coding	BCL2 like 15 [Source:HGNC Symbol;Acc:HGNC:33624]	1093	1.71	0.0741496	28.32	11.78	23.2	25.4	22.2	28.9	41.9	13.8	16.3	4.9	19.2	4.7
FAM229A	ENSG00000225828.1	protein_coding	family with sequence similarity 229 member A [Source:HGNC Symbol;Acc:HGNC:44652]	1066	1.71	0.0414446	187.93	89.11	157.2	370.9	111.6	172.4	127.7	87.4	78.5	137.2	62.2	80.3
AC016831.1	ENSG00000226380.9	lincRNA		2572	1.71	0.0356889	264.88	137.7	200	196.7	207.9	432.6	287.2	240.3	182.9	84.4	98.8	82.2
AC234775.3	ENSG00000261101.2	sense_overlapping		656	1.71	0.0624031	47.78	22.02	31.3	97.9	27.3	54.6	27.9	26.4	39.3	12	19.2	13.2
AC137767.1	ENSG00000256092.2	lincRNA		1336	1.71	0.0105321	94.59	50.31	86.6	119.4	103.9	79.2	83.8	56.3	51.7	50.6	48.5	44.4
LRRC4C	ENSG00000148948.7	protein_coding	leucine rich repeat containing 4C [Source:HGNC Symbol;Acc:HGNC:29317]	2270	1.7	0.0094297	3617.08	1961.26	3034.1	5386.8	4375	1986.1	3303.3	2917.9	2827.5	1200	1700.7	1160.2
NDUFV2	ENSG00000178127.12	protein_coding	NADH:ubiquinone oxidoreductase core subunit V2 [Source:HGNC Symbol;Acc:HGNC:7717]	631	1.7	0.0352328	164.89	84.02	106.3	255.4	126.1	183.1	153.6	97.7	110.1	82.3	68.6	61.4
DLEU2L	ENSG00000116652.6	sense_intronic	deleted in lymphocytic leukemia 2-like [Source:HGNC Symbol;Acc:HGNC:13225]	3555	1.7	0.0264565	51.68	26.88	48.2	59.7	30.7	60	59.8	31	37.3	14.1	29.3	22.7
MT-CO1	ENSG00000198804.2	protein_coding	mitochondrially encoded cytochrome c oxidase I [Source:HGNC Symbol;Acc:HGNC:7419]	1542	1.7	0.00403405	169192	94325.8	181301	241926	112028	173283	137423	136296	122196	54849.8	91997	66290.3
RF00019.575	ENSG00000207525.1	misc_RNA		101	1.7	0.06645	47.8	20.36	27.7	74.4	18.7	80.3	37.9	32.2	17.2	19	19.2	14.2
AC021097.1	ENSG00000272661.1	antisense		574	1.7	0.0295733	58.01	30.89	47.3	54.8	52.8	79.2	55.9	52.9	29.7	16.2	30.2	25.5
SEC24AP1	ENSG00000267361.1	processed_pseudogene	SEC24 homolog A pseudogene 1 [Source:HGNC Symbol;Acc:HGNC:53767]	1211	1.7	0.0660179	30.57	14.5	17.9	47	11.9	48.2	27.9	19.5	26.8	4.9	14.6	6.6
PLCG1-AS1	ENSG00000226648.1	antisense	PLCG1 antisense RNA 1 [Source:HGNC Symbol;Acc:HGNC:40450]	1462	1.7	0.0664058	29.6	12.95	22.3	45	14.5	34.3	31.9	18.4	10.5	16.2	6.4	13.2
TTC32	ENSG00000183891.5	protein_coding	tetratricopeptide repeat domain 32 [Source:HGNC Symbol;Acc:HGNC:32954]	762	1.69	0.00489687	287.33	157.89	299.1	392.4	218.1	297.6	229.4	151.8	199.2	127.3	158.2	153.1
AL109811.3	ENSG00000271895.2	antisense		760	1.69	0.040136	41.09	20.54	41.1	35.2	29	50.3	49.9	25.3	16.3	23.9	17.4	19.8
GOT1L1	ENSG00000169154.5	protein_coding	glutamic-oxaloacetic transaminase 1 like 1 [Source:HGNC Symbol;Acc:HGNC:28487]	825	1.69	0.0489249	122.34	61.5	84.8	120.4	64.8	184.2	157.6	127.6	76.6	30.2	48.5	24.6
AC048341.1	ENSG00000257354.2	lincRNA		8693	1.68	0.0180894	135.98	72.05	126.8	76.3	118.4	178.8	179.5	100	65.1	68.9	69.5	56.7
CHD2	ENSG00000173575.20	protein_coding	chromodomain helicase DNA binding protein 2 [Source:HGNC Symbol;Acc:HGNC:1917]	1912	1.68	0.0058001	7803.65	4370.08	6444.1	12151.4	6022.8	7805.2	6594.7	6237	5220.4	3251.2	3651	3490.9
SKOR1	ENSG00000188779.10	protein_coding	SKI family transcriptional corepressor 1 [Source:HGNC Symbol;Acc:HGNC:21326]	3556	1.68	0.0291998	94.7	49.47	84.8	120.4	71.6	91	105.7	69	43.1	40.8	56.7	37.8
SH3BP5-AS1	ENSG00000224660.1	antisense	SH3BP5 antisense RNA 1 [Source:HGNC Symbol;Acc:HGNC:44501]	2291	1.68	0.0533281	174.69	91.6	133	139.9	131.2	225.9	243.4	181.6	119.7	20.4	78.6	57.6
AC004982.2	ENSG00000272894.5	lincRNA		673	1.68	0.0619404	52.83	25.62	33	75.3	40.9	61	53.9	42.5	21.1	21.1	31.1	12.3
HPX	ENSG00000110169.10	protein_coding	hemopexin [Source:HGNC Symbol;Acc:HGNC:5171]	700	1.68	0.0177067	139	75.31	115.2	185.9	88.6	117.8	187.5	108.1	105.3	52.8	61.3	49.1
CCT6B	ENSG00000132141.13	protein_coding	chaperonin containing TCP1 subunit 6B [Source:HGNC Symbol;Acc:HGNC:1621]	1833	1.68	0.0288461	52.53	27.43	45.5	73.4	42.6	49.3	51.9	28.7	37.3	27.4	22.9	20.8
RNU6-8	ENSG00000202337.1	snRNA	RNA, U6 small nuclear 8 [Source:HGNC Symbol;Acc:HGNC:34285]	107	1.68	0.0737229	44.95	20.61	62.5	27.4	42.6	36.4	55.9	39.1	15.3	2.1	21	25.5
SLC9B1	ENSG00000164037.16	protein_coding	solute carrier family 9 member B1 [Source:HGNC Symbol;Acc:HGNC:24244]	1014	1.67	0.0216471	68.12	36.88	58.9	69.5	46.9	69.6	95.7	42.5	53.6	14.8	35.7	37.8
AZIN1-AS1	ENSG00000253320.5	antisense	AZIN1 antisense RNA 1 [Source:HGNC Symbol;Acc:HGNC:51558]	496	1.67	0.00445362	109.14	60.59	89.3	116.4	74.1	124.2	141.6	52.9	80.4	39.4	60.3	69.9
PMS2P2	ENSG00000278416.1	unprocessed_pseudogene	PMS1 homolog 2, mismatch repair system component pseudogene 2 [Source:HGNC Symbol;Acc:HGNC:9127]	1128	1.67	0.062126	27.71	13.68	29.5	35.2	21.3	24.6	27.9	17.2	23.9	7.7	11	8.5
MT-CO2	ENSG00000198712.1	protein_coding	mitochondrially encoded cytochrome c oxidase II [Source:HGNC Symbol;Acc:HGNC:7421]	684	1.67	0.00273577	111318	63340.2	141723	108580	92178.4	128122	85988.4	79249.2	76478.5	58338.8	56333.5	46301
AL162274.2	ENSG00000277959.1	antisense		332	1.67	0.0785851	18.94	8.43	15.2	24.5	18.7	20.3	16	13.8	4.8	10.6	6.4	6.6
EBLN2	ENSG00000255423.1	protein_coding	endogenous Bornavirus like nucleoprotein 2 [Source:HGNC Symbol;Acc:HGNC:25493]	1679	1.67	0.0242319	70.8	38.57	50.9	73.4	59.6	80.3	89.8	57.5	43.1	28.1	32	32.1
RHBDL1	ENSG00000103269.13	protein_coding	rhomboid like 1 [Source:HGNC Symbol;Acc:HGNC:10007]	1346	1.67	0.0526725	71.91	34.68	73.2	63.6	47.7	109.2	65.8	36.8	41.2	32.4	35.7	27.4
SLC26A10	ENSG00000135502.17	protein_coding	solute carrier family 26 member 10 [Source:HGNC Symbol;Acc:HGNC:14470]	1164	1.66	0.0485733	201.48	100.45	155.4	311.2	103.9	263.4	173.5	133.4	80.4	150.5	85	52.9
AL355001.2	ENSG00000275964.1	lincRNA		1191	1.66	0.019992	230.12	124.98	222.3	344.4	242	156.3	185.5	104.6	117.8	143.5	165.5	93.5
AL669831.1	ENSG00000228327.3	transcribed_unprocessed_pseudogene		3424	1.66	0.00526787	210.4	116.7	173.2	313.1	148.2	225.9	191.5	157.5	137.9	109	97.8	81.2
PPP1R32	ENSG00000162148.10	protein_coding	protein phosphatase 1 regulatory subunit 32 [Source:HGNC Symbol;Acc:HGNC:28869]	955	1.66	0.0322563	70.78	36.73	42	97.9	72.4	87.8	53.9	44.8	31.6	40.1	27.4	39.7
AP001029.2	ENSG00000267199.1	antisense		2003	1.66	0.0514099	68.67	35.23	68.8	39.1	54.5	93.1	87.8	58.6	30.6	18.3	40.2	28.3
RNU11-6P	ENSG00000212429.1	snRNA	RNA, U11 small nuclear 6, pseudogene [Source:HGNC Symbol;Acc:HGNC:46946]	133	1.66	0.0808419	33.96	12.91	25	30.3	11.9	40.7	61.8	20.7	19.2	3.5	16.5	4.7
ZAR1	ENSG00000182223.7	protein_coding	zygote arrest 1 [Source:HGNC Symbol;Acc:HGNC:20436]	1460	1.66	0.0646197	36.73	18.29	18.8	37.2	52.8	45	29.9	14.9	27.8	19.7	7.3	21.7
NALT1	ENSG00000237886.1	antisense	NOTCH1 associated lncRNA in T cell acute lymphoblastic leukemia 1 [Source:HGNC Symbol;Acc:HGNC:51192]	588	1.66	0.05784	67.16	33.08	75	58.7	52	80.3	69.8	24.1	31.6	66.1	25.6	18
AC122718.1	ENSG00000250461.1	processed_pseudogene		744	1.65	0.0680295	76.63	40.62	41.1	90	51.1	123.1	77.8	77	62.2	12	31.1	20.8
AC012676.5	ENSG00000280063.1	TEC		1955	1.65	0.0547847	116.46	58.12	150	67.5	71.6	159.5	133.6	115	54.6	37.3	37.5	46.3
RF00494.2	ENSG00000201592.1	snoRNA		80	1.65	0.0660179	174.86	85.15	128.6	147.8	234.3	198.1	165.6	127.6	116.8	33.1	86.9	61.4
EVPL	ENSG00000167880.7	protein_coding	envoplakin [Source:HGNC Symbol;Acc:HGNC:3503]	4112	1.65	0.0459871	170.32	86.38	117	261.3	105.6	214.1	153.6	112.7	80.4	58.4	115.2	65.2
AC005725.1	ENSG00000264727.1	lincRNA		2607	1.65	0.0406038	299.86	154.24	275.9	345.4	200.2	240.9	436.9	278.2	146.5	112.5	153.6	80.3
AURKC	ENSG00000105146.12	protein_coding	aurora kinase C [Source:HGNC Symbol;Acc:HGNC:11391]	1078	1.64	0.0594167	57.8	27.86	40.2	114.5	46	66.4	21.9	28.7	35.4	21.8	16.5	36.8
LGALS4	ENSG00000171747.8	protein_coding	galectin 4 [Source:HGNC Symbol;Acc:HGNC:6565]	778	1.64	0.0696982	40.23	18.71	29.5	71.4	16.2	48.2	35.9	40.2	15.3	14.8	11.9	11.3
CACNA2D4	ENSG00000151062.14	protein_coding	calcium voltage-gated channel auxiliary subunit alpha2delta 4 [Source:HGNC Symbol;Acc:HGNC:20202]	1843	1.64	0.0409422	124.32	68.23	84.8	176.1	105.6	111.4	143.6	95.4	54.6	38	109.7	43.5
SCARNA7	ENSG00000238741.1	scaRNA	small Cajal body-specific RNA 7 [Source:HGNC Symbol;Acc:HGNC:32563]	330	1.64	0.017061	2071.18	1136.56	1784.9	3180.2	1407.5	2443.3	1540	1503.8	999.6	1612.9	936.3	630.2
SEMA3B	ENSG00000012171.19	protein_coding	semaphorin 3B [Source:HGNC Symbol;Acc:HGNC:10724]	2055	1.64	0.0429162	103.35	50.68	64.3	197.7	91.2	73.9	89.8	58.6	40.2	68.9	39.3	46.3
PHF21B	ENSG00000056487.15	protein_coding	PHD finger protein 21B [Source:HGNC Symbol;Acc:HGNC:25161]	1570	1.64	0.0267358	236.02	126.29	230.4	288.7	270.9	176.7	213.4	155.2	136.9	124.5	130.8	84.1
AC093249.2	ENSG00000260167.1	antisense		482	1.64	0.0545529	33.73	16.91	31.3	41.1	28.1	34.3	33.9	14.9	19.2	16.9	12.8	20.8
DLGAP1-AS4	ENSG00000263878.1	antisense	DLGAP1 antisense RNA 4 [Source:HGNC Symbol;Acc:HGNC:44333]	757	1.63	0.0345761	89.24	48.16	101.8	74.4	83.5	102.8	83.8	50.6	68	35.9	45.7	40.6
AC074212.1	ENSG00000259605.3	processed_transcript		1411	1.63	0.0341647	74.06	38.56	75	55.8	40.9	118.8	79.8	51.7	38.3	38	40.2	24.6
LINC01798	ENSG00000232046.6	lincRNA	long intergenic non-protein coding RNA 1798 [Source:HGNC Symbol;Acc:HGNC:52588]	573	1.63	0.073691	35.68	16.86	25.9	45	27.3	50.3	29.9	19.5	22	8.4	20.1	14.2
IRF6	ENSG00000117595.11	protein_coding	interferon regulatory factor 6 [Source:HGNC Symbol;Acc:HGNC:6121]	2376	1.63	0.0678835	46.94	23.53	46.4	29.4	73.3	41.8	43.9	35.6	30.6	7.7	23.8	19.8
AC103746.1	ENSG00000275322.1	lincRNA		1133	1.63	0.0524454	90.52	46.41	84.8	49.9	72.4	161.7	83.8	71.3	32.6	40.8	41.1	46.3
NBPF19	ENSG00000271383.6	protein_coding	NBPF member 19 [Source:HGNC Symbol;Acc:HGNC:31999]	5206	1.63	0.0116278	245.17	139.18	208	333.7	178.1	282.7	223.4	193.1	145.5	130.8	125.3	101.1
AP001486.2	ENSG00000260966.1	sense_overlapping		5113	1.63	0.0526725	376.61	201.94	392	342.5	345.1	460.4	343.1	278.2	271.9	101.3	192.9	165.3
MSTO2P	ENSG00000203761.5	unprocessed_pseudogene	misato family member 2, pseudogene [Source:HGNC Symbol;Acc:HGNC:26329]	1709	1.62	0.024316	155.25	85.75	170.5	196.7	109.9	173.4	125.7	80.5	89	88.6	68.6	102
AC005220.1	ENSG00000236352.1	antisense		884	1.62	0.083677	38.47	16.68	29.5	48.9	23.9	34.3	55.9	25.3	20.1	0	21.9	16.1
ZIM2	ENSG00000269699.5	protein_coding	zinc finger imprinted 2 [Source:HGNC Symbol;Acc:HGNC:12875]	1708	1.62	0.0674387	115.44	54.71	39.3	218.2	56.2	147.8	115.7	89.7	68.9	38.7	36.6	39.7
P2RY11	ENSG00000244165.1	protein_coding	purinergic receptor P2Y11 [Source:HGNC Symbol;Acc:HGNC:8540]	1248	1.62	0.00342375	762.06	442.15	648.3	1007.9	626.2	931.5	596.4	484	438.5	595.8	373.1	319.3
CASZ1	ENSG00000130940.14	protein_coding	castor zinc finger 1 [Source:HGNC Symbol;Acc:HGNC:26002]	2272	1.62	0.0134946	657.59	360.18	651.8	818	783.8	377.9	656.3	382.8	361.9	366.5	370.3	319.3
HMGB1P41	ENSG00000253516.1	processed_pseudogene	high mobility group box 1 pseudogene 41 [Source:HGNC Symbol;Acc:HGNC:39188]	440	1.62	0.0627695	192.31	95.09	83.9	210.4	98	288	281.3	155.2	133.1	66.8	75	45.3
AC073335.2	ENSG00000273142.1	lincRNA		3441	1.62	0.0181285	209.81	120.91	181.3	247.6	112.5	278.4	229.4	172.5	167.6	61.9	99.7	103
PLPP2	ENSG00000141934.9	protein_coding	phospholipid phosphatase 2 [Source:HGNC Symbol;Acc:HGNC:9230]	1640	1.62	0.084331	21.83	9.93	17	15.7	22.2	22.5	31.9	16.1	6.7	3.5	8.2	15.1
AC141928.1	ENSG00000250986.1	lincRNA		4525	1.62	0.0349255	443.36	240.66	500.9	336.6	386.8	539.6	452.8	349.5	278.6	268.7	188.4	118.1
AC015911.8	ENSG00000267554.1	processed_pseudogene		560	1.61	0.0619275	61.39	32.23	113.4	67.5	49.4	40.7	35.9	42.5	58.4	15.5	18.3	26.5
AP001347.1	ENSG00000224905.6	antisense		1065	1.61	0.00838956	182.29	106.75	168.8	196.7	142.3	186.3	217.4	143.7	128.3	67.5	97.8	96.4
AL359513.1	ENSG00000278238.1	lincRNA		557	1.61	0.0808419	32.01	14.98	42	41.1	26.4	24.6	25.9	25.3	13.4	5.6	17.4	13.2
AC007842.1	ENSG00000269069.1	processed_pseudogene		2039	1.61	0.0270939	122.57	72.22	123.2	128.2	89.5	126.3	145.6	129.9	87.1	42.9	55.8	45.3
STAC3	ENSG00000185482.7	protein_coding	SH3 and cysteine rich domain 3 [Source:HGNC Symbol;Acc:HGNC:28423]	1050	1.61	0.0237093	247.65	133.75	200.9	426.6	138	261.2	211.4	155.2	140.8	143.5	122.5	106.8
CCDC102B	ENSG00000150636.17	protein_coding	coiled-coil domain containing 102B [Source:HGNC Symbol;Acc:HGNC:26295]	1081	1.61	0.0435665	123.03	62.34	72.3	93	126.1	242	81.8	65.5	75.6	59.1	57.6	53.9
NFYC-AS1	ENSG00000272145.1	antisense	NFYC antisense RNA 1 [Source:HGNC Symbol;Acc:HGNC:49451]	1687	1.6	0.0024941	162.84	97.24	175.9	136	151.7	183.1	167.6	108.1	107.2	77.4	89.6	103.9
AC138409.2	ENSG00000215158.9	transcribed_unprocessed_pseudogene		1852	1.6	0.0272871	398.03	224.19	253.6	458.9	241.1	615.6	420.9	355.2	258.5	121	205.7	180.4
LINC01239	ENSG00000234840.1	lincRNA	long intergenic non-protein coding RNA 1239 [Source:HGNC Symbol;Acc:HGNC:49796]	1336	1.6	0.0377761	55.09	30.07	61.6	59.7	56.2	46	51.9	35.6	24.9	40.8	31.1	18
AP000696.1	ENSG00000231324.1	lincRNA		1133	1.6	0.0354004	128.1	68.12	94.6	196.7	90.3	139.2	119.7	79.3	64.2	61.9	82.3	52.9
AL731571.1	ENSG00000273599.1	antisense		5428	1.6	0.0701473	33.13	16.39	34.8	30.3	19.6	31	49.9	24.1	18.2	9.8	13.7	16.1
OR7E13P	ENSG00000197882.3	unprocessed_pseudogene	olfactory receptor family 7 subfamily E member 13 pseudogene [Source:HGNC Symbol;Acc:HGNC:8384]	910	1.6	0.0737229	42.16	21.98	33	41.1	40	56.7	39.9	24.1	38.3	5.6	21	20.8
ADIRF-AS1	ENSG00000272734.1	processed_transcript	ADIRF antisense RNA 1 [Source:HGNC Symbol;Acc:HGNC:45127]	2289	1.6	0.0276166	197.12	111.57	167.9	241.7	144	250.5	181.5	132.2	110.1	165.3	85	65.2
DDX55P1	ENSG00000270863.1	processed_pseudogene	DEAD-box helicase 55 pseudogene 1 [Source:HGNC Symbol;Acc:HGNC:49852]	1414	1.6	0.073287	41.19	20.37	26.8	48.9	27.3	47.1	55.9	29.9	27.8	19	10.1	15.1
ZNF441	ENSG00000197044.10	protein_coding	zinc finger protein 441 [Source:HGNC Symbol;Acc:HGNC:20875]	2581	1.59	0.0134946	416.11	244.25	477.7	341.5	347.6	540.7	373	319.6	299.7	154.8	246	201.2
AL450023.1	ENSG00000228354.1	processed_pseudogene		751	1.59	0.0130987	2108.22	1243.45	1878.7	2943.4	1790.1	1475.4	2453.6	1394.6	1823.1	743.5	1391.6	864.5
Z97633.1	ENSG00000280327.1	TEC		1656	1.59	0.0568794	48.86	25.67	42.9	56.8	28.1	56.7	59.8	42.5	17.2	23.9	21	23.6
LTB4R	ENSG00000213903.8	protein_coding	leukotriene B4 receptor [Source:HGNC Symbol;Acc:HGNC:6713]	1716	1.59	0.0309999	272.04	152.62	221.4	402.2	201.1	290.2	245.4	218.4	133.1	173.7	121.6	116.2
CES4A	ENSG00000172824.14	protein_coding	carboxylesterase 4A [Source:HGNC Symbol;Acc:HGNC:26741]	1726	1.59	0.0747249	137.53	68.2	146.4	111.6	59.6	218.4	151.6	59.8	131.2	12.7	73.1	64.2
AC239868.3	ENSG00000272993.1	lincRNA		671	1.59	0.0410011	62.4	34.44	81.3	44	56.2	84.6	45.9	39.1	38.3	19.7	42.1	33.1
TLR5	ENSG00000187554.12	protein_coding	toll like receptor 5 [Source:HGNC Symbol;Acc:HGNC:11851]	2191	1.59	0.0572734	130.08	68.32	114.3	91	138.9	116.7	189.5	90.8	98.6	33.8	76.8	41.6
SMARCE1P1	ENSG00000225215.1	processed_pseudogene	SWI/SNF related, matrix associated, actin dependent regulator of chromatin, subfamily e, member 1 pseudogene 1 [Source:HGNC Symbol;Acc:HGNC:39731]	1186	1.59	0.0796077	51.5	23.01	33.9	63.6	14.5	85.7	59.8	46	34.5	10.6	15.5	8.5
AC006001.2	ENSG00000226824.6	sense_intronic		402	1.59	0.0264565	93.97	54.26	102.7	83.2	63	95.3	125.7	83.9	54.6	35.2	47.5	50.1
AL133342.1	ENSG00000278231.1	lincRNA		366	1.59	0.0620322	138.44	72.41	142	174.2	115.9	114.6	145.6	105.8	70.9	31.7	91.4	62.4
AC090241.1	ENSG00000267587.1	processed_pseudogene		621	1.59	0.0796077	51.91	24.57	21.4	70.5	30.7	63.2	73.8	34.5	30.6	16.9	21.9	18.9
AC138393.1	ENSG00000185495.10	transcribed_unprocessed_pseudogene		1128	1.59	0.0286808	206.3	118.28	185.7	239.7	190	220.6	195.5	161	158	108.3	93.3	70.9
UGT3A1	ENSG00000145626.11	protein_coding	UDP glycosyltransferase family 3 member A1 [Source:HGNC Symbol;Acc:HGNC:26625]	2635	1.58	0.0818366	36.27	14.13	34.8	32.3	41.7	24.6	47.9	16.1	23	0	16.5	15.1
KRT8P33	ENSG00000250539.1	processed_pseudogene	keratin 8 pseudogene 33 [Source:HGNC Symbol;Acc:HGNC:39867]	1423	1.58	0.0633673	70.14	36.23	44.6	109.6	40	84.6	71.8	43.7	47.9	25.3	28.3	35.9
AC067750.1	ENSG00000272631.1	antisense		6545	1.58	0.0177533	658.25	381.79	735.8	649.7	535.1	820.1	550.6	361	432.8	389.7	401.4	324.1
C3orf33	ENSG00000174928.15	protein_coding	chromosome 3 open reading frame 33 [Source:HGNC Symbol;Acc:HGNC:26434]	1442	1.58	0.0341647	63.59	35.64	75	59.7	55.4	76	51.9	29.9	46.9	25.3	42.1	34
NBPF11	ENSG00000263956.6	protein_coding	NBPF member 11 [Source:HGNC Symbol;Acc:HGNC:31993]	4518	1.58	0.00816472	374.89	227.41	352.7	423.7	317.8	427.2	353.1	311.6	264.3	144.2	244.1	172.9
SNORD9	ENSG00000199436.1	snoRNA	small nucleolar RNA, C/D box 9 [Source:HGNC Symbol;Acc:HGNC:32705]	104	1.58	0.0685853	37.01	18.87	33.9	26.4	34.9	43.9	45.9	20.7	19.2	18.3	18.3	18
SOX1-OT	ENSG00000224243.1	lincRNA	SOX1 overlapping transcript [Source:HGNC Symbol;Acc:HGNC:42733]	545	1.58	0.0318155	131.05	78.36	120.5	146.8	103.1	183.1	101.7	121.9	95.8	35.2	81.4	57.6
LINC00342	ENSG00000232931.5	lincRNA	long intergenic non-protein coding RNA 342 [Source:HGNC Symbol;Acc:HGNC:42470]	1502	1.58	0.0529244	136.13	82.75	119.7	158.5	73.3	175.6	153.6	147.2	131.2	28.8	63.1	43.5
AC097103.2	ENSG00000248932.5	antisense		550	1.57	0.0134946	133.48	76.5	106.3	170.3	90.3	151	149.6	98.9	74.7	80.9	69.5	58.6
PNISR	ENSG00000132424.14	protein_coding	PNN interacting serine and arginine rich protein [Source:HGNC Symbol;Acc:HGNC:21222]	2025	1.57	0.0200433	6009.3	3557.87	5530.7	6831.1	4373.3	7099.7	6211.7	4990.7	4207.3	1822.5	3962.8	2805.9
RAP2C-AS1	ENSG00000232160.6	antisense	RAP2C antisense RNA 1 [Source:HGNC Symbol;Acc:HGNC:40957]	1989	1.57	0.0624031	39.11	21.6	54.5	37.2	32.4	39.6	31.9	33.3	31.6	10.6	17.4	15.1
MEIS1	ENSG00000143995.19	protein_coding	Meis homeobox 1 [Source:HGNC Symbol;Acc:HGNC:7000]	1608	1.57	0.0105707	4513.89	2725.91	3748.4	5206.7	3692.6	5838.4	4083.3	3432.9	3481.5	1467.3	3022.9	2224.9
TMEM161B-AS1	ENSG00000247828.7	antisense	TMEM161B antisense RNA 1 [Source:HGNC Symbol;Acc:HGNC:43839]	652	1.57	0.00600953	487.82	293.03	467	542.1	330.6	528.9	570.5	343.8	363.9	192.7	288.9	275.9
AL157392.3	ENSG00000239665.8	processed_transcript		815	1.57	0.0324495	419.4	240.64	363.4	446.2	253.9	556.8	476.7	363.3	235.5	179.4	231.3	193.7
EFCAB5	ENSG00000176927.15	protein_coding	EF-hand calcium binding domain 5 [Source:HGNC Symbol;Acc:HGNC:24801]	1871	1.57	0.0187835	84.25	49.83	81.3	107.6	73.3	65.3	93.8	65.5	64.2	30.2	44.8	44.4
AL355472.1	ENSG00000231663.1	antisense		575	1.57	0.0545529	57.45	31.91	60.7	71.4	66.5	56.7	31.9	26.4	30.6	25.3	38.4	38.7
ZFHX2-AS1	ENSG00000157306.14	processed_transcript	ZFHX2 antisense RNA 1 [Source:HGNC Symbol;Acc:HGNC:52658]	1348	1.57	0.0660179	48.58	27.08	39.3	52.8	34.1	72.8	43.9	49.4	33.5	12.7	25.6	14.2
MT-ND3	ENSG00000198840.2	protein_coding	mitochondrially encoded NADH:ubiquinone oxidoreductase core subunit 3 [Source:HGNC Symbol;Acc:HGNC:7458]	346	1.57	0.00218292	16412.4	10124.6	16919.8	16775.9	15080.5	17397.4	15888.3	13164.9	11399.2	7719.9	9743.4	8595.5
AC009022.1	ENSG00000196696.12	processed_transcript		1933	1.57	0.0520093	170.03	87.29	84.8	236.8	94.6	278.4	155.6	119.6	89	81.6	91.4	54.8
AC095057.3	ENSG00000260296.1	sense_overlapping		1157	1.57	0.0678835	84.33	45.65	84.8	78.3	75	87.8	95.7	70.1	64.2	19	46.6	28.3
PAX5	ENSG00000196092.12	protein_coding	paired box 5 [Source:HGNC Symbol;Acc:HGNC:8619]	1510	1.56	0.0382366	1539.21	881.31	2047.4	1422.8	1522.5	1418.6	1284.6	1125.5	1245.7	597.2	818.3	619.8
NRXN2	ENSG00000110076.18	protein_coding	neurexin 2 [Source:HGNC Symbol;Acc:HGNC:8009]	2585	1.56	0.0464778	451.99	256.54	381.3	710.4	369.8	387.6	410.9	438	220.2	132.9	333.7	157.8
MGEA5	ENSG00000198408.13	protein_coding	meningioma expressed antigen 5 (hyaluronidase) [Source:HGNC Symbol;Acc:HGNC:7056]	2088	1.56	0.0204623	7870.15	4609.01	7434.4	10567.1	5498.8	9441.2	6409.2	5090.7	5602.4	3676	4541.6	4134.3
MIR3609	ENSG00000266019.1	miRNA	microRNA 3609 [Source:HGNC Symbol;Acc:HGNC:38956]	80	1.56	0.0305225	2407.49	1398.54	2084.9	1999.1	2154.7	3582.5	2216.2	1776.2	1599	1073.4	1228.9	1315.1
MEGF6	ENSG00000162591.15	protein_coding	multiple EGF like domains 6 [Source:HGNC Symbol;Acc:HGNC:3232]	2554	1.56	0.0770139	321.3	149.85	249.1	454	158.5	551.4	193.5	142.6	159.9	213.1	133.5	100.1
RFPL1S	ENSG00000225465.8	antisense	RFPL1 antisense RNA 1 [Source:HGNC Symbol;Acc:HGNC:9978]	2268	1.55	0.0547847	121.85	67.5	103.6	138	100.5	143.5	123.7	83.9	79.5	33.1	76.8	64.2
AC008870.2	ENSG00000260751.2	sense_intronic		1024	1.55	0.0741496	69.17	34.93	51.8	66.5	50.3	83.5	93.8	32.2	25.9	54.2	25.6	36.8
EPHA5-AS1	ENSG00000250846.6	lincRNA	EPHA5 antisense RNA 1 [Source:HGNC Symbol;Acc:HGNC:50602]	582	1.55	0.0377435	103.41	59.1	100.9	116.4	72.4	129.6	97.7	69	82.3	37.3	53	53.9
AP003733.4	ENSG00000279491.1	TEC		1697	1.55	0.0471321	78.56	43.86	81.3	70.5	81.8	83.5	75.8	56.3	38.3	60.5	31.1	33.1
RP1L1	ENSG00000183638.5	protein_coding	RP1 like 1 [Source:HGNC Symbol;Acc:HGNC:15946]	4754	1.55	0.0912394	33.4	14.57	60.7	32.3	23	31	19.9	21.8	15.3	19	10.1	6.6
PDCD4	ENSG00000150593.17	protein_coding	programmed cell death 4 [Source:HGNC Symbol;Acc:HGNC:8763]	1309	1.55	0.00553957	2803.38	1703.35	2921.6	3511	2015.8	3162.8	2405.7	1659	2159.2	1376.6	1812.3	1509.7
AC078846.1	ENSG00000273329.1	lincRNA		7083	1.55	0.009536	559.68	340.64	537.5	521.6	376.6	718.4	644.3	518.5	339	243.4	324.6	277.8
PECAM1	ENSG00000261371.5	protein_coding	platelet and endothelial cell adhesion molecule 1 [Source:HGNC Symbol;Acc:HGNC:8823]	1288	1.55	0.0788245	38.4	20.58	42.9	53.8	34.9	22.5	37.9	27.6	27.8	5.6	17.4	24.6
ASIC4	ENSG00000072182.12	protein_coding	acid sensing ion channel subunit family member 4 [Source:HGNC Symbol;Acc:HGNC:21263]	2356	1.55	0.0660179	57.06	29.5	53.6	106.7	47.7	37.5	39.9	43.7	27.8	38	21	17
POLR3GL	ENSG00000121851.12	protein_coding	RNA polymerase III subunit G like [Source:HGNC Symbol;Acc:HGNC:28466]	1084	1.55	0.0126097	455.09	276.91	440.2	635.1	374.9	414.4	410.9	367.9	311.2	171.6	310.9	223
LINC00894	ENSG00000235703.5	antisense	long intergenic non-protein coding RNA 894 [Source:HGNC Symbol;Acc:HGNC:48579]	1401	1.55	0.0483356	163.23	90.26	125.9	124.3	89.5	259.1	217.4	121.9	113	66.1	81.4	69
SYT12	ENSG00000173227.13	protein_coding	synaptotagmin 12 [Source:HGNC Symbol;Acc:HGNC:18381]	2220	1.55	0.0387585	943.81	524.88	1386.7	1069.5	840.1	662.7	760	504.7	682.7	630.3	400.5	406.2
LY6G5B	ENSG00000240053.8	protein_coding	lymphocyte antigen 6 family member G5B [Source:HGNC Symbol;Acc:HGNC:13931]	1612	1.55	0.0680777	85.26	44.94	85.7	122.3	46.9	99.6	71.8	50.6	38.3	68.9	33.8	33.1
CCDC18-AS1	ENSG00000223745.7	processed_transcript	CCDC18 antisense RNA 1 [Source:HGNC Symbol;Acc:HGNC:52262]	667	1.55	0.0192481	376.29	224.48	288.4	386.5	233.4	504.3	468.8	310.4	300.7	146.3	216.7	148.3
AP001157.1	ENSG00000258297.1	antisense		1445	1.54	0.0576384	618.77	341.07	542	530.4	632.2	757	632.3	594.4	429.9	92.1	359.3	229.6
AC012173.1	ENSG00000260350.1	antisense		430	1.54	0.0650415	80.8	42.89	91.1	70.5	49.4	95.3	97.7	56.3	31.6	68.9	29.3	28.3
NHLRC3	ENSG00000188811.13	protein_coding	NHL repeat containing 3 [Source:HGNC Symbol;Acc:HGNC:33751]	2796	1.54	0.0145321	691.26	424.87	604.5	641.9	619.4	898.3	692.2	571.4	512.3	244.8	442.5	353.3
BSN	ENSG00000164061.4	protein_coding	bassoon presynaptic cytomatrix protein [Source:HGNC Symbol;Acc:HGNC:1117]	8408	1.54	0.0271957	316.53	183.57	351.8	426.6	293.9	270.9	239.4	181.6	236.5	149.8	190.2	159.7
PBLD	ENSG00000108187.15	protein_coding	phenazine biosynthesis like protein domain containing [Source:HGNC Symbol;Acc:HGNC:23301]	1704	1.54	0.0404576	369.28	215.42	344.7	319	343.4	416.5	422.9	279.4	224.1	132.2	278	163.4
TIPARP-AS1	ENSG00000243926.1	antisense	TIPARP antisense RNA 1 [Source:HGNC Symbol;Acc:HGNC:41028]	577	1.54	0.0491176	61.94	34.08	66.1	98.8	53.7	49.3	41.9	32.2	38.3	27.4	36.6	35.9
VWA3A	ENSG00000175267.14	protein_coding	von Willebrand factor A domain containing 3A [Source:HGNC Symbol;Acc:HGNC:27088]	1793	1.54	0.0679545	32.43	18.47	30.4	34.2	33.2	36.4	27.9	24.1	18.2	9.1	21	19.8
SCGB2B2	ENSG00000205209.7	protein_coding	secretoglobin family 2B member 2 [Source:HGNC Symbol;Acc:HGNC:27616]	1191	1.54	0.0878553	25.42	12.06	17.9	34.2	18.7	20.3	35.9	19.5	12.4	9.8	12.8	5.7
NPM1P37	ENSG00000219085.1	processed_pseudogene	nucleophosmin 1 pseudogene 37 [Source:HGNC Symbol;Acc:HGNC:45216]	874	1.54	0.0892898	26.73	12.31	17	39.1	13.6	30	33.9	13.8	12.4	12	8.2	15.1
CACNA1B	ENSG00000148408.12	protein_coding	calcium voltage-gated channel subunit alpha1 B [Source:HGNC Symbol;Acc:HGNC:1389]	7664	1.54	0.0701473	83.04	45.32	74.1	70.5	81.8	107.1	81.8	55.2	47.9	40.8	40.2	42.5
BMS1P1	ENSG00000204177.10	transcribed_unprocessed_pseudogene	BMS1, ribosome biogenesis factor pseudogene 1 [Source:HGNC Symbol;Acc:HGNC:23649]	2813	1.54	0.0456701	107.28	61.36	83.9	113.5	70.7	144.5	123.7	65.5	88.1	37.3	66.7	49.1
ERCC5	ENSG00000134899.19	protein_coding	ERCC excision repair 5, endonuclease [Source:HGNC Symbol;Acc:HGNC:3437]	2134	1.53	0.017061	199.15	119.26	151.8	278.9	155.1	234.5	175.5	112.7	141.7	102	143.6	96.4
AC013394.1	ENSG00000279765.3	protein_coding		2654	1.53	0.0560626	232.97	129.73	131.3	400.2	139.7	276.2	217.4	221.9	146.5	99.2	94.2	86.9
GATA3-AS1	ENSG00000197308.9	lincRNA	GATA3 antisense RNA 1 [Source:HGNC Symbol;Acc:HGNC:33786]	985	1.53	0.0480317	343.1	195.27	436.6	313.1	334	326.6	305.2	211.5	265.2	160.4	226.8	112.4
AP000350.6	ENSG00000273295.1	lincRNA		5637	1.53	0.0819703	314.8	164.66	334.8	271.1	161	483.9	323.2	301.2	179.1	134.4	117	91.6
AC036176.2	ENSG00000267430.1	processed_pseudogene		1153	1.53	0.0852164	71.15	35.66	48.2	80.2	30.7	118.8	77.8	63.2	37.3	12.7	32	33.1
AC132938.5	ENSG00000279744.1	TEC		1655	1.53	0.0669091	218.16	117.99	110.7	300.4	98.8	311.6	269.3	190.8	158	93.6	80.5	67.1
AC091133.1	ENSG00000230532.1	antisense		483	1.53	0.0416034	80.52	47.11	83.9	84.2	52.8	89.9	91.8	37.9	58.4	23.9	55.8	59.5
FGF14-IT1	ENSG00000243319.7	sense_intronic	FGF14 intronic transcript 1 [Source:HGNC Symbol;Acc:HGNC:42774]	1951	1.53	0.0770139	298.9	138.07	120.5	302.4	150.8	585.7	335.1	250.6	164.7	105.5	101.5	68
FSBP	ENSG00000265817.2	protein_coding	fibrinogen silencer binding protein [Source:HGNC Symbol;Acc:HGNC:43653]	1937	1.53	0.0300228	119.28	71.43	98.2	178.1	102.2	108.1	109.7	79.3	109.2	53.5	58.5	56.7
ALMS1-IT1	ENSG00000230002.3	sense_intronic	ALMS1 intronic transcript 1 [Source:HGNC Symbol;Acc:HGNC:41305]	2105	1.52	0.0741446	122.51	63.85	101.8	115.5	94.6	153.1	147.6	60.9	80.4	61.2	70.4	46.3
GOLGB1	ENSG00000173230.15	protein_coding	golgin B1 [Source:HGNC Symbol;Acc:HGNC:4429]	5955	1.52	0.0245382	6902.12	4254.02	5536.9	9848.9	5276.5	7133.9	6714.4	5824.2	5750.8	2663.1	3322.8	3709.1
AC004846.2	ENSG00000258944.1	antisense		777	1.52	0.0852164	26.98	13.99	31.3	13.7	23	31	35.9	21.8	16.3	8.4	6.4	17
LINC00893	ENSG00000241769.7	antisense	long intergenic non-protein coding RNA 893 [Source:HGNC Symbol;Acc:HGNC:44265]	717	1.52	0.0683978	79.38	42.06	47.3	121.3	42.6	103.9	81.8	58.6	39.3	49.2	32	31.2
AC010200.1	ENSG00000257803.2	processed_pseudogene		1454	1.52	0.0890822	48.19	22.3	32.1	49.9	40	74.9	43.9	28.7	40.2	3.5	20.1	18.9
ASNS	ENSG00000070669.16	protein_coding	asparagine synthetase (glutamine-hydrolyzing) [Source:HGNC Symbol;Acc:HGNC:753]	1319	1.52	0.0406038	61.94	36.34	52.7	62.6	74.1	52.5	67.8	33.3	46	48.5	27.4	26.5
AC087477.2	ENSG00000259275.2	lincRNA		2713	1.52	0.0322823	388.83	226.43	351.8	355.2	217.3	547.1	472.8	311.6	293	189.2	194.8	143.6
CCDC33	ENSG00000140481.14	protein_coding	coiled-coil domain containing 33 [Source:HGNC Symbol;Acc:HGNC:26552]	1351	1.52	0.0566283	222.24	128.7	144.7	330.7	145.7	180.9	309.2	178.2	147.5	54.9	160.9	102
ARHGAP11B	ENSG00000187951.11	processed_transcript	Rho GTPase activating protein 11B [Source:HGNC Symbol;Acc:HGNC:15782]	3144	1.52	0.0180992	432.3	266.94	395.6	526.4	291.4	489.3	458.8	309.3	307.4	265.2	188.4	264.5
NPIPB5	ENSG00000243716.10	protein_coding	nuclear pore complex interacting protein family member B5 [Source:HGNC Symbol;Acc:HGNC:37233]	1433	1.52	0.0458311	278.58	161.06	240.2	293.6	171.3	388.7	299.2	218.4	168.5	162.5	148.1	107.7
PSD2	ENSG00000146005.3	protein_coding	pleckstrin and Sec7 domain containing 2 [Source:HGNC Symbol;Acc:HGNC:19092]	4513	1.51	0.0555527	164.27	91.65	110.7	292.6	162.7	145.6	109.7	70.1	96.7	130.8	86.9	73.7
AC011815.1	ENSG00000268573.1	lincRNA		4382	1.51	0.0395615	103.27	64.48	103.6	132.1	89.5	83.5	107.7	92	87.1	23.2	53.9	66.1
PCBD2	ENSG00000132570.14	protein_coding	pterin-4 alpha-carbinolamine dehydratase 2 [Source:HGNC Symbol;Acc:HGNC:24474]	2042	1.51	0.00140037	991.63	630.87	1054.5	1232.9	748.9	1089.9	831.8	674.9	740.2	573.3	562.3	603.7
TMEM147-AS1	ENSG00000236144.6	antisense	TMEM147 antisense RNA 1 [Source:HGNC Symbol;Acc:HGNC:51273]	2005	1.51	0.00150033	368.87	235.41	446.5	335.6	357	366.2	339.1	225.3	266.2	261	215.8	208.8
NSRP1P1	ENSG00000235613.2	processed_pseudogene	nuclear speckle splicing regulatory protein 1 pseudogene 1 [Source:HGNC Symbol;Acc:HGNC:38087]	1693	1.5	0.0843227	58.29	32.02	39.3	78.3	33.2	58.9	81.8	80.5	41.2	7	21.9	9.4
MAPK8IP3	ENSG00000138834.12	protein_coding	mitogen-activated protein kinase 8 interacting protein 3 [Source:HGNC Symbol;Acc:HGNC:6884]	1824	1.5	0.0301917	2592.27	1573.25	2062.6	3594.1	2088.3	3161.7	2054.6	1783.1	1224.7	2324.8	1312.1	1221.6
AL391988.1	ENSG00000277879.1	antisense		1553	1.5	0.0808902	71.68	37.86	88.4	63.6	98	68.5	39.9	43.7	52.7	11.3	43.9	37.8
ACOX2	ENSG00000168306.12	protein_coding	acyl-CoA oxidase 2 [Source:HGNC Symbol;Acc:HGNC:120]	940	-1.5	0.0485733	57.37	98.39	43.8	49.9	75.8	53.5	63.8	82.8	64.2	128.7	86.9	129.4
PHKA1	ENSG00000067177.14	protein_coding	phosphorylase kinase regulatory subunit alpha 1 [Source:HGNC Symbol;Acc:HGNC:8925]	5747	-1.5	0.0809742	546.81	1030.04	735.8	534.3	599.8	283.7	580.5	742.7	889.5	1652.3	603.5	1262.2
POLD2	ENSG00000106628.10	protein_coding	DNA polymerase delta 2, accessory subunit [Source:HGNC Symbol;Acc:HGNC:9176]	860	-1.51	0.00214458	4140.29	6675.97	4184.2	3697.9	4625.5	3982.9	4211	5127.5	5111.2	9410.9	6451.7	7278.5
TMEM8A	ENSG00000129925.10	protein_coding	transmembrane protein 8A [Source:HGNC Symbol;Acc:HGNC:17205]	1302	-1.51	0.0162069	1015.85	1691.9	996.5	730	1349.6	954	1049.2	1170.4	1074.3	2888.9	1439.2	1886.7
SMAGP	ENSG00000170545.16	protein_coding	small cell adhesion glycoprotein [Source:HGNC Symbol;Acc:HGNC:26918]	1051	-1.51	0.06868	397.84	721.39	244.7	425.7	583.6	250.5	484.7	633.5	701.9	1029.1	563.2	679.3
AC021092.1	ENSG00000186019.10	antisense		1812	-1.51	0.0875974	66.89	131.25	57.1	36.2	102.2	47.1	91.8	127.6	132.1	93.6	151.8	151.2
C19orf24	ENSG00000228300.13	protein_coding	chromosome 19 open reading frame 24 [Source:HGNC Symbol;Acc:HGNC:26073]	927	-1.51	0.0514173	1081.5	1995.87	1157.2	783.8	1538.7	1032.1	895.6	1002.5	1269.7	4417.4	1445.6	1844.2
ME2	ENSG00000082212.12	protein_coding	malic enzyme 2 [Source:HGNC Symbol;Acc:HGNC:6984]	2971	-1.51	0.00388257	904.3	1420.41	730.4	755.4	1017.3	869.4	1149	1376.2	1311.8	1374.5	1353.2	1686.4
SEMA4F	ENSG00000135622.12	protein_coding	ssemaphorin 4F [Source:HGNC Symbol;Acc:HGNC:10734]	2042	-1.51	0.0715689	49.05	91.32	47.3	25.4	54.5	62.1	55.9	75.9	59.4	140	56.7	124.7
NAPRT	ENSG00000147813.15	protein_coding	nicotinate phosphoribosyltransferase [Source:HGNC Symbol;Acc:HGNC:30450]	1115	-1.51	0.0291402	1629.97	2813.73	1422.4	1376.8	1764.5	1858.7	1727.5	1784.3	2187.9	5364.9	2125.9	2605.7
CPNE1	ENSG00000214078.12	protein_coding	copine 1 [Source:HGNC Symbol;Acc:HGNC:2314]	1068	-1.51	0.00196042	3242.76	5126.52	2830.5	3088.2	3401.2	3335.2	3558.7	4062.9	4398.8	5867.1	5353.6	5950.1
PDIA4	ENSG00000155660.10	protein_coding	protein disulfide isomerase family A member 4 [Source:HGNC Symbol;Acc:HGNC:30167]	1362	-1.51	0.0168775	10006.2	16797.4	11411.4	9337.1	11358.1	8459.4	9465.2	10928.8	11837.7	25768.7	13817.7	21634.1
LLGL2	ENSG00000073350.13	protein_coding	LLGL2, scribble cell polarity complex component [Source:HGNC Symbol;Acc:HGNC:6629]	1409	-1.52	0.0346727	220.05	375.45	158.9	204.5	231.7	311.6	193.5	312.7	253.7	642.2	293.5	375.1
CIDEB	ENSG00000136305.11	protein_coding	cell death-inducing DFFA-like effector b [Source:HGNC Symbol;Acc:HGNC:1977]	1273	-1.52	0.0264565	89.82	147.16	75	64.6	91.2	100.6	117.7	135.7	122.6	160.4	149	168.2
SERPINE1	ENSG00000106366.8	protein_coding	serpin family E member 1 [Source:HGNC Symbol;Acc:HGNC:8583]	3190	-1.52	0.0684458	512.92	948.51	299.1	819	432.8	586.7	426.9	564.5	967.1	1140.9	736.1	1334
HYOU1	ENSG00000149428.18	protein_coding	hypoxia up-regulated 1 [Source:HGNC Symbol;Acc:HGNC:16931]	1534	-1.52	0.0165253	11536.4	19934.9	13335.6	9279.4	13880	9986.2	11200.6	12822.3	13635.9	36246.7	13557.2	23412.2
APRT	ENSG00000198931.10	protein_coding	adenine phosphoribosyltransferase [Source:HGNC Symbol;Acc:HGNC:626]	619	-1.52	0.0177533	1623.6	2761.08	1793	1232.9	1871	1683.1	1538	1906.2	2071.1	4893.6	2328.9	2605.7
ETV5	ENSG00000244405.7	protein_coding	ETS variant 5 [Source:HGNC Symbol;Acc:HGNC:3494]	890	-1.52	0.00939614	2942.13	4811.72	2132.3	3651.9	2884	3152.1	2890.4	3217.9	4957	5422.6	4100.9	6360.2
MANF	ENSG00000145050.15	protein_coding	mesencephalic astrocyte derived neurotrophic factor [Source:HGNC Symbol;Acc:HGNC:15461]	986	-1.53	0.00531127	1033.95	1686.13	1226	769.1	1181.7	949.7	1043.3	1457.8	1241.9	1948.4	1742.8	2039.7
L3MBTL2	ENSG00000100395.14	protein_coding	L3MBTL2, polycomb repressive complex 1 subunit [Source:HGNC Symbol;Acc:HGNC:18594]	2337	-1.53	0.00581844	944.31	1540.62	913.4	608.6	1111.9	1064.3	1023.3	1185.3	1092.5	2490.1	1425.5	1509.7
TMEM147	ENSG00000105677.11	protein_coding	transmembrane protein 147 [Source:HGNC Symbol;Acc:HGNC:30414]	910	-1.53	0.00663525	1123.44	1854.64	1250.1	971.7	1290.8	1051.4	1053.2	1289.9	1438.2	2765.8	1812.3	1967
SYNGR2	ENSG00000108639.7	protein_coding	synaptogyrin 2 [Source:HGNC Symbol;Acc:HGNC:11499]	1770	-1.53	0.0419635	996.02	1770.74	1040.2	958	1331.7	692.7	957.5	1037	1317.5	3156.2	1523.3	1819.6
HEXB	ENSG00000049860.13	protein_coding	hexosaminidase subunit beta [Source:HGNC Symbol;Acc:HGNC:4879]	938	-1.53	0.00951351	1087.13	1802.48	1036.7	945.3	1395.6	998.9	1059.2	1148.5	1578	2632.2	1438.3	2215.5
RIMBP3	ENSG00000275793.1	protein_coding	RIMS binding protein 3 [Source:HGNC Symbol;Acc:HGNC:29344]	6105	-1.53	0.0341647	171.21	286.38	205.4	85.1	217.3	104.9	243.4	219.6	195.3	406.6	310	300.4
MFSD3	ENSG00000167700.8	protein_coding	major facilitator superfamily domain containing 3 [Source:HGNC Symbol;Acc:HGNC:25157]	1170	-1.53	0.0515248	653.37	1243.01	667	432.5	831.6	513.9	821.8	745	669.3	2695.5	982.9	1122.4
EXOC3L2	ENSG00000283632.2	protein_coding	exocyst complex component 3 like 2 [Source:HGNC Symbol;Acc:HGNC:30162]	2097	-1.53	0.0897529	38.83	95.07	29.5	29.4	58.8	10.7	65.8	59.8	77.6	177.3	52.1	108.6
TRIM69	ENSG00000185880.12	protein_coding	tripartite motif containing 69 [Source:HGNC Symbol;Acc:HGNC:17857]	1679	-1.53	0.0134946	2165.35	3593.12	2124.2	1828.9	2254.4	2117.8	2501.4	2871.9	2931.9	4625.6	3443.5	4092.7
BAK1	ENSG00000030110.12	protein_coding	BCL2 antagonist/killer 1 [Source:HGNC Symbol;Acc:HGNC:949]	2160	-1.53	0.017061	624.75	1056.93	666.1	477.5	895.5	444.3	640.3	751.9	679.8	1710.7	1009.4	1132.8
SPR	ENSG00000116096.5	protein_coding	sepiapterin reductase [Source:HGNC Symbol;Acc:HGNC:11257]	1214	-1.54	0.0442418	497.3	929.36	591.1	367.9	602.4	430.4	494.7	565.6	585	1877.4	586.1	1032.6
AKR7A2	ENSG00000053371.12	protein_coding	aldo-keto reductase family 7 member A2 [Source:HGNC Symbol;Acc:HGNC:389]	947	-1.54	0.00553957	1068.17	1789.03	1083.1	932.5	1209.8	1106	1009.4	1242.8	1456.4	2879.1	1626.6	1740.3
TMEM154	ENSG00000170006.11	protein_coding	transmembrane protein 154 [Source:HGNC Symbol;Acc:HGNC:26489]	3218	-1.54	0.084078	27.36	61.88	20.5	19.6	46	26.8	23.9	36.8	36.4	99.2	26.5	110.5
TNC	ENSG00000041982.15	protein_coding	tenascin C [Source:HGNC Symbol;Acc:HGNC:5318]	3175	-1.54	0.0177067	27309.8	47493.1	21423.6	36521.6	25213.4	21713.3	31676.9	31235.4	35318.8	75268.4	29271.3	66371.6
NXPH4	ENSG00000182379.9	protein_coding	neurexophilin 4 [Source:HGNC Symbol;Acc:HGNC:8078]	1487	-1.54	0.0373862	1297.79	2321.42	1020.6	1297.5	1275.5	1704.5	1190.9	1539.4	1913.1	3694.3	2101.2	2359.1
RRP7A	ENSG00000189306.10	protein_coding	ribosomal RNA processing 7 homolog A [Source:HGNC Symbol;Acc:HGNC:24286]	1689	-1.54	0.0340884	1605.37	2875.23	1731.4	1150.7	2056.7	1502.2	1585.8	1874	2093.1	5655.4	2029	2724.7
OCLN	ENSG00000197822.10	protein_coding	occludin [Source:HGNC Symbol;Acc:HGNC:8104]	3053	-1.54	0.07721	36.52	65.87	15.2	37.2	34.1	20.3	75.8	59.8	62.2	55.6	67.7	84.1
TRIM9	ENSG00000100505.13	protein_coding	tripartite motif containing 9 [Source:HGNC Symbol;Acc:HGNC:16288]	2344	-1.55	0.0610421	250.41	449.1	78.6	240.7	215.6	380.1	337.1	290.9	367.7	620.4	396.8	569.7
COL2A1	ENSG00000139219.18	protein_coding	collagen type II alpha 1 chain [Source:HGNC Symbol;Acc:HGNC:2200]	1905	-1.55	0.0697448	51.39	104.27	62.5	30.3	52	50.3	61.8	78.2	55.5	224.4	90.5	72.7
GPAA1	ENSG00000197858.10	protein_coding	glycosylphosphatidylinositol anchor attachment 1 [Source:HGNC Symbol;Acc:HGNC:4446]	984	-1.55	0.0177067	3373.04	6055.03	3213.6	2801.5	3510.3	3585.7	3754.1	3636.4	3917.2	11763.8	4762	6195.8
RINL	ENSG00000187994.13	protein_coding	Ras and Rab interactor like [Source:HGNC Symbol;Acc:HGNC:24795]	1056	-1.55	0.0390141	175.18	314.12	115.2	225.1	175.5	146.7	213.4	208.1	267.1	495.9	269.7	329.7
TNRC6C-AS1	ENSG00000204282.4	processed_transcript	TNRC6C antisense RNA 1 [Source:HGNC Symbol;Acc:HGNC:44360]	3065	-1.55	0.0834886	40.41	85.56	16.1	39.1	48.6	22.5	75.8	100	59.4	86.5	98.8	83.1
ARNTL2	ENSG00000029153.14	protein_coding	aryl hydrocarbon receptor nuclear translocator like 2 [Source:HGNC Symbol;Acc:HGNC:18984]	2289	-1.55	0.0189831	138.51	228.4	115.2	90	213.9	133.8	139.6	258.7	182.9	232.1	264.2	204.1
SLC25A4	ENSG00000151729.10	protein_coding	solute carrier family 25 member 4 [Source:HGNC Symbol;Acc:HGNC:10990]	3053	-1.55	0.00396184	223.9	363.95	225	202.6	274.3	170.2	247.4	371.3	342.8	421.3	332.8	351.5
BOP1	ENSG00000261236.7	protein_coding	block of proliferation 1 [Source:HGNC Symbol;Acc:HGNC:15519]	961	-1.55	0.0341647	6712.84	12863	7983.5	5433.8	8825.9	5765.6	5555.4	6287.6	7870.8	27667.2	8034.4	14454.9
NOCT	ENSG00000151014.5	protein_coding	nocturnin [Source:HGNC Symbol;Acc:HGNC:14254]	1421	-1.56	0.0230245	307.99	545.89	338.4	256.4	405.6	262.3	277.3	363.3	457.7	830	412.4	666.1
FAM110D	ENSG00000197245.5	protein_coding	family with sequence similarity 110 member D [Source:HGNC Symbol;Acc:HGNC:25860]	2858	-1.56	0.0710608	106.17	228.95	134.8	139.9	92.9	67.5	95.7	156.4	87.1	498	203.9	199.3
TYRO3	ENSG00000092445.11	protein_coding	TYRO3 protein tyrosine kinase [Source:HGNC Symbol;Acc:HGNC:12446]	2063	-1.56	0.0189831	1133.03	2010.75	1147.4	835.7	1109.3	1348	1224.8	1255.4	1402.8	3409.4	1842.4	2143.7
RIMBP3B	ENSG00000274600.1	protein_coding	RIMS binding protein 3B [Source:HGNC Symbol;Acc:HGNC:33891]	6105	-1.56	0.0547472	50.02	89.01	65.2	22.5	63.9	40.7	57.8	69	87.1	122.4	76.8	89.8
GNAZ	ENSG00000128266.8	protein_coding	G protein subunit alpha z [Source:HGNC Symbol;Acc:HGNC:4395]	1522	-1.56	0.0341647	108.84	187.07	90.2	93	164.4	74.9	121.7	197.7	125.4	216.7	209.4	186.1
MEIS1-AS2	ENSG00000230749.4	antisense	MEIS1 antisense RNA 2 [Source:HGNC Symbol;Acc:HGNC:40370]	638	-1.56	0.0843227	19.69	46.81	12.5	29.4	21.3	5.4	29.9	34.5	25.9	71.7	59.4	42.5
POLE4	ENSG00000115350.11	protein_coding	DNA polymerase epsilon 4, accessory subunit [Source:HGNC Symbol;Acc:HGNC:18755]	650	-1.56	0.0322823	319.41	599.93	309.8	272	343.4	416.5	255.3	340.3	420.3	1262.6	441.6	534.7
CLIC1	ENSG00000213719.8	protein_coding	chloride intracellular channel 1 [Source:HGNC Symbol;Acc:HGNC:2062]	1247	-1.56	0.0183618	4987.57	8882.3	5262.8	4704.8	6061.2	4450.8	4458.3	5374.7	6296.6	15934.4	7318.5	9487.3
ATP13A2	ENSG00000159363.17	protein_coding	ATPase 13A2 [Source:HGNC Symbol;Acc:HGNC:30213]	1546	-1.56	0.00957358	1944.86	3351.99	1926.9	1676.2	2551.8	1716.3	1853.1	2292.4	2392.8	5836.9	2515.4	3722.4
CBR1	ENSG00000159228.12	protein_coding	carbonyl reductase 1 [Source:HGNC Symbol;Acc:HGNC:1548]	1135	-1.57	0.00587384	1410.25	2378.67	1331.3	1090.1	1450.1	1851.2	1328.5	1540.6	1977.3	3522	2178	2675.6
SLC9A3R1	ENSG00000109062.11	protein_coding	SLC9A3 regulator 1 [Source:HGNC Symbol;Acc:HGNC:11075]	1066	-1.57	0.0121459	805.42	1338.64	734	524.5	1095.7	486.1	1186.9	1158.9	956.6	1812.7	1456.6	1308.5
S1PR3	ENSG00000213694.3	protein_coding	sphingosine-1-phosphate receptor 3 [Source:HGNC Symbol;Acc:HGNC:3167]	6356	-1.57	0.0493399	2552.93	4616.5	2041.2	2580.4	2616.5	2011.8	3514.8	4956.2	3323.5	3794.2	5364.5	5644
DHCR24	ENSG00000116133.11	protein_coding	24-dehydrocholesterol reductase [Source:HGNC Symbol;Acc:HGNC:2859]	3089	-1.57	0.0331565	7807.18	13532.5	9638.1	3784	9891.8	9504.4	6217.7	8864	10408.2	19840.4	11097.5	17452.6
ZC2HC1C	ENSG00000119703.13	protein_coding	zinc finger C2HC-type containing 1C [Source:HGNC Symbol;Acc:HGNC:20354]	1324	-1.57	0.0697448	156.84	325.91	205.4	148.7	128.7	119.9	181.5	157.5	347.6	476.2	165.5	482.8
SLC25A11	ENSG00000108528.13	protein_coding	solute carrier family 25 member 11 [Source:HGNC Symbol;Acc:HGNC:10981]	1248	-1.57	0.00663525	1918.22	3248.31	2033.2	1342.5	2366.9	1815.9	2032.7	2262.6	2489.5	4824.7	3141.7	3523
STYXL1	ENSG00000127952.16	protein_coding	serine/threonine/tyrosine interacting like 1 [Source:HGNC Symbol;Acc:HGNC:18165]	991	-1.58	0.0149403	416.52	714.05	441.1	259.3	488.2	427.2	466.8	566.8	726.8	878.6	598.9	799.3
MRM1	ENSG00000278619.4	protein_coding	mitochondrial rRNA methyltransferase 1 [Source:HGNC Symbol;Acc:HGNC:26202]	1570	-1.58	0.0464778	118.03	225.02	124.1	78.3	167	107.1	113.7	169	161.8	375.6	167.3	251.3
RGS19	ENSG00000171700.13	protein_coding	regulator of G protein signaling 19 [Source:HGNC Symbol;Acc:HGNC:13735]	1033	-1.58	0.0275589	224.02	394.98	199.1	110.6	297.3	253.8	259.3	285.1	289.2	677.4	326.4	396.8
CHST6	ENSG00000183196.8	protein_coding	carbohydrate sulfotransferase 6 [Source:HGNC Symbol;Acc:HGNC:6938]	5025	-1.58	0.0462019	729.35	1323.42	646.5	533.3	979.8	380.1	1107.1	872.6	1061.9	2212.9	1134.7	1335
ROGDI	ENSG00000067836.12	protein_coding	rogdi homolog [Source:HGNC Symbol;Acc:HGNC:29478]	1024	-1.58	0.0268917	83.28	146.47	105.4	50.9	80.9	97.4	81.8	119.6	78.5	210.3	173.7	150.2
PDGFD	ENSG00000170962.12	protein_coding	platelet derived growth factor D [Source:HGNC Symbol;Acc:HGNC:30620]	2824	-1.59	0.0489339	454.62	895.33	398.2	324.9	308.4	900.4	341.1	462.2	880	1468	541.3	1125.2
SEMA6B	ENSG00000167680.15	protein_coding	semaphorin 6B [Source:HGNC Symbol;Acc:HGNC:10739]	2194	-1.59	0.0741496	156.51	343.56	62.5	230.9	218.1	83.5	187.5	239.1	106.3	723.1	305.4	343.9
SLCO4A1	ENSG00000101187.15	protein_coding	solute carrier organic anion transporter family member 4A1 [Source:HGNC Symbol;Acc:HGNC:10953]	1415	-1.59	0.0346727	799.17	1504.24	482.2	1041.2	950.8	679.9	841.8	1070.3	874.2	2743.3	1107.3	1726.1
GPC1	ENSG00000063660.8	protein_coding	glypican 1 [Source:HGNC Symbol;Acc:HGNC:4449]	1761	-1.59	0.01474	844.23	1510.56	834.9	723.1	1057.3	801.9	803.9	972.6	990.1	2716.6	1235.3	1638.2
METTL7B	ENSG00000170439.6	protein_coding	methyltransferase like 7B [Source:HGNC Symbol;Acc:HGNC:28276]	1437	-1.59	0.0193412	710.12	1255.79	914.3	437.4	645.8	846.9	706.1	661.1	1191.1	1971	1183.2	1272.6
EXOSC4	ENSG00000178896.8	protein_coding	exosome component 4 [Source:HGNC Symbol;Acc:HGNC:18189]	853	-1.59	0.0462019	1306.98	2587.72	1523.3	1040.2	1713.4	1121	1137	1399.2	1625.9	5541.5	1796.7	2575.4
SERTAD1	ENSG00000197019.4	protein_coding	SERTA domain containing 1 [Source:HGNC Symbol;Acc:HGNC:17932]	2114	-1.6	0.041746	629.99	1241.66	653.6	724.1	728.5	561	482.7	677.2	960.4	2390.2	879.6	1300.9
SNPH	ENSG00000101298.13	protein_coding	syntaphilin [Source:HGNC Symbol;Acc:HGNC:15931]	5294	-1.6	0.0646197	19.65	37.99	16.1	16.6	23.9	11.8	29.9	39.1	23	56.3	33.8	37.8
WDR77	ENSG00000116455.13	protein_coding	WD repeat domain 77 [Source:HGNC Symbol;Acc:HGNC:29652]	1203	-1.6	0.02039	614.73	1069.77	738.4	268.1	795.8	708.8	562.5	834.7	824.4	1725.5	847.6	1116.7
PAQR8	ENSG00000170915.8	protein_coding	progestin and adipoQ receptor family member 8 [Source:HGNC Symbol;Acc:HGNC:15708]	3325	-1.6	0.0660179	57.27	112.48	40.2	49.9	57.1	51.4	87.8	141.4	73.7	83	150.9	113.4
PNP	ENSG00000198805.11	protein_coding	purine nucleoside phosphorylase [Source:HGNC Symbol;Acc:HGNC:7892]	1202	-1.6	0.00709913	980.82	1671.04	1027.7	537.2	1278	1071.7	989.4	1192.2	1430.5	2322.7	1387.1	2022.7
HBEGF	ENSG00000113070.7	protein_coding	heparin binding EGF like growth factor [Source:HGNC Symbol;Acc:HGNC:3059]	1394	-1.61	0.0668397	309.45	718.58	170.5	594.9	251.3	303	227.4	373.6	367.7	1539.1	305.4	1007.1
AEBP1	ENSG00000106624.10	protein_coding	AE binding protein 1 [Source:HGNC Symbol;Acc:HGNC:303]	1418	-1.61	0.01474	2422.52	4496.67	2091.2	2470.8	1620.5	3360.9	2569.3	2881.1	3690.3	7575.7	3361.2	4975.1
ERBB2	ENSG00000141736.13	protein_coding	erb-b2 receptor tyrosine kinase 2 [Source:HGNC Symbol;Acc:HGNC:3430]	2172	-1.61	0.0463706	294.53	575.09	195.5	467.7	173.8	338.3	297.2	254.1	556.3	1126.9	310.9	627.3
ESYT1	ENSG00000139641.12	protein_coding	extended synaptotagmin 1 [Source:HGNC Symbol;Acc:HGNC:29534]	1269	-1.61	0.00388257	6014.09	10483.3	6480.7	4804.6	6073.1	7232.4	5479.6	6635.9	8661.7	16611.7	8664.4	11842.6
ADCK2	ENSG00000133597.10	protein_coding	aarF domain containing kinase 2 [Source:HGNC Symbol;Acc:HGNC:19039]	1514	-1.61	0.0353364	327.22	632.9	330.4	349.3	297.3	331.9	327.1	327.7	471.1	1174	499.2	692.5
CAMK1	ENSG00000134072.10	protein_coding	calcium/calmodulin dependent protein kinase I [Source:HGNC Symbol;Acc:HGNC:1459]	1082	-1.61	0.00198121	783.47	1336.1	627.7	689.9	790.7	1003.2	805.9	961.1	1101.1	2079.3	1182.3	1356.7
TWF2	ENSG00000247596.8	protein_coding	twinfilin actin binding protein 2 [Source:HGNC Symbol;Acc:HGNC:9621]	1247	-1.61	0.0177067	304.31	567.78	360.7	240.7	350.2	282.7	287.2	357.5	359.1	1123.3	473.6	525.3
LAT2	ENSG00000086730.16	protein_coding	linker for activation of T cells family member 2 [Source:HGNC Symbol;Acc:HGNC:12749]	1325	-1.61	0.0878553	8.9	21.1	12.5	8.8	6.8	6.4	10	27.6	13.4	33.8	12.8	18
EIF2S3B	ENSG00000180574.3	protein_coding	eukaryotic translation initiation factor 2 subunit gamma B [Source:HGNC Symbol;Acc:HGNC:43863]	1872	-1.62	0.0200008	55.46	99.81	47.3	40.1	56.2	57.8	75.8	69	76.6	151.2	83.2	119
HSPA1A	ENSG00000204389.9	protein_coding	heat shock protein family A (Hsp70) member 1A [Source:HGNC Symbol;Acc:HGNC:5232]	2196	-1.62	0.0455562	2294.63	4632.61	1757.2	2466.9	2125.8	2705.6	2417.7	2692.5	4944.6	7945.7	2943.3	4636.9
ACOT7	ENSG00000097021.19	protein_coding	acyl-CoA thioesterase 7 [Source:HGNC Symbol;Acc:HGNC:24157]	1515	-1.62	0.0120184	1660.7	3044.14	1931.4	1403.2	2303.8	1268.8	1396.3	1808.4	1811.6	5231.3	2705.6	3663.8
SLC25A19	ENSG00000125454.11	protein_coding	solute carrier family 25 member 19 [Source:HGNC Symbol;Acc:HGNC:14409]	1053	-1.62	0.0144765	400.31	723.58	417	216.3	547.8	387.6	432.9	487.5	513.2	1273.9	544	799.3
RNF125	ENSG00000101695.8	protein_coding	ring finger protein 125 [Source:HGNC Symbol;Acc:HGNC:21150]	1664	-1.62	0.0483356	225.81	428.18	183.9	197.7	299.1	183.1	265.3	503.6	532.4	488.9	338.3	277.8
LDLRAD4	ENSG00000168675.18	protein_coding	low density lipoprotein receptor class A domain containing 4 [Source:HGNC Symbol;Acc:HGNC:1224]	2588	-1.62	0.0406038	312.55	633.43	303.6	447.2	218.1	282.7	311.2	347.2	501.7	1051.6	293.5	973.1
ITGA4	ENSG00000115232.13	protein_coding	integrin subunit alpha 4 [Source:HGNC Symbol;Acc:HGNC:6140]	1423	-1.62	0.0717452	32.69	68.33	27.7	40.1	38.3	21.4	35.9	77	46	85.1	46.6	86.9
LRWD1	ENSG00000161036.12	protein_coding	leucine rich repeats and WD repeat domain containing 1 [Source:HGNC Symbol;Acc:HGNC:21769]	1396	-1.62	0.00685251	1233.21	2237.18	1429.6	925.7	1420.3	1191.7	1198.9	1303.7	1642.1	3977.8	1805.9	2456.4
HYAL3	ENSG00000186792.16	protein_coding	hyaluronoglucosaminidase 3 [Source:HGNC Symbol;Acc:HGNC:5322]	1259	-1.63	0.0250211	66.3	121.88	76.8	55.8	86.9	48.2	63.8	90.8	110.1	166.7	116.1	125.7
PIM2	ENSG00000102096.9	protein_coding	Pim-2 proto-oncogene, serine/threonine kinase [Source:HGNC Symbol;Acc:HGNC:8987]	1226	-1.63	0.00581844	371.38	653.14	322.3	353.2	386	414.4	381	455.3	614.7	896.8	545.9	753
ITGA5	ENSG00000161638.10	protein_coding	integrin subunit alpha 5 [Source:HGNC Symbol;Acc:HGNC:6141]	1343	-1.63	0.00838956	4449.96	8029.53	3450.2	4896.6	4836	3713.1	5354	6055.3	5595.7	12749.3	6477.3	9270
SLC27A4	ENSG00000167114.12	protein_coding	solute carrier family 27 member 4 [Source:HGNC Symbol;Acc:HGNC:10998]	2292	-1.63	0.00887396	1218.04	2132.3	1392.9	649.7	1608.6	1126.4	1312.6	1462.4	1490.8	3284.9	1819.6	2603.8
NDUFAF3	ENSG00000178057.14	protein_coding	NADH:ubiquinone oxidoreductase complex assembly factor 3 [Source:HGNC Symbol;Acc:HGNC:29918]	982	-1.63	0.00188477	543.61	929.65	578.6	396.3	575.1	569.6	598.4	688.7	877.1	1162.7	908.9	1010.9
SLC16A13	ENSG00000174327.6	protein_coding	solute carrier family 16 member 13 [Source:HGNC Symbol;Acc:HGNC:31037]	1358	-1.63	0.0312312	97.39	185.32	100	69.5	122.7	77.1	117.7	140.3	127.3	305.3	187.4	166.3
ACTG1	ENSG00000184009.10	protein_coding	actin gamma 1 [Source:HGNC Symbol;Acc:HGNC:144]	1432	-1.63	0.00186902	46381.8	80362.1	41148	44657.1	56839.8	43322.8	45941.4	56959.3	71183.4	106754	78660.2	88253.2
ARMCX2	ENSG00000184867.13	protein_coding	armadillo repeat containing, X-linked 2 [Source:HGNC Symbol;Acc:HGNC:16869]	1102	-1.64	0.00951351	518.07	920.9	492	398.3	529.9	483.9	686.2	905.9	872.3	1005.9	942.7	877.7
AC107072.2	ENSG00000233860.1	antisense		555	-1.64	0.0795454	10.12	22.23	13.4	4.9	6	6.4	19.9	17.2	30.6	17.6	19.2	26.5
MATK	ENSG00000007264.14	protein_coding	megakaryocyte-associated tyrosine kinase [Source:HGNC Symbol;Acc:HGNC:6906]	1089	-1.64	0.0631481	472.19	1162.8	227.7	584.2	320.4	785.9	442.8	317.3	804.3	2585.7	658.3	1448.3
UBASH3B	ENSG00000154127.9	protein_coding	ubiquitin associated and SH3 domain containing B [Source:HGNC Symbol;Acc:HGNC:29884]	1556	-1.65	0.00388257	340.54	598.22	269.7	327.8	373.2	247.3	484.7	335.7	627.2	724.5	626.3	677.4
SQSTM1	ENSG00000161011.19	protein_coding	sequestosome 1 [Source:HGNC Symbol;Acc:HGNC:11280]	1128	-1.65	0.0153746	1632.29	3145.97	1621.5	1489.3	1869.3	1539.6	1641.7	1886.6	1893	6041.6	2583.1	3325.6
CD320	ENSG00000167775.10	protein_coding	CD320 molecule [Source:HGNC Symbol;Acc:HGNC:16692]	1005	-1.65	0.0252412	2438.98	4994.41	2902	2249.6	3152.4	1764.5	2126.4	2637.3	2861	10739	3739.7	4995
STAMBPL1	ENSG00000138134.11	protein_coding	STAM binding protein like 1 [Source:HGNC Symbol;Acc:HGNC:24105]	1982	-1.66	0.00587384	496.62	883.47	330.4	492.2	707.2	478.6	474.8	747.3	592.7	1062.9	702.2	1312.3
LPCAT1	ENSG00000153395.9	protein_coding	lysophosphatidylcholine acyltransferase 1 [Source:HGNC Symbol;Acc:HGNC:25718]	2332	-1.66	0.00153009	3295.87	5871.08	3102.9	2275.1	4459.4	2861.9	3780.1	4695.3	3701.7	9191.5	5428.5	6338.4
EXD2	ENSG00000081177.18	protein_coding	exonuclease 3'-5' domain containing 2 [Source:HGNC Symbol;Acc:HGNC:20217]	2075	-1.66	0.0123507	426.85	778.74	278.6	619.4	304.2	503.2	428.9	507	706.6	1094.5	561.4	1024.1
FGF12	ENSG00000114279.13	protein_coding	fibroblast growth factor 12 [Source:HGNC Symbol;Acc:HGNC:3668]	1439	-1.66	0.0517814	35.09	72.25	22.3	54.8	33.2	33.2	31.9	32.2	115.9	57	46.6	109.6
CASP10	ENSG00000003400.14	protein_coding	caspase 10 [Source:HGNC Symbol;Acc:HGNC:1500]	2097	-1.66	0.0130615	174.26	310.79	150.9	162.4	130.4	200.2	227.4	300.1	315	374.2	293.5	271.1
HSPA5	ENSG00000044574.7	protein_coding	heat shock protein family A (Hsp70) member 5 [Source:HGNC Symbol;Acc:HGNC:5238]	3908	-1.66	0.00140037	18326.9	32716.5	17834.1	19282.9	18967.3	15919.9	19630.5	22698	26977.9	47416.9	27900.7	38588.9
SELENOM	ENSG00000198832.10	protein_coding	selenoprotein M [Source:HGNC Symbol;Acc:HGNC:30397]	803	-1.66	0.0794363	15.97	42.31	18.8	19.6	15.3	18.2	8	23	33.5	68.9	23.8	62.4
SLC39A14	ENSG00000104635.13	protein_coding	solute carrier family 39 member 14 [Source:HGNC Symbol;Acc:HGNC:20858]	1515	-1.67	0.0137576	641.2	1245.8	872.4	396.3	648.4	660.6	628.4	768	880	1933	968.3	1679.8
HGH1	ENSG00000235173.6	protein_coding	HGH1 homolog [Source:HGNC Symbol;Acc:HGNC:24161]	1215	-1.67	0.0121459	1189.48	2208.14	1123.3	703.6	1491	1245.2	1384.4	1479.6	1509	3996.1	1730	2326
IFRD2	ENSG00000214706.10	protein_coding	interferon related developmental regulator 2 [Source:HGNC Symbol;Acc:HGNC:5457]	1021	-1.68	0.0223811	975.37	1920.55	1140.2	632.1	1255	951.8	897.6	1148.5	1186.4	3889.2	1385.2	1993.5
OLMALINC	ENSG00000235823.2	lincRNA	oligodendrocyte maturation-associated long intergenic non-coding RNA [Source:HGNC Symbol;Acc:HGNC:28060]	1960	-1.68	0.00140037	409.45	703.94	310.7	274	328.9	577.1	556.5	589.8	774.6	744.9	600.7	809.7
CPSF1P1	ENSG00000214076.3	processed_pseudogene	cleavage and polyadenylation specific factor 1 pseudogene 1 [Source:HGNC Symbol;Acc:HGNC:19251]	3730	-1.7	0.05188	37.79	79.76	25	61.6	29.8	24.6	47.9	47.1	58.4	146.3	42.1	104.9
HSPA8	ENSG00000109971.13	protein_coding	heat shock protein family A (Hsp70) member 8 [Source:HGNC Symbol;Acc:HGNC:5241]	1216	-1.7	0.00198121	44097.2	79039.1	48212.7	25895.8	53326.2	38366.7	54684.5	71250.9	64940.5	82224.5	80243.9	96536
GLI1	ENSG00000111087.9	protein_coding	GLI family zinc finger 1 [Source:HGNC Symbol;Acc:HGNC:4317]	1992	-1.7	0.0242323	129.5	245.05	154.5	179.1	98.8	97.4	117.7	216.1	219.3	326.4	183.8	279.7
PMEPA1	ENSG00000124225.15	protein_coding	prostate transmembrane protein, androgen induced 1 [Source:HGNC Symbol;Acc:HGNC:14107]	2674	-1.7	0.0529183	654.89	1530.01	649.1	899.3	620.3	549.3	556.5	780.6	976.7	2722.2	854.9	2315.6
LRRC46	ENSG00000141294.9	protein_coding	leucine rich repeat containing 46 [Source:HGNC Symbol;Acc:HGNC:25047]	1348	-1.71	0.0680777	10.24	21.65	15.2	2	9.4	10.7	14	23	13.4	24.6	28.3	18.9
PDIA2	ENSG00000185615.15	protein_coding	protein disulfide isomerase family A member 2 [Source:HGNC Symbol;Acc:HGNC:14180]	1240	-1.72	0.0357373	208.43	449.42	164.3	237.8	166.1	250.5	223.4	415	294.9	780.1	303.6	453.5
IGSF8	ENSG00000162729.13	protein_coding	immunoglobulin superfamily member 8 [Source:HGNC Symbol;Acc:HGNC:17813]	1767	-1.72	0.0275589	594.36	1333.49	509.9	572.4	529.1	772	588.5	624.3	644.4	3101.3	915.3	1382.2
HSPB1	ENSG00000106211.8	protein_coding	heat shock protein family B (small) member 1 [Source:HGNC Symbol;Acc:HGNC:5246]	964	-1.72	0.00868619	8098.08	15767.5	9545.2	6630.5	8113.6	7904.8	8296.2	9223.8	12150.8	27906.4	12494.7	17061.5
HR	ENSG00000168453.14	protein_coding	HR, lysine demethylase and nuclear receptor corepressor [Source:HGNC Symbol;Acc:HGNC:5172]	2065	-1.72	0.0177067	3544.26	7131.98	2810	4501.2	1796	4439	4175	3945.7	6843.3	11124.4	5593.1	8153.3
UBE2SP1	ENSG00000233966.1	processed_pseudogene	ubiquitin conjugating enzyme E2 S pseudogene 1 [Source:HGNC Symbol;Acc:HGNC:30864]	669	-1.73	0.0556395	44.58	111.54	45.5	46	49.4	46	35.9	43.7	60.3	255.3	58.5	139.8
AC026403.1	ENSG00000229119.3	processed_pseudogene		295	-1.73	0.0373862	21.55	45.69	19.6	22.5	23	24.6	18	19.5	55.5	47.8	64.9	40.6
RN7SL471P	ENSG00000263426.2	misc_RNA	RNA, 7SL, cytoplasmic 471, pseudogene [Source:HGNC Symbol;Acc:HGNC:46487]	299	-1.73	0.0431718	968.76	2507.87	1134	913.9	1094	1039.6	662.3	948.5	1130.8	7142.4	1290.2	2027.5
SLC52A2	ENSG00000185803.9	protein_coding	solute carrier family 52 member 2 [Source:HGNC Symbol;Acc:HGNC:30224]	1189	-1.73	0.0153746	1982.34	4186.47	2341.2	1479.5	2664.2	1671.3	1755.4	2077.5	2443.6	9191.5	2699.2	4520.7
CRLF1	ENSG00000006016.10	protein_coding	cytokine receptor like factor 1 [Source:HGNC Symbol;Acc:HGNC:2364]	852	-1.73	0.029687	4549.05	9543.59	4713.7	4163.6	5164.9	4865.2	3837.9	5663.3	5490.4	17517	7162.1	11885.1
B4GALNT1	ENSG00000135454.13	protein_coding	beta-1,4-N-acetyl-galactosaminyltransferase 1 [Source:HGNC Symbol;Acc:HGNC:4117]	1610	-1.74	0.0179098	475.93	959.21	339.3	437.4	778.7	369.4	454.8	525.4	438.5	1729.7	813.8	1288.7
FKBP4	ENSG00000004478.7	protein_coding	FK506 binding protein 4 [Source:HGNC Symbol;Acc:HGNC:3720]	881	-1.74	0.00319087	3415.58	6444.73	3434.1	2303.5	4446.6	2984	3909.7	5312.6	4231.3	8792.6	6588.8	7298.3
INPP1	ENSG00000151689.12	protein_coding	inositol polyphosphate-1-phosphatase [Source:HGNC Symbol;Acc:HGNC:6071]	824	-1.74	0.0267358	82.5	166.12	52.7	108.6	111.6	57.8	81.8	198.9	149.4	127.3	149	206
ENDOD1	ENSG00000149218.4	protein_coding	endonuclease domain containing 1 [Source:HGNC Symbol;Acc:HGNC:29129]	4687	-1.74	0.0557835	137.39	302.14	126.8	81.2	176.4	107.1	195.5	394.3	183.8	353.8	211.2	367.5
APEH	ENSG00000164062.12	protein_coding	acylaminoacyl-peptide hydrolase [Source:HGNC Symbol;Acc:HGNC:586]	1094	-1.75	0.00144024	1300.96	2474.88	1204.5	1126.3	1404.1	1473.3	1296.6	1513	1827.9	4142.4	2098.4	2792.7
TRIM47	ENSG00000132481.6	protein_coding	tripartite motif containing 47 [Source:HGNC Symbol;Acc:HGNC:19020]	1040	-1.75	0.0633673	82.68	194.8	65.2	61.6	83.5	125.3	77.8	121.9	124.5	329.2	119.8	278.7
MMP16	ENSG00000156103.15	protein_coding	matrix metallopeptidase 16 [Source:HGNC Symbol;Acc:HGNC:7162]	3556	-1.75	0.020198	199.15	364.98	241.1	122.3	97.1	140.3	395	456.4	228.8	297.5	360.3	481.8
C6orf223	ENSG00000181577.15	protein_coding	chromosome 6 open reading frame 223 [Source:HGNC Symbol;Acc:HGNC:28692]	2579	-1.76	0.0341647	351.29	709.24	322.3	232.9	431.1	439	331.1	585.2	496	1150.8	566	748.3
DKK3	ENSG00000050165.17	protein_coding	dickkopf WNT signaling pathway inhibitor 3 [Source:HGNC Symbol;Acc:HGNC:2893]	1039	-1.76	0.0165672	244.62	501.09	172.3	211.4	305.9	232.3	301.2	658.8	386.8	522.6	426.1	511.1
MON1A	ENSG00000164077.14	protein_coding	MON1 homolog A, secretory trafficking associated [Source:HGNC Symbol;Acc:HGNC:28207]	2137	-1.77	0.00816472	156.29	310.49	152.7	104.7	229.2	111.4	183.5	213.8	206.8	531.8	224	376
SERPINH1	ENSG00000149257.13	protein_coding	serpin family H member 1 [Source:HGNC Symbol;Acc:HGNC:1546]	1249	-1.77	0.00663525	6802.31	13633.5	6695	6003.3	8864.3	4817	7632	9776.8	7699.4	22285.5	11224.6	17181.5
SEMA5B	ENSG00000082684.14	protein_coding	semaphorin 5B [Source:HGNC Symbol;Acc:HGNC:10737]	2847	-1.78	0.0566372	55.45	132.02	58	37.2	57.9	20.3	103.7	90.8	57.5	274.3	75	162.5
KRT18	ENSG00000111057.10	protein_coding	keratin 18 [Source:HGNC Symbol;Acc:HGNC:6430]	1273	-1.8	0.0238827	2350.82	5270.37	2102.8	3040.3	2716.2	2069.6	1825.2	2138.4	4944.6	9671.2	3016.5	6581.2
ETV4	ENSG00000175832.12	protein_coding	ETS variant 4 [Source:HGNC Symbol;Acc:HGNC:3493]	1395	-1.81	0.0258989	307.35	750.34	241.1	300.4	405.6	382.2	207.5	309.3	366.7	1525	416	1134.7
SLC35E4	ENSG00000100036.12	protein_coding	solute carrier family 35 member E4 [Source:HGNC Symbol;Acc:HGNC:17058]	2275	-1.83	0.0318921	33.35	71.76	27.7	31.3	42.6	19.3	45.9	41.4	43.1	118.9	70.4	85
TNFRSF12A	ENSG00000006327.13	protein_coding	TNF receptor superfamily member 12A [Source:HGNC Symbol;Acc:HGNC:18152]	874	-1.83	0.0324495	492.55	1170.36	432.2	469.7	656	527.8	377	530	591.7	2405.7	702.2	1622.2
CLU	ENSG00000120885.21	protein_coding	clusterin [Source:HGNC Symbol;Acc:HGNC:2095]	1120	-1.84	0.017061	84.23	178.33	82.1	101.8	71.6	60	105.7	154.1	89	268.7	169.2	210.7
UCHL1	ENSG00000154277.12	protein_coding	ubiquitin C-terminal hydrolase L1 [Source:HGNC Symbol;Acc:HGNC:12513]	939	-1.84	0.00186902	2986.9	6236.12	3179.7	3571.6	3372.2	2704.5	2106.5	2960.4	4996.3	10707.3	5046.3	7470.2
TGFB2	ENSG00000092969.11	protein_coding	transforming growth factor beta 2 [Source:HGNC Symbol;Acc:HGNC:11768]	2984	-1.86	0.0657151	12.39	37.83	15.2	8.8	16.2	11.8	10	35.6	23	39.4	14.6	76.5
TMCC2	ENSG00000133069.15	protein_coding	transmembrane and coiled-coil domain family 2 [Source:HGNC Symbol;Acc:HGNC:24239]	2452	-1.86	0.00506642	64.2	132.21	48.2	48.9	91.2	58.9	73.8	94.3	98.6	222.3	106.1	139.8
NID1	ENSG00000116962.14	protein_coding	nidogen 1 [Source:HGNC Symbol;Acc:HGNC:7821]	5638	-1.86	0.0377761	251.33	598.84	168.8	340.5	214.7	175.6	357.1	340.3	419.4	1058.6	294.4	881.5
HSD17B2	ENSG00000086696.10	protein_coding	hydroxysteroid 17-beta dehydrogenase 2 [Source:HGNC Symbol;Acc:HGNC:5211]	2098	-1.87	0.0261545	211.06	476.51	187.5	192.8	188.3	291.2	195.5	167.9	590.8	763.9	246.9	613.2
NPR1	ENSG00000169418.9	protein_coding	natriuretic peptide receptor 1 [Source:HGNC Symbol;Acc:HGNC:7943]	2138	-1.87	0.0116278	71.25	147.2	39.3	64.6	135.5	47.1	69.8	159.8	109.2	227.2	118	121.9
CYFIP2	ENSG00000055163.19	protein_coding	cytoplasmic FMR1 interacting protein 2 [Source:HGNC Symbol;Acc:HGNC:13760]	1640	-1.88	0.0456701	19.28	44.12	12.5	18.6	30.7	10.7	23.9	31	36.4	40.8	58.5	53.9
HMOX1	ENSG00000100292.16	protein_coding	heme oxygenase 1 [Source:HGNC Symbol;Acc:HGNC:5013]	973	-1.89	0.0410011	52.81	129.45	47.3	44	91.2	25.7	55.9	51.7	98.6	161.1	101.5	234.3
THY1	ENSG00000154096.13	protein_coding	Thy-1 cell surface antigen [Source:HGNC Symbol;Acc:HGNC:11801]	1248	-1.9	0.023774	1795.67	3920.28	1396.5	1140	3551.2	1548.2	1342.5	2335	3116.7	5998	3031.1	5120.6
PCSK9	ENSG00000169174.10	protein_coding	proprotein convertase subtilisin/kexin type 9 [Source:HGNC Symbol;Acc:HGNC:20001]	3764	-1.9	0.0235895	531.34	1243.93	471.5	539.2	715.7	419.7	510.7	820.9	765.1	2182	877.8	1574
MAP6D1	ENSG00000180834.7	protein_coding	MAP6 domain containing 1 [Source:HGNC Symbol;Acc:HGNC:25753]	978	-1.91	0.0365705	21.52	52.19	23.2	9.8	36.6	30	8	40.2	25.9	113.2	45.7	35.9
QPCT	ENSG00000115828.15	protein_coding	glutaminyl-peptide cyclotransferase [Source:HGNC Symbol;Acc:HGNC:9753]	960	-1.92	0.0296531	285.21	632.23	206.3	355.2	380.8	160.6	323.2	392	683.7	488.2	577.9	1019.4
FAM131B	ENSG00000159784.17	protein_coding	family with sequence similarity 131 member B [Source:HGNC Symbol;Acc:HGNC:22202]	3224	-1.92	0.0394992	38.49	108.45	22.3	44	36.6	53.5	35.9	51.7	43.1	228.6	39.3	179.5
ADA	ENSG00000196839.12	protein_coding	adenosine deaminase [Source:HGNC Symbol;Acc:HGNC:186]	1051	-1.93	0.00318665	107.41	233.26	76.8	116.4	122.7	97.4	123.7	181.6	120.6	375.6	228.6	259.8
COL6A3	ENSG00000163359.15	protein_coding	collagen type VI alpha 3 chain [Source:HGNC Symbol;Acc:HGNC:2213]	5094	-1.93	0.0199793	577.01	1280.52	303.6	992.2	518.9	352.3	718.1	794.4	1541.6	1720.5	761.7	1584.4
PLA2G3	ENSG00000100078.3	protein_coding	phospholipase A2 group III [Source:HGNC Symbol;Acc:HGNC:17934]	2697	-1.96	0.0381576	77.09	195.16	72.3	42.1	129.5	71.7	69.8	98.9	133.1	382.7	133.5	227.7
MYO6	ENSG00000196586.13	protein_coding	myosin VI [Source:HGNC Symbol;Acc:HGNC:7605]	4686	-1.96	0.0253537	90.3	239.32	50	87.1	82.6	122.1	109.7	90.8	255.7	392.5	74.1	383.6
PRSS23	ENSG00000150687.11	protein_coding	serine protease 23 [Source:HGNC Symbol;Acc:HGNC:14370]	1852	-1.97	0.0301917	69.51	174.44	56.3	38.2	121.8	67.5	63.8	103.5	91.9	296.8	79.5	300.4
PIR	ENSG00000087842.10	protein_coding	pirin [Source:HGNC Symbol;Acc:HGNC:30048]	879	-1.97	8.53e-08	434.76	893.69	427.7	366.9	523.1	397.2	458.8	709.3	654	974.2	981.1	1149.8
FJX1	ENSG00000179431.6	protein_coding	four jointed box 1 [Source:HGNC Symbol;Acc:HGNC:17166]	1650	-1.97	0.0162069	471.46	1374.57	465.2	477.5	599.8	493.6	321.2	402.4	549.6	3638	645.5	1637.3
CX3CL1	ENSG00000006210.6	protein_coding	C-X3-C motif chemokine ligand 1 [Source:HGNC Symbol;Acc:HGNC:10647]	3248	-1.99	0.0377394	27.31	67.79	11.6	43.1	18.7	19.3	43.9	39.1	58.4	111.8	51.2	78.4
PEX6	ENSG00000124587.13	protein_coding	peroxisomal biogenesis factor 6 [Source:HGNC Symbol;Acc:HGNC:8859]	3087	-2	0.00140037	1245.11	2752.84	956.3	964.8	1299.3	1457.2	1547.9	1750.9	2005	5067.4	2024.4	2916.5
WTAPP1	ENSG00000255282.6	transcribed_processed_pseudogene	Wilms tumor 1 associated protein pseudogene 1 [Source:HGNC Symbol;Acc:HGNC:44115]	940	-2	0.0512801	8.78	24.42	5.4	13.7	9.4	7.5	8	27.6	18.2	19	9.1	48.2
BOK	ENSG00000176720.5	protein_coding	BOK, BCL2 family apoptosis regulator [Source:HGNC Symbol;Acc:HGNC:1087]	1420	-2	0.0450317	631.31	2070.13	650.9	568.5	467.8	819.1	650.3	549.5	1725.4	4898.6	855.8	2321.3
SBSPON	ENSG00000164764.10	protein_coding	somatomedin B and thrombospondin type 1 domain containing [Source:HGNC Symbol;Acc:HGNC:30362]	2886	-2	0.0341647	63.77	160.39	46.4	40.1	105.6	28.9	97.7	204.6	62.2	183.6	197.5	154
SDF2L1	ENSG00000128228.4	protein_coding	stromal cell derived factor 2 like 1 [Source:HGNC Symbol;Acc:HGNC:10676]	733	-2.02	0.00581844	386.36	935.29	568.8	221.1	540.2	266.6	335.1	532.3	462.5	1899.9	711.4	1070.4
CAVIN1	ENSG00000177469.12	protein_coding	caveolae associated protein 1 [Source:HGNC Symbol;Acc:HGNC:9688]	3828	-2.02	0.0149032	740.42	1841.21	474.1	868.9	931.2	619.9	807.9	830.1	1145.2	3835.7	1005.8	2389.3
CORO2B	ENSG00000103647.12	protein_coding	coronin 2B [Source:HGNC Symbol;Acc:HGNC:2256]	3520	-2.03	0.00241027	191.74	433.82	108	272	158.5	236.6	183.5	217.3	314.1	637.3	427	573.5
CAP2	ENSG00000112186.11	protein_coding	cyclase associated actin cytoskeleton regulatory protein 2 [Source:HGNC Symbol;Acc:HGNC:20039]	1839	-2.03	0.049625	21.61	59.68	6.3	22.5	46	5.4	27.9	116.1	30.6	46.4	45.7	59.5
PHLDB2	ENSG00000144824.20	protein_coding	pleckstrin homology like domain family B member 2 [Source:HGNC Symbol;Acc:HGNC:29573]	3173	-2.05	0.000457007	283.05	580.29	165.2	205.5	236.9	333	474.8	578.3	448.1	649.2	497.4	728.4
UPP1	ENSG00000183696.13	protein_coding	uridine phosphorylase 1 [Source:HGNC Symbol;Acc:HGNC:12576]	1167	-2.05	0.0310339	63.52	178.86	43.8	63.6	86.1	36.4	87.8	81.6	127.3	438.2	69.5	177.6
PRRG4	ENSG00000135378.3	protein_coding	proline rich and Gla domain 4 [Source:HGNC Symbol;Acc:HGNC:30799]	5530	-2.05	0.0301373	169.7	501.26	97.3	268.1	150.8	176.7	155.6	217.3	196.3	1220.4	190.2	682.1
SCN1A	ENSG00000144285.19	protein_coding	sodium voltage-gated channel alpha subunit 1 [Source:HGNC Symbol;Acc:HGNC:10585]	5851	-2.05	0.0245382	36.68	91.25	29.5	64.6	21.3	18.2	49.9	39.1	127.3	104.1	40.2	145.5
ABCC3	ENSG00000108846.15	protein_coding	ATP binding cassette subfamily C member 3 [Source:HGNC Symbol;Acc:HGNC:54]	1657	-2.05	0.0256813	35.26	91.49	25	34.2	46.9	34.3	35.9	41.4	77.6	166	40.2	132.3
ZYX	ENSG00000159840.15	protein_coding	zyxin [Source:HGNC Symbol;Acc:HGNC:13200]	1167	-2.06	0.00951351	3779.6	9782.09	2760.9	4441.5	4021.5	4330.9	3343.2	3634.1	6404.8	18673.4	5000.6	15197.5
RASGRF1	ENSG00000058335.15	protein_coding	Ras protein specific guanine nucleotide releasing factor 1 [Source:HGNC Symbol;Acc:HGNC:9875]	2549	-2.06	0.0146219	94.05	218.22	54.5	85.1	133.8	137	59.8	156.4	204.9	241.3	139	349.6
CPS1	ENSG00000021826.15	protein_coding	carbamoyl-phosphate synthase 1 [Source:HGNC Symbol;Acc:HGNC:2323]	2193	-2.08	0.0459871	14.46	42.29	10.7	11.7	17	12.8	19.9	70.1	35.4	50.6	14.6	40.6
TPM1	ENSG00000140416.20	protein_coding	tropomyosin 1 [Source:HGNC Symbol;Acc:HGNC:12010]	1234	-2.09	0.000913799	186.77	429.36	143.8	145.8	276.9	122.1	245.4	309.3	269.1	704.1	287.1	577.3
FRG2FP	ENSG00000232783.5	transcribed_unprocessed_pseudogene	FSHD region gene 2 family member F, pseudogene [Source:HGNC Symbol;Acc:HGNC:51366]	572	-2.1	0.0242323	113.22	298.17	95.5	61.6	244.5	84.6	79.8	90.8	168.5	563.4	224	444
ADPRH	ENSG00000144843.11	protein_coding	ADP-ribosylarginine hydrolase [Source:HGNC Symbol;Acc:HGNC:269]	1988	-2.1	0.0138474	46.93	112.58	24.1	35.2	77.5	30	67.8	79.3	111.1	177.3	65.8	129.4
PMP22	ENSG00000109099.14	protein_coding	peripheral myelin protein 22 [Source:HGNC Symbol;Acc:HGNC:9118]	1124	-2.1	0.0426252	14.34	41.17	9.8	12.7	23.9	5.4	19.9	73.6	16.3	28.1	28.3	59.5
ANKH	ENSG00000154122.13	protein_coding	ANKH inorganic pyrophosphate transport regulator [Source:HGNC Symbol;Acc:HGNC:15492]	1736	-2.11	0.0134946	630.13	1602.6	709	594	434.5	828.7	584.5	1210.6	1296.5	2160.2	1040.5	2305.2
DMTN	ENSG00000158856.18	protein_coding	dematin actin binding protein [Source:HGNC Symbol;Acc:HGNC:3382]	1546	-2.12	0.0350297	18.95	57.61	14.3	18.6	27.3	24.6	10	20.7	44	119.6	33.8	69.9
HRH1	ENSG00000196639.6	protein_coding	histamine receptor H1 [Source:HGNC Symbol;Acc:HGNC:5182]	2911	-2.13	0.00457542	190.53	454.64	162.5	175.2	200.2	187.4	227.4	334.6	421.3	457.2	395	665.1
LPAR5	ENSG00000184574.9	protein_coding	lysophosphatidic acid receptor 5 [Source:HGNC Symbol;Acc:HGNC:13307]	2346	-2.15	0.0272871	28.56	73.7	15.2	23.5	27.3	45	31.9	27.6	77.6	125.2	50.3	87.9
ANGPTL2	ENSG00000136859.9	protein_coding	angiopoietin like 2 [Source:HGNC Symbol;Acc:HGNC:490]	1725	-2.15	0.00406893	305.31	722.51	263.4	383.6	286.3	216.3	377	728.9	550.6	924.3	506.6	902.2
SLC38A4	ENSG00000139209.15	protein_coding	solute carrier family 38 member 4 [Source:HGNC Symbol;Acc:HGNC:14679]	1728	-2.16	0.00186902	114.87	274.01	126.8	63.6	167.8	82.4	133.6	185.1	274.8	336.9	178.3	394.9
PTPN3	ENSG00000070159.13	protein_coding	protein tyrosine phosphatase, non-receptor type 3 [Source:HGNC Symbol;Acc:HGNC:9655]	5383	-2.17	0.0295387	16.26	46.56	18.8	11.7	14.5	20.3	16	23	25.9	40.1	48.5	95.4
PHLDA2	ENSG00000181649.6	protein_coding	pleckstrin homology like domain family A member 2 [Source:HGNC Symbol;Acc:HGNC:12385]	866	-2.19	0.00186902	418.08	1110.1	337.5	334.7	521.4	497.9	399	404.7	651.1	2215	797.3	1482.3
PTPN7	ENSG00000143851.15	protein_coding	protein tyrosine phosphatase, non-receptor type 7 [Source:HGNC Symbol;Acc:HGNC:9659]	1220	-2.19	0.0455558	198.84	675.76	122.3	249.5	131.2	297.6	193.5	196.6	770.8	1168.4	291.7	951.4
CDKN1A	ENSG00000124762.13	protein_coding	cyclin dependent kinase inhibitor 1A [Source:HGNC Symbol;Acc:HGNC:1784]	1402	-2.19	5.83695e-05	1017.08	2347.5	712.5	545	1302.7	1380.1	1145	1272.7	2116.1	3601.5	2080.2	2667.1
PLAT	ENSG00000104368.17	protein_coding	plasminogen activator, tissue type [Source:HGNC Symbol;Acc:HGNC:9051]	1630	-2.2	0.0341647	23.1	82.37	21.4	33.3	23.9	15	21.9	21.8	53.6	174.4	17.4	144.5
INPP5J	ENSG00000185133.13	protein_coding	inositol polyphosphate-5-phosphatase J [Source:HGNC Symbol;Acc:HGNC:8956]	1993	-2.23	0.0134946	15.81	42.87	14.3	23.5	14.5	12.8	14	31	26.8	72.5	30.2	53.9
LRRK2	ENSG00000188906.15	protein_coding	leucine rich repeat kinase 2 [Source:HGNC Symbol;Acc:HGNC:18618]	3889	-2.23	0.010816	46.25	116.87	13.4	55.8	38.3	73.9	49.9	64.4	119.7	154.8	59.4	186.1
TMC6	ENSG00000141524.15	protein_coding	transmembrane channel like 6 [Source:HGNC Symbol;Acc:HGNC:18021]	1331	-2.25	0.000100586	805.57	1992.1	576.8	731	919.3	647.8	1153	1532.5	1383.6	3232.9	1864.4	1947.2
PSD3	ENSG00000156011.16	protein_coding	pleckstrin and Sec7 domain containing 3 [Source:HGNC Symbol;Acc:HGNC:19093]	3301	-2.25	0.00672808	112.54	280.35	153.6	128.2	92.9	66.4	121.7	273.6	208.7	365.1	178.3	376
MAGEB2	ENSG00000099399.5	protein_coding	MAGE family member B2 [Source:HGNC Symbol;Acc:HGNC:6809]	1610	-2.26	0.0406038	18.82	59.68	7.1	20.5	40	6.4	19.9	95.4	65.1	60.5	31.1	46.3
SORL1	ENSG00000137642.12	protein_coding	sortilin related receptor 1 [Source:HGNC Symbol;Acc:HGNC:11185]	2949	-2.28	0.0375363	294.29	969.87	231.3	413.9	164.4	416.5	245.4	365.6	948.9	1488.4	509.3	1537.1
SLC16A10	ENSG00000112394.16	protein_coding	solute carrier family 16 member 10 [Source:HGNC Symbol;Acc:HGNC:17027]	2680	-2.29	0.00581844	53.69	134.18	41.1	48.9	46.9	27.8	103.7	173.6	117.8	106.2	161.8	111.5
MAPK8IP1	ENSG00000121653.11	protein_coding	mitogen-activated protein kinase 8 interacting protein 1 [Source:HGNC Symbol;Acc:HGNC:6882]	2244	-2.3	0.000186822	2229.76	6105.32	2322.5	2275.1	2290.2	2364.1	1897	2807.5	4817.2	12316	3444.4	7141.5
CDS1	ENSG00000163624.5	protein_coding	CDP-diacylglycerol synthase 1 [Source:HGNC Symbol;Acc:HGNC:1800]	2512	-2.31	0.00968827	38.51	103.04	20.5	26.4	77.5	18.2	49.9	64.4	60.3	125.2	91.4	173.8
PADI3	ENSG00000142619.4	protein_coding	peptidyl arginine deiminase 3 [Source:HGNC Symbol;Acc:HGNC:18337]	3189	-2.38	0.0187835	29.04	82.35	20.5	21.5	37.5	11.8	53.9	43.7	88.1	140	51.2	88.8
NPTX2	ENSG00000106236.3	protein_coding	neuronal pentraxin 2 [Source:HGNC Symbol;Acc:HGNC:7953]	1772	-2.41	0.00960775	120.81	311.05	153.6	81.2	241.1	50.3	77.8	110.4	333.2	508.6	217.6	385.5
AC093673.1	ENSG00000232533.1	antisense		648	-2.43	0.0134946	57.88	197.62	38.4	80.2	64.8	48.2	57.8	78.2	94.8	508.6	71.3	235.2
TP63	ENSG00000073282.12	protein_coding	tumor protein p63 [Source:HGNC Symbol;Acc:HGNC:15979]	2106	-2.44	0.000430833	114.42	314.12	88.4	94.9	167.8	95.3	125.7	148.3	257.6	317.9	247.8	599
C2CD4A	ENSG00000198535.5	protein_coding	C2 calcium dependent domain containing 4A [Source:HGNC Symbol;Acc:HGNC:33627]	3445	-2.49	0.0272871	30.23	78.11	12.5	93	17	10.7	18	64.4	49.8	120.3	51.2	104.9
SOSTDC1	ENSG00000171243.7	protein_coding	sclerostin domain containing 1 [Source:HGNC Symbol;Acc:HGNC:21748]	2140	-2.54	0.0116976	25.06	69.94	10.7	22.5	43.5	10.7	37.9	100	36.4	55.6	86.9	70.9
CH25H	ENSG00000138135.6	protein_coding	cholesterol 25-hydroxylase [Source:HGNC Symbol;Acc:HGNC:1907]	1686	-2.54	0.0346727	14.81	55.57	4.5	30.3	15.3	13.9	10	12.6	50.7	99.2	27.4	87.9
CYP1B1	ENSG00000138061.11	protein_coding	cytochrome P450 family 1 subfamily B member 1 [Source:HGNC Symbol;Acc:HGNC:2597]	1582	-2.57	0.00464094	29.12	85.58	26.8	45	18.7	17.1	37.9	49.4	100.5	101.3	58.5	118.1
DDAH1	ENSG00000153904.19	protein_coding	dimethylarginine dimethylaminohydrolase 1 [Source:HGNC Symbol;Acc:HGNC:2715]	3291	-2.63	3.22053e-05	463.64	1321.2	283.1	631.2	641.6	297.6	464.8	1060	980.5	1788.1	743.4	2034.1
EVA1A	ENSG00000115363.13	protein_coding	eva-1 homolog A, regulator of programmed cell death [Source:HGNC Symbol;Acc:HGNC:25816]	911	-2.66	0.00939614	55.92	205.68	40.2	40.1	55.4	92.1	51.9	43.7	117.8	460.7	115.2	291
AC112721.1	ENSG00000222022.1	lincRNA		588	-2.7	0.0159426	12.68	38.69	6.3	11.7	11.1	6.4	27.9	27.6	53.6	48.5	16.5	47.2
ABCA8	ENSG00000141338.13	protein_coding	ATP binding cassette subfamily A member 8 [Source:HGNC Symbol;Acc:HGNC:38]	2376	-2.72	0.0248081	111.63	400.18	82.1	194.7	71.6	106	103.7	208.1	415.6	545.8	256	575.4
LIPH	ENSG00000163898.9	protein_coding	lipase H [Source:HGNC Symbol;Acc:HGNC:18483]	1485	-2.89	0.000253619	49.72	153.4	25.9	36.2	54.5	92.1	39.9	97.7	126.4	229.3	116.1	197.5
SLC16A12	ENSG00000152779.13	protein_coding	solute carrier family 16 member 12 [Source:HGNC Symbol;Acc:HGNC:23094]	2478	-2.9	0.00144024	19.8	63.55	11.6	23.5	13.6	20.3	29.9	46	78.5	61.9	27.4	103.9
EFEMP1	ENSG00000115380.19	protein_coding	EGF containing fibulin extracellular matrix protein 1 [Source:HGNC Symbol;Acc:HGNC:3218]	948	-2.93	0.0126097	57.23	203.1	42.9	62.6	61.3	23.6	95.7	258.7	100.5	141.4	113.4	401.5
PLBD1	ENSG00000121316.10	protein_coding	phospholipase B domain containing 1 [Source:HGNC Symbol;Acc:HGNC:26215]	1161	-2.98	0.000582538	24.14	68.35	17	18.6	24.7	8.6	51.9	50.6	77.6	73.2	65.8	74.6
STAC	ENSG00000144681.10	protein_coding	SH3 and cysteine rich domain [Source:HGNC Symbol;Acc:HGNC:11353]	1110	-3.01	0.00815175	54.61	256.32	67.9	93	53.7	24.6	33.9	25.3	269.1	449.5	79.5	458.2
PLSCR4	ENSG00000114698.14	protein_coding	phospholipid scramblase 4 [Source:HGNC Symbol;Acc:HGNC:16497]	1505	-3.09	0.0172178	22.85	87.02	8	12.7	8.5	61	23.9	14.9	79.5	140	15.5	185.2
S100A10	ENSG00000197747.8	protein_coding	S100 calcium binding protein A10 [Source:HGNC Symbol;Acc:HGNC:10487]	663	-3.12	0.00186902	103.83	365.69	49.1	90	123.5	176.7	79.8	162.1	213.5	507.2	256.9	688.7
NT5E	ENSG00000135318.11	protein_coding	5'-nucleotidase ecto [Source:HGNC Symbol;Acc:HGNC:8021]	1973	-3.13	0.0112549	122.54	524.2	64.3	206.5	105.6	56.7	179.5	320.8	169.5	839.2	252.4	1039.2
NPAS2	ENSG00000170485.16	protein_coding	neuronal PAS domain protein 2 [Source:HGNC Symbol;Acc:HGNC:7895]	1785	-3.14	0.00685251	18.73	78.02	12.5	28.4	14.5	20.3	18	29.9	37.3	170.9	32.9	119
KRT32	ENSG00000108759.3	protein_coding	keratin 32 [Source:HGNC Symbol;Acc:HGNC:6449]	1750	-3.27	0.00688435	9.28	41.4	9.8	8.8	6.8	15	6	10.3	32.6	83.7	25.6	54.8
TLX2	ENSG00000115297.10	protein_coding	T cell leukemia homeobox 2 [Source:HGNC Symbol;Acc:HGNC:5057]	1202	-3.28	0.0189831	6.49	35.59	6.3	6.8	5.1	4.3	10	29.9	11.5	94.3	5.5	36.8
SLITRK1	ENSG00000178235.7	protein_coding	SLIT and NTRK like family member 1 [Source:HGNC Symbol;Acc:HGNC:20297]	5189	-3.28	0.00269944	29.75	127.6	13.4	54.8	11.9	40.7	27.9	20.7	156.1	233.5	56.7	171
SLITRK3	ENSG00000121871.3	protein_coding	SLIT and NTRK like family member 3 [Source:HGNC Symbol;Acc:HGNC:23501]	3177	-3.44	0.00186902	53.22	238.78	56.3	50.9	73.3	27.8	57.8	86.2	175.2	349.6	171.9	411
KCNB2	ENSG00000182674.5	protein_coding	potassium voltage-gated channel subfamily B member 2 [Source:HGNC Symbol;Acc:HGNC:6232]	3582	-3.45	0.0116278	15.7	61.04	2.7	9.8	40.9	3.2	21.9	33.3	14.4	107.6	39.3	110.5
C8orf88	ENSG00000253250.2	protein_coding	chromosome 8 open reading frame 88 [Source:HGNC Symbol;Acc:HGNC:44672]	894	-3.52	0.0125977	8.42	44.26	7.1	5.9	4.3	12.8	12	6.9	27.8	93.6	13.7	79.4
MMP1	ENSG00000196611.4	protein_coding	matrix metallopeptidase 1 [Source:HGNC Symbol;Acc:HGNC:7155]	1970	-4.06	0.00951351	3023.14	19346.9	2935	4238	3158.4	974.3	3810	4891.9	4825.9	36397.3	5593.1	45026.5
SH3TC2	ENSG00000169247.12	protein_coding	SH3 domain and tetratricopeptide repeats 2 [Source:HGNC Symbol;Acc:HGNC:29427]	2890	-4.77	0.0020365	9.91	49.25	10.7	2	23.9	1.1	12	54	7.7	92.1	33.8	58.6
CNTN3	ENSG00000113805.8	protein_coding	contactin 3 [Source:HGNC Symbol;Acc:HGNC:2173]	2754	-4.96	0.00351505	13.89	91.97	3.6	13.7	6	34.3	12	5.7	91.9	187.8	12.8	161.6
SYT4	ENSG00000132872.11	protein_coding	synaptotagmin 4 [Source:HGNC Symbol;Acc:HGNC:11512]	1242	-5.19	0.00351505	23.37	167.98	11.6	55.8	23.9	9.6	16	134.5	69.9	283.5	67.7	284.4
MID2	ENSG00000080561.13	protein_coding	midline 2 [Source:HGNC Symbol;Acc:HGNC:7096]	1644	-6.46	0.000290232	13.96	136.41	17	13.7	20.4	10.7	8	57.5	72.8	295.4	18.3	238.1
KRT20	ENSG00000171431.3	protein_coding	keratin 20 [Source:HGNC Symbol;Acc:HGNC:20412]	1022	-6.54	0.00197934	5.41	72.12	3.6	7.8	9.4	4.3	2	5.7	22	149.8	8.2	174.8
ADAM19	ENSG00000135074.15	protein_coding	ADAM metallopeptidase domain 19 [Source:HGNC Symbol;Acc:HGNC:197]	3034	-6.67	0.00351505	7.27	70.72	10.7	2.9	13.6	1.1	8	11.5	26.8	186.4	16.5	112.4

## Sheet: doxorubicin.vs.doxorubicin_magr
ID	GeneID	Class	Description	basepairs	meanFC	pAdj	Mean_Test	Mean_Control	Norm_DOX_1	Norm_DOX_2	Norm_DOX_3	Norm_DOX_4	Norm_DOX_5	Norm_DaM_1	Norm_DaM_2	Norm_DaM_3	Norm_DaM_4	Norm_DaM_5
SYK	ENSG00000165025.14	protein_coding	spleen associated tyrosine kinase [Source:HGNC Symbol;Acc:HGNC:11491]	4061	23.77	0.00837057	94.45	3.8	190.8	88.4	145.1	38.7	9.3	0	0.9	16.3	0	1.8
MT1H	ENSG00000205358.3	protein_coding	metallothionein 1H [Source:HGNC Symbol;Acc:HGNC:7400]	547	3.73	0.0609845	39.15	9.4	33	43.1	48.4	49.9	21.4	10.9	9.1	23	2.2	1.8
ZNF626	ENSG00000188171.15	protein_coding	zinc finger protein 626 [Source:HGNC Symbol;Acc:HGNC:30461]	2998	3.54	0.0134928	42.21	9.26	62.9	60.1	48.4	26.7	13.1	9.6	10.9	12.4	4.4	9
LYNX1	ENSG00000180155.19	protein_coding	Ly6/neurotoxin 1 [Source:HGNC Symbol;Acc:HGNC:29604]	1924	2.75	0.0163644	52.62	17.41	72.2	72.5	52.1	32.7	33.6	17.8	8.2	23.9	16.5	20.6
RIMBP3B	ENSG00000274600.1	protein_coding	RIMS binding protein 3B [Source:HGNC Symbol;Acc:HGNC:33891]	6105	2.24	0.0171188	61.93	24.7	53.6	51	96.7	64.5	43.8	32.8	13.6	19.1	22.1	35.9
LFNG	ENSG00000106003.12	protein_coding	LFNG O-fucosylpeptide 3-beta-N-acetylglucosaminyltransferase [Source:HGNC Symbol;Acc:HGNC:6560]	1832	2.23	0.00837057	750.52	319.59	719.8	599.4	927.1	1058.7	447.6	308.6	133.6	354.2	409.3	392.3
GAP43	ENSG00000172020.12	protein_coding	growth associated protein 43 [Source:HGNC Symbol;Acc:HGNC:4140]	1796	2.1	0.0163644	995.16	438.68	775.4	850.9	1258.9	1007.1	1083.5	331.8	505.2	800.2	224	332.1
SERPINB2	ENSG00000197632.8	protein_coding	serpin family B member 2 [Source:HGNC Symbol;Acc:HGNC:8584]	1180	2.1	0.0131774	252.51	104.03	237.2	310.5	138.3	393.9	182.8	65.5	111.8	116.8	100.4	125.7
RIMBP3	ENSG00000275793.1	protein_coding	RIMS binding protein 3 [Source:HGNC Symbol;Acc:HGNC:29344]	6105	2.09	0.00704837	179.05	81.41	165	146.2	248.6	201.3	134.3	87.4	39.1	90	102.6	88
RGS4	ENSG00000117152.13	protein_coding	regulator of G protein signaling 4 [Source:HGNC Symbol;Acc:HGNC:10000]	1684	1.95	0.0134928	938.01	445.45	820.8	691.1	871.2	1384.7	922.2	430.1	538	354.2	386.2	518.8
AC046168.1	ENSG00000259362.2	lincRNA		3814	1.89	0.0361726	99.46	46.72	55.7	95.2	99.7	137.6	109.1	36.9	25.4	43.1	76.1	52.1
CHST3	ENSG00000122863.5	protein_coding	carbohydrate sulfotransferase 3 [Source:HGNC Symbol;Acc:HGNC:1971]	6970	1.85	0.0163644	1367.37	688.59	1940.7	1351.7	1443.2	1002.8	1098.4	801.6	773.3	1030.9	339.8	497.3
IL21R	ENSG00000103522.15	protein_coding	interleukin 21 receptor [Source:HGNC Symbol;Acc:HGNC:6006]	2395	1.84	0.0192554	825.86	410.39	702.2	658.3	816.1	1249.7	703.1	259.5	364.4	454.7	372.9	600.5
AIF1L	ENSG00000126878.12	protein_coding	allograft inflammatory factor 1 like [Source:HGNC Symbol;Acc:HGNC:28904]	2062	1.76	0.0197392	302.55	157.76	283.6	287.8	263	337.1	341.3	147.5	168.1	149.3	167.7	156.2
PLAU	ENSG00000122861.15	protein_coding	plasminogen activator, urokinase [Source:HGNC Symbol;Acc:HGNC:9052]	1271	1.75	0.0225377	169.45	87.67	152.6	138.2	136	256.3	164.1	75.1	99	74.7	97.1	92.5
HOXC13	ENSG00000123364.4	protein_coding	homeobox C13 [Source:HGNC Symbol;Acc:HGNC:5125]	2423	1.72	0.00810478	611.77	343.34	724.9	537.1	699.7	590.9	506.3	319.5	297.1	580.1	251.6	268.4
ID3	ENSG00000117318.8	protein_coding	inhibitor of DNA binding 3, HLH protein [Source:HGNC Symbol;Acc:HGNC:5362]	922	1.61	0.0709525	4920.48	2709.57	5089.8	3804.7	4665.9	7945.3	3096.6	2560.4	2287.2	2912.8	2982.3	2805.1
PFKFB3	ENSG00000170525.20	protein_coding	6-phosphofructo-2-kinase/fructose-2,6-biphosphatase 3 [Source:HGNC Symbol;Acc:HGNC:8874]	1946	1.57	0.0753954	7921.13	4693	8820.6	8972.5	8583	7433.5	5796	5635.6	4586.2	6320.5	2456	4466.7
NRGN	ENSG00000154146.12	protein_coding	neurogranin [Source:HGNC Symbol;Acc:HGNC:8000]	1206	1.55	0.0681387	3686.19	2076.88	3766.9	2896	4223.9	5564.6	1979.6	2458	1760.2	2420.8	1625.2	2120.2
TTC9	ENSG00000133985.2	protein_coding	tetratricopeptide repeat domain 9 [Source:HGNC Symbol;Acc:HGNC:20267]	5217	1.5	0.0967538	511.45	309.02	369.2	473.6	525.2	492.8	696.5	378.3	281.7	406.8	206.3	272
ABCA6	ENSG00000154262.12	protein_coding	ATP binding cassette subfamily A member 6 [Source:HGNC Symbol;Acc:HGNC:36]	2819	-1.52	0.0719042	1168.38	1911.41	1609.7	1273.5	727.7	922.8	1308.2	2053.8	2033.7	1369.8	2125	1974.8
MLYCD	ENSG00000103150.5	protein_coding	malonyl-CoA decarboxylase [Source:HGNC Symbol;Acc:HGNC:7150]	8764	-1.52	0.0272481	257.21	426.16	278.4	248.1	248.6	200.4	310.5	553	407.1	299.6	483.3	387.8
AC132872.1	ENSG00000260563.3	lincRNA		1195	-1.54	0.0925195	84.36	144.26	87.6	87.2	82.4	61.1	103.5	128.4	177.2	143.6	121.4	150.8
ZP3	ENSG00000188372.14	protein_coding	zona pellucida glycoprotein 3 [Source:HGNC Symbol;Acc:HGNC:13189]	1003	-1.55	0.0718151	139.47	234.77	135.1	111	131.5	189.2	130.5	247.2	211.7	226.9	263.7	224.4
MT-CO2	ENSG00000198712.1	protein_coding	mitochondrially encoded cytochrome c oxidase II [Source:HGNC Symbol;Acc:HGNC:7421]	684	-1.6	0.0215216	81835.9	139752	95030.3	86982.7	102025	44560.8	80581	141564	142694	145237	156191	113076
LTB4R	ENSG00000213903.8	protein_coding	leukotriene B4 receptor [Source:HGNC Symbol;Acc:HGNC:6713]	1716	-1.69	0.0742899	231.17	436.57	261.9	268.5	192.7	110.1	322.6	523	542.5	472.9	317.8	326.7
AC009435.1	ENSG00000253880.1	lincRNA		574	-1.7	0.0507403	92.24	173.11	68.1	122.4	91.4	85.1	94.2	214.4	177.2	139.8	141.2	193
MYO1D	ENSG00000176658.16	protein_coding	myosin ID [Source:HGNC Symbol;Acc:HGNC:7598]	1464	-1.73	0.0134928	454.04	868.94	491.9	385.2	482.1	409.4	501.6	816.6	548.9	626	1278.8	1074.5
UNC5A	ENSG00000113763.11	protein_coding	unc-5 netrin receptor A [Source:HGNC Symbol;Acc:HGNC:12567]	3090	-1.75	0.0215216	566.6	1081.11	504.2	664	461.7	495.4	707.7	718.3	917.8	1192.7	1370.3	1206.4
GAS1RR	ENSG00000226237.1	lincRNA	GAS1 adjacent regulatory RNA [Source:HGNC Symbol;Acc:HGNC:52261]	4387	-1.82	0.0920486	64.69	139.51	52.6	64.6	49.9	58.5	97.9	133.8	116.3	80.4	206.3	160.7
RHOB	ENSG00000143878.9	protein_coding	ras homolog family member B [Source:HGNC Symbol;Acc:HGNC:668]	2372	-1.91	0.0719042	3351.31	7778.22	3898.8	2464.3	2915.9	4950.5	2526.9	9509.6	11821.4	4934.5	5601.6	7024.1
LOXHD1	ENSG00000167210.17	protein_coding	lipoxygenase homology domains 1 [Source:HGNC Symbol;Acc:HGNC:26521]	3335	-1.92	0.0134928	5881.12	12035.5	6186	7778.2	5571.2	3851.4	6018.9	11549.7	10572.8	7443.3	14438.1	16173.8
PCDH8	ENSG00000136099.13	protein_coding	protocadherin 8 [Source:HGNC Symbol;Acc:HGNC:8660]	3180	-1.94	0.00810478	883.11	1834.29	898.1	977.8	782.1	832.5	925	1358.7	1863.8	1535.4	2373.2	2040.4
POU5F1B	ENSG00000212993.5	protein_coding	POU class 5 homeobox 1B [Source:HGNC Symbol;Acc:HGNC:9223]	3434	-1.94	0.0507403	64.65	144.57	65	57.8	46.8	68.8	84.9	187.1	105.4	82.3	186.5	161.6
AL133325.3	ENSG00000278041.1	lincRNA		3674	-1.99	0.0424841	905.8	2233.01	707.4	764.8	843.3	643.3	1570.2	3909.5	2449	1451.1	1719	1636.4
ALK	ENSG00000171094.17	protein_coding	ALK receptor tyrosine kinase [Source:HGNC Symbol;Acc:HGNC:427]	2685	-2	0.0719042	346.29	853.22	313.5	400	326.4	346.6	345	737.4	416.2	383.8	1583.3	1145.4
AC093642.2	ENSG00000280119.1	TEC		4805	-2.12	0.0516632	120.61	297.3	156.7	154.1	75.6	40.4	176.2	400.1	378.9	182.8	267	257.6
NEAT1	ENSG00000245532.8	lincRNA	nuclear paraspeckle assembly transcript 1 (non-protein coding) [Source:HGNC Symbol;Acc:HGNC:30815]	4839	-2.15	0.0406373	10033.9	28377.5	8616.4	10931.5	11516.4	5589.6	13515.6	60251.5	32300	15933.9	15191.7	18210.6
AC005865.2	ENSG00000250770.3	transcribed_unprocessed_pseudogene		2270	-2.18	0.092748	225.05	626.95	237.2	211.9	158.7	265.8	251.8	846.6	270.8	252.7	1053.7	710.9
ADGRA1	ENSG00000197177.15	protein_coding	adhesion G protein-coupled receptor A1 [Source:HGNC Symbol;Acc:HGNC:13838]	4575	-2.28	0.0346164	157.75	419.57	210.4	158.6	170	67.9	181.8	759.2	224.5	260.4	482.2	371.6
AC064875.1	ENSG00000225649.5	processed_transcript		984	-2.29	0.00381453	84.12	216.95	80.4	105.4	74.1	73.1	87.6	310	171.7	106.3	281.3	215.4
SEC24AP1	ENSG00000267361.1	processed_pseudogene	SEC24 homolog A pseudogene 1 [Source:HGNC Symbol;Acc:HGNC:53767]	1211	-2.34	0.0339809	21.67	60.31	29.9	22.7	17.4	19.8	18.6	77.8	82.7	46.9	47.4	46.7
KLF2	ENSG00000127528.5	protein_coding	Kruppel like factor 2 [Source:HGNC Symbol;Acc:HGNC:6347]	1291	-2.86	0.00381453	834.86	2680.27	914.6	615.2	842.5	1413.1	388.8	3402.9	3669.4	1292.2	1974.9	3061.9
C1QL2	ENSG00000144119.3	protein_coding	complement C1q like 2 [Source:HGNC Symbol;Acc:HGNC:24181]	2043	-3.1	0.00704837	143.13	531.12	153.6	115.6	113.3	208.1	124.9	256.7	223.5	399.2	1033.8	742.4
HSD11B1	ENSG00000117594.9	protein_coding	hydroxysteroid 11-beta dehydrogenase 1 [Source:HGNC Symbol;Acc:HGNC:5208]	1112	-3.27	0.0310806	22.27	95.17	20.6	19.3	16.6	35.3	19.6	64.2	21.8	46.9	207.4	135.5

## Sheet: doxorubicin.vs.magrolimab
ID	GeneID	Class	Description	basepairs	meanFC	pAdj	Mean_Test	Mean_Control	Norm_DOX_1	Norm_DOX_2	Norm_DOX_3	Norm_DOX_4	Norm_DOX_5	Norm_MAG_1	Norm_MAG_2	Norm_MAG_3	Norm_MAG_4	Norm_MAG_5
AC095055.1	ENSG00000270681.1	antisense		1113	6.24	0.0130364	90.66	10.49	127.9	54.4	79.3	49	142.7	10.3	12.4	0	17.4	12.3
C3	ENSG00000125730.16	protein_coding	complement C3 [Source:HGNC Symbol;Acc:HGNC:1318]	874	5.15	2.22201e-05	519.37	92.27	216.5	274.2	252.4	863.5	990.2	81.6	148.4	50.6	135.3	45.3
SMPD4P1	ENSG00000223553.6	transcribed_unprocessed_pseudogene	sphingomyelin phosphodiesterase 4 pseudogene 1 [Source:HGNC Symbol;Acc:HGNC:39673]	1618	4.93	0.00692839	20.83	3.83	33	18.1	7.6	13.8	31.7	6.9	6.7	0	3.7	1.9
ENDOU	ENSG00000111405.8	protein_coding	endonuclease, poly(U) specific [Source:HGNC Symbol;Acc:HGNC:14369]	1728	3.56	0.00732571	38.18	9.8	39.2	37.4	25.7	21.5	67.1	17.2	10.5	0	14.6	6.6
ABCG1	ENSG00000160179.18	protein_coding	ATP binding cassette subfamily G member 1 [Source:HGNC Symbol;Acc:HGNC:73]	2542	3.37	0.0124064	40.62	10.64	62.9	46.5	21.9	32.7	39.2	6.9	17.2	1.4	20.1	7.6
MEFV	ENSG00000103313.12	protein_coding	MEFV, pyrin innate immunity regulator [Source:HGNC Symbol;Acc:HGNC:6998]	2241	3.17	0.0437089	23.04	5.38	13.4	21.5	12.8	7.7	59.7	9.2	9.6	0.7	4.6	2.8
IL32	ENSG00000008517.16	protein_coding	interleukin 32 [Source:HGNC Symbol;Acc:HGNC:16830]	845	3.15	0.0469802	96.07	18.41	20.6	13.6	46.1	265.8	134.3	11.5	31.6	32.4	11.9	4.7
POLR2J4	ENSG00000214783.9	processed_transcript	RNA polymerase II subunit J4, pseudogene [Source:HGNC Symbol;Acc:HGNC:28195]	3720	3.13	0.0087282	48.19	13.66	57.7	34	28.7	31	89.5	24.1	18.2	8.4	12.8	4.7
AC084036.1	ENSG00000272990.1	antisense		508	3.03	0.000161067	188.73	61.24	212.4	210.7	160.2	95.5	264.8	81.6	106.3	16.2	54.9	47.2
TLR7	ENSG00000196664.4	protein_coding	toll like receptor 7 [Source:HGNC Symbol;Acc:HGNC:15631]	2655	2.87	0.0215377	44.86	13.68	21.7	32.9	60.4	41.3	68.1	9.2	31.6	3.5	13.7	10.4
MUC20	ENSG00000176945.16	protein_coding	mucin 20, cell surface associated [Source:HGNC Symbol;Acc:HGNC:23282]	1546	2.81	0.0198071	22.12	7.22	26.8	26.1	18.9	14.6	24.2	12.6	9.6	0	9.1	4.7
AL031316.1	ENSG00000227591.5	antisense		415	2.79	0.016915	38.99	13.9	30.9	52.1	34.8	24.9	52.2	13.8	32.6	0	13.7	9.4
MAK	ENSG00000111837.11	protein_coding	male germ cell associated kinase [Source:HGNC Symbol;Acc:HGNC:6816]	3602	2.74	0.0127058	46.74	13.95	61.9	41.9	76.3	17.2	36.4	11.5	23.9	6.3	11	17
DNAJC5G	ENSG00000163793.12	protein_coding	DnaJ heat shock protein family (Hsp40) member C5 gamma [Source:HGNC Symbol;Acc:HGNC:24844]	1412	2.74	0.0284683	22.67	7.55	19.6	13.6	13.6	29.2	37.3	5.7	12.4	0	9.1	10.4
LINC02288	ENSG00000246548.3	lincRNA	long intergenic non-protein coding RNA 2288 [Source:HGNC Symbol;Acc:HGNC:27505]	2924	2.69	0.0346633	38.87	12.89	40.2	20.4	35.5	40.4	57.8	24.1	14.4	0	14.6	11.3
AC092653.1	ENSG00000273245.1	lincRNA		531	2.65	0.037528	39.02	12.4	50.5	41.9	30.2	14.6	57.8	14.9	22	0	14.6	10.4
LRG1	ENSG00000171236.9	protein_coding	leucine rich alpha-2-glycoprotein 1 [Source:HGNC Symbol;Acc:HGNC:29480]	1804	2.59	0.0223529	44.22	15.51	26.8	40.8	33.2	67.1	53.1	17.2	24.9	11.3	12.8	11.3
AC000120.1	ENSG00000243107.1	sense_overlapping		1589	2.58	0.046289	32.8	11.89	32	37.4	32.5	25.8	36.4	33.3	10.5	0.7	7.3	7.6
TNFRSF9	ENSG00000049249.8	protein_coding	TNF receptor superfamily member 9 [Source:HGNC Symbol;Acc:HGNC:11924]	2230	2.56	0.0137308	40.25	13.09	33	36.3	21.9	32.7	77.4	10.3	15.3	12	15.5	12.3
ALDH1L2	ENSG00000136010.13	protein_coding	aldehyde dehydrogenase 1 family member L2 [Source:HGNC Symbol;Acc:HGNC:26777]	3742	2.52	0.00916347	617.72	220.18	590.9	866.8	791.9	422.3	416.8	173.6	443.3	114	181	189
AC007619.1	ENSG00000255670.1	lincRNA		412	2.52	0.0163264	37.18	12.35	46.4	54.4	26.4	12	46.6	17.2	17.2	10.6	9.1	7.6
ZIM2	ENSG00000269699.5	protein_coding	zinc finger imprinted 2 [Source:HGNC Symbol;Acc:HGNC:12875]	1708	2.51	0.0155696	153.87	54.71	186.6	158.6	145.8	84.3	193.9	89.7	68.9	38.7	36.6	39.7
CEACAM19	ENSG00000186567.12	protein_coding	carcinoembryonic antigen related cell adhesion molecule 19 [Source:HGNC Symbol;Acc:HGNC:31951]	1465	2.5	0.000836665	64.57	25.03	63.9	71.4	56.7	62.8	68.1	36.8	27.8	10.6	29.3	20.8
AC093642.2	ENSG00000280119.1	TEC		4805	2.47	0.0087282	120.61	46.42	156.7	154.1	75.6	40.4	176.2	86.2	59.4	9.8	52.1	24.6
ERICH6	ENSG00000163645.14	protein_coding	glutamate rich 6 [Source:HGNC Symbol;Acc:HGNC:28602]	1206	2.45	0.0346633	26.33	9.56	26.8	24.9	14.4	18.9	46.6	16.1	13.4	0.7	10.1	7.6
SLC16A9	ENSG00000165449.11	protein_coding	solute carrier family 16 member 9 [Source:HGNC Symbol;Acc:HGNC:23520]	2759	2.44	0.0928117	24.84	6.33	29.9	29.5	28.7	13.8	22.4	9.2	6.7	0	10.1	5.7
GUSBP5	ENSG00000236296.8	transcribed_processed_pseudogene	glucuronidase, beta pseudogene 5 [Source:HGNC Symbol;Acc:HGNC:42319]	1284	2.44	0.0585223	18.42	6.03	27.8	13.6	10.6	11.2	28.9	6.9	9.6	0.7	8.2	4.7
MTND6P4	ENSG00000249119.1	processed_pseudogene	mitochondrially encoded NADH:ubiquinone oxidoreductase core subunit 6 pseudogene 4 [Source:HGNC Symbol;Acc:HGNC:39467]	522	2.42	0.037528	36.95	12.93	39.2	53.3	31	13.8	47.6	19.5	17.2	5.6	12.8	9.4
CACNG8	ENSG00000142408.4	protein_coding	calcium voltage-gated channel auxiliary subunit gamma 8 [Source:HGNC Symbol;Acc:HGNC:13628]	5012	2.42	0.00683254	613.57	240.56	592.9	1037.9	759.4	190.9	486.7	203.5	559.2	137.2	179.2	123.8
AP006623.1	ENSG00000250397.2	antisense		2061	2.41	0.0563678	58.46	21.1	58.8	70.2	68.8	18.1	76.5	43.7	22	0	25.6	14.2
WNT10A	ENSG00000135925.8	protein_coding	Wnt family member 10A [Source:HGNC Symbol;Acc:HGNC:13829]	1053	2.38	0.0535564	229.68	70.03	75.3	95.2	240.3	553	184.6	42.5	103.4	65.4	88.7	50.1
TXNIP	ENSG00000265972.5	protein_coding	thioredoxin interacting protein [Source:HGNC Symbol;Acc:HGNC:16952]	1542	2.37	0.0087282	2173.52	900.41	3403.9	1590.8	1280	1543	3050	1364.7	1267.7	218.8	1295.6	355.2
CCDC62	ENSG00000130783.13	protein_coding	coiled-coil domain containing 62 [Source:HGNC Symbol;Acc:HGNC:30723]	2516	2.34	0.00732571	45.62	17.73	51.6	52.1	37.8	34.4	52.2	25.3	14.4	12	21.9	15.1
AL021368.2	ENSG00000272316.1	lincRNA		5352	2.34	0.0346633	61.29	22.59	55.7	71.4	28.7	37.8	112.8	18.4	38.3	3.5	32.9	19.8
AP001486.2	ENSG00000260966.1	sense_overlapping		5113	2.34	0.0071619	537.56	201.94	571.3	546.1	432.2	180.6	957.6	278.2	271.9	101.3	192.9	165.3
AC011379.2	ENSG00000254363.6	processed_transcript		3267	2.33	0.0628314	33.73	12.1	46.4	32.9	24.2	12	53.1	18.4	13.4	0	17.4	11.3
ST7-AS1	ENSG00000227199.1	antisense	ST7 antisense RNA 1 [Source:HGNC Symbol;Acc:HGNC:16000]	1889	2.32	0.0467024	130.07	40.46	162.9	48.7	53.6	78.3	306.8	42.5	29.7	50.6	53.9	25.5
AL603839.4	ENSG00000279667.1	TEC		1005	2.29	0.0589808	49.16	16.07	52.6	56.7	60.4	15.5	60.6	24.1	22	0.7	15.5	18
NUPR1	ENSG00000176046.8	protein_coding	nuclear protein 1, transcriptional regulator [Source:HGNC Symbol;Acc:HGNC:29990]	2213	2.29	0.0174451	111.13	41.12	152.6	92.9	77.1	166.9	66.2	27.6	29.7	74.6	25.6	48.2
RAP2C-AS1	ENSG00000232160.6	antisense	RAP2C antisense RNA 1 [Source:HGNC Symbol;Acc:HGNC:40957]	1989	2.29	0.00732571	53.15	21.6	56.7	64.6	40	33.5	70.9	33.3	31.6	10.6	17.4	15.1
ELOCP19	ENSG00000241975.1	processed_pseudogene	elongin C pseudogene 19 [Source:HGNC Symbol;Acc:HGNC:38155]	318	2.28	0.0846078	29.75	11.05	37.1	26.1	19.6	14.6	51.3	25.3	14.4	0	13.7	1.9
SLC7A7	ENSG00000155465.18	protein_coding	solute carrier family 7 member 7 [Source:HGNC Symbol;Acc:HGNC:11065]	1184	2.26	0.0348845	37.19	15.08	33	29.5	21.9	44.7	56.9	14.9	16.3	0.7	28.3	15.1
PECAM1	ENSG00000261371.5	protein_coding	platelet and endothelial cell adhesion molecule 1 [Source:HGNC Symbol;Acc:HGNC:8823]	1288	2.25	0.0183919	50.39	20.58	42.3	44.2	46.1	55	64.3	27.6	27.8	5.6	17.4	24.6
AC109326.1	ENSG00000279602.1	TEC		1321	2.25	0.0122441	190.89	80.23	184.6	143.9	194.2	198.7	233.1	149.5	69.9	44.3	70.4	67.1
AC004241.5	ENSG00000280054.1	TEC		2448	2.22	0.0348845	43.09	15.65	43.3	52.1	30.2	18.9	70.9	27.6	19.2	11.3	16.5	3.8
AC097461.1	ENSG00000261428.2	antisense		2821	2.2	0.000544703	85.62	36.61	88.7	88.4	80.9	49.9	120.3	44.8	47.9	19.7	34.7	35.9
OACYLP	ENSG00000224367.6	transcribed_unitary_pseudogene	O-acyltransferase like, pseudogene [Source:HGNC Symbol;Acc:HGNC:44362]	1177	2.18	0.0286849	33.81	14.05	41.2	27.2	28	23.2	49.4	14.9	23	3.5	13.7	15.1
AL355472.3	ENSG00000236358.1	antisense		410	2.15	0.0803043	25.15	9.41	32	39.7	15.1	12.9	26.1	14.9	14.4	4.9	11.9	0.9
TRIM54	ENSG00000138100.13	protein_coding	tripartite motif containing 54 [Source:HGNC Symbol;Acc:HGNC:16008]	1315	2.1	0.0291873	31.54	13.15	34	23.8	21.2	39.6	39.2	16.1	17.2	12	9.1	11.3
CDNF	ENSG00000185267.9	protein_coding	cerebral dopamine neurotrophic factor [Source:HGNC Symbol;Acc:HGNC:24913]	823	2.09	0.0323932	42.03	18.17	36.1	40.8	34.8	48.2	50.4	29.9	19.2	8.4	20.1	13.2
AC116337.3	ENSG00000249856.1	lincRNA		846	2.07	0.070231	24.88	10.22	32	32.9	16.6	21.5	21.4	9.2	24.9	4.9	6.4	5.7
RNU4ATAC	ENSG00000264229.1	snRNA	RNA, U4atac small nuclear (U12-dependent splicing) [Source:HGNC Symbol;Acc:HGNC:34016]	127	2.07	0.0602866	158.39	67.07	137.1	124.6	159.4	181.5	189.3	123	106.3	7.7	54.9	43.5
LINC00852	ENSG00000231177.4	antisense	long intergenic non-protein coding RNA 852 [Source:HGNC Symbol;Acc:HGNC:29904]	1328	2.05	0.024907	108.22	46.01	114.5	126.9	106.5	31	162.2	80.5	38.3	30.2	34.7	46.3
AC006978.1	ENSG00000235859.5	processed_pseudogene		1234	2.05	0.0452141	128.96	53.93	141.3	97.4	116.4	47.3	242.4	65.5	84.3	17.6	50.3	52
ANKHD1-EIF4EBP3	ENSG00000254996.5	protein_coding	ANKHD1-EIF4EBP3 readthrough [Source:HGNC Symbol;Acc:HGNC:33530]	5312	2.05	0.0928117	43.75	18.09	59.8	44.2	40.8	18.9	55	40.2	16.3	0.7	23.8	9.4
AC139713.2	ENSG00000251600.6	processed_transcript		1297	2.03	0.0996434	31.48	11.63	29.9	60.1	30.2	12	25.2	14.9	16.3	0	14.6	12.3
MT-ND6	ENSG00000198695.2	protein_coding	mitochondrially encoded NADH:ubiquinone oxidoreductase core subunit 6 [Source:HGNC Symbol;Acc:HGNC:7462]	525	2.01	0.0139351	4489.74	2172.35	5638.4	6331.4	4580.5	2296.4	3602	3896.2	2614	2060.3	1529.7	761.5
EVX2	ENSG00000174279.4	protein_coding	even-skipped homeobox 2 [Source:HGNC Symbol;Acc:HGNC:3507]	4203	2	0.00648379	278.12	126.11	444.4	214.1	180.6	283.8	267.6	161	130.2	95.7	142.6	101.1
AC114490.3	ENSG00000284773.1	protein_coding		3163	2	0.0859513	18.61	7.26	22.7	17	14.4	12.9	26.1	10.3	7.7	3.5	10.1	4.7
AC004846.2	ENSG00000258944.1	antisense		777	1.99	0.0468266	31.83	13.99	36.1	26.1	30.2	26.7	40.1	21.8	16.3	8.4	6.4	17
ATF5	ENSG00000169136.10	protein_coding	activating transcription factor 5 [Source:HGNC Symbol;Acc:HGNC:790]	1188	1.96	9.61499e-05	6427.85	3138.41	5570.4	7054.2	6853.4	5821.8	6839.4	3270.8	2622.6	2952.2	4185	2661.4
AC006262.1	ENSG00000268460.1	processed_transcript		2099	1.96	0.0660203	58.14	26.06	45.4	82.7	60.4	37.8	64.3	50.6	32.6	9.1	21	17
PHEX	ENSG00000102174.8	protein_coding	phosphate regulating endopeptidase homolog X-linked [Source:HGNC Symbol;Acc:HGNC:8918]	3368	1.95	0.0736164	37.18	15.9	42.3	45.3	29.5	12.9	55.9	26.4	22	4.2	17.4	9.4
TNFRSF13C	ENSG00000159958.6	protein_coding	TNF receptor superfamily member 13C [Source:HGNC Symbol;Acc:HGNC:17755]	3944	1.95	0.000790183	368.83	182.13	400.1	362.6	318.9	278.7	483.9	242.6	202	158.3	177.4	130.4
SNHG9	ENSG00000255198.4	lincRNA	small nucleolar RNA host gene 9 [Source:HGNC Symbol;Acc:HGNC:33102]	373	1.94	0.00585664	341.64	167.23	321.7	275.3	313.6	428.3	369.2	197.7	139.8	99.9	254.2	144.5
GTF2IRD2	ENSG00000196275.13	protein_coding	GTF2I repeat domain containing 2 [Source:HGNC Symbol;Acc:HGNC:30775]	1563	1.92	0.0462927	105.4	49.65	119.6	102	76.3	69.7	159.4	88.5	42.1	12	62.2	43.5
AC135506.1	ENSG00000270441.1	unprocessed_pseudogene		1799	1.91	0.0817953	51.9	22.52	63.9	51	42.3	25.8	76.5	36.8	29.7	9.1	23.8	13.2
AC015813.1	ENSG00000264112.1	lincRNA		3754	1.91	0.045029	314.94	131.82	352.7	386.4	207.8	117.8	510	166.7	144.6	138.6	128.9	80.3
AL133355.1	ENSG00000260461.1	sense_overlapping		2388	1.89	0.0467024	77.08	37.22	73.2	98.6	75.6	55	83	47.1	56.5	11.3	46.6	24.6
RNY1	ENSG00000201098.1	misc_RNA	RNA, Ro-associated Y1 [Source:HGNC Symbol;Acc:HGNC:10242]	113	1.89	0.0484357	2332.7	1090.77	1629.2	2041.7	2164.8	4056.1	1771.6	1752.1	1424.8	237.8	1095.4	943.8
TTLL6	ENSG00000170703.15	protein_coding	tubulin tyrosine ligase like 6 [Source:HGNC Symbol;Acc:HGNC:26664]	2002	1.89	0.0433779	195.89	93.4	232	207.3	118.6	188.4	233.1	144.9	121.6	30.2	107	63.3
SCARNA22	ENSG00000249784.1	scaRNA	small Cajal body-specific RNA 22 [Source:HGNC Symbol;Acc:HGNC:32580]	125	1.85	0.00654659	399.63	206.48	312.4	515.5	426.9	342.3	400.9	294.3	195.3	122.4	200.2	220.1
C3orf20	ENSG00000131379.9	protein_coding	chromosome 3 open reading frame 20 [Source:HGNC Symbol;Acc:HGNC:25320]	2441	1.85	0.0611104	30.55	12.66	42.3	48.7	22.7	12	27	11.5	11.5	13.4	12.8	14.2
OR4E2	ENSG00000221977.2	protein_coding	olfactory receptor family 4 subfamily E member 2 [Source:HGNC Symbol;Acc:HGNC:8297]	1898	1.84	0.00732571	574.13	290.83	562	585.8	487.4	354.3	881.2	263.3	465.4	220.2	286.2	219.2
MXRA8	ENSG00000162576.16	protein_coding	matrix remodeling associated 8 [Source:HGNC Symbol;Acc:HGNC:7542]	1397	1.84	0.0346633	145.16	70.8	143.3	109.9	96	167.7	208.9	57.5	105.3	50.6	64	76.5
LINC00641	ENSG00000258441.1	processed_transcript	long intergenic non-protein coding RNA 641 [Source:HGNC Symbol;Acc:HGNC:27511]	3594	1.83	0.0215377	1309.57	629.36	1431.3	1338.1	1206.7	519.5	2052.3	939.3	686.5	314.4	679.4	527.2
NPIPB3	ENSG00000169246.16	protein_coding	nuclear pore complex interacting protein family member B3 [Source:HGNC Symbol;Acc:HGNC:28989]	769	1.83	0.0953381	72.43	37.04	71.2	80.4	69.5	41.3	99.8	82.8	48.8	2.8	35.7	15.1
AC023024.1	ENSG00000259172.1	antisense		2590	1.82	0.0505638	57.38	29.03	62.9	66.8	58.2	43	55.9	56.3	30.6	9.8	23.8	24.6
C19orf18	ENSG00000177025.3	protein_coding	chromosome 19 open reading frame 18 [Source:HGNC Symbol;Acc:HGNC:28642]	915	1.81	0.0808163	23.87	10.78	16.5	23.8	25.7	19.8	33.6	4.6	13.4	12.7	11.9	11.3
AC048341.1	ENSG00000257354.2	lincRNA		8693	1.79	0.0214465	141.93	72.05	155.7	164.3	153.4	84.3	152	100	65.1	68.9	69.5	56.7
AC036214.2	ENSG00000272518.1	sense_intronic		917	1.78	0.0286849	97.33	50.86	110.3	98.6	89.9	61.9	125.9	57.5	85.2	25.3	47.5	38.7
SCUBE2	ENSG00000175356.12	protein_coding	signal peptide, CUB domain and EGF like domain containing 2 [Source:HGNC Symbol;Acc:HGNC:30425]	1299	1.78	0.0742217	35.05	16.59	38.2	46.5	31	33.5	26.1	27.6	14.4	14.1	14.6	12.3
ASNS	ENSG00000070669.16	protein_coding	asparagine synthetase (glutamine-hydrolyzing) [Source:HGNC Symbol;Acc:HGNC:753]	1319	1.77	0.0155696	70.46	36.34	58.8	74.8	79.3	72.2	67.1	33.3	46	48.5	27.4	26.5
CBX3P2	ENSG00000266405.3	transcribed_processed_pseudogene	chromobox 3 pseudogene 2 [Source:HGNC Symbol;Acc:HGNC:42874]	982	1.76	0.0665365	43.02	20.11	61.9	23.8	46.8	26.7	55.9	19.5	23	24.6	18.3	15.1
AL139275.1	ENSG00000226070.1	lincRNA		824	1.75	0.0675359	78.46	40.16	105.2	97.4	49.1	47.3	93.2	72.4	60.3	13.4	31.1	23.6
GTF2F2P1	ENSG00000251254.1	processed_pseudogene	general transcription factor IIF subunit 2 pseudogene 1 [Source:HGNC Symbol;Acc:HGNC:4654]	675	1.74	0.0657226	43.46	20.72	35.1	58.9	40	18.9	64.3	25.3	24.9	16.2	17.4	19.8
ALMS1-IT1	ENSG00000230002.3	sense_intronic	ALMS1 intronic transcript 1 [Source:HGNC Symbol;Acc:HGNC:41305]	2105	1.74	0.0693244	137.73	63.85	199	146.2	99	42.1	202.3	60.9	80.4	61.2	70.4	46.3
LINC01066	ENSG00000230403.1	lincRNA	long intergenic non-protein coding RNA 1066 [Source:HGNC Symbol;Acc:HGNC:49104]	399	1.73	0.0859513	93.71	42.7	105.2	92.9	72.5	30.1	167.8	48.3	73.7	26.7	41.1	23.6
ZBTB8A	ENSG00000160062.14	protein_coding	zinc finger and BTB domain containing 8A [Source:HGNC Symbol;Acc:HGNC:24172]	4509	1.73	0.0348845	293.88	149.51	413.5	260.6	267.5	187.5	340.3	132.2	204	111.1	147.2	153.1
MT-ND5	ENSG00000198786.2	protein_coding	mitochondrially encoded NADH:ubiquinone oxidoreductase core subunit 5 [Source:HGNC Symbol;Acc:HGNC:7461]	1812	1.73	0.0467024	78135.3	44619.5	104343	88130.4	76712.5	37164.3	84326.6	83808.8	62823.4	17341.9	37779.4	21344.1
AC023632.6	ENSG00000280123.1	TEC		2177	1.73	0.0348845	265.04	141.23	322.8	291.2	255.4	134.2	321.7	186.2	188.6	54.2	160.9	116.2
SGPP2	ENSG00000163082.9	protein_coding	sphingosine-1-phosphate phosphatase 2 [Source:HGNC Symbol;Acc:HGNC:19953]	3336	1.71	0.0952135	83.61	41.7	42.3	73.6	108.8	107.5	85.8	34.5	76.6	38.7	24.7	34
AKR7L	ENSG00000211454.13	polymorphic_pseudogene	aldo-keto reductase family 7 like (gene/pseudogene) [Source:HGNC Symbol;Acc:HGNC:24056]	1270	1.71	0.0890021	73.39	33.86	87.6	89.5	43.8	27.5	118.4	41.4	45	33.1	34.7	15.1
CTSS	ENSG00000163131.10	protein_coding	cathepsin S [Source:HGNC Symbol;Acc:HGNC:2545]	1332	1.7	0.0996434	145.78	57.07	87.6	70.2	80.1	294.1	196.7	79.3	74.7	51.3	37.5	42.5
CCT6B	ENSG00000132141.13	protein_coding	chaperonin containing TCP1 subunit 6B [Source:HGNC Symbol;Acc:HGNC:1621]	1833	1.69	0.0510185	51.83	27.43	54.7	43.1	48.4	52.5	60.6	28.7	37.3	27.4	22.9	20.8
ABCA1	ENSG00000165029.15	protein_coding	ATP binding cassette subfamily A member 1 [Source:HGNC Symbol;Acc:HGNC:29]	3441	1.69	0.0468266	147.47	80.37	215.5	151.8	117.9	84.3	167.8	63.2	151.3	45.7	60.3	81.2
MUC1	ENSG00000185499.16	protein_coding	mucin 1, cell surface associated [Source:HGNC Symbol;Acc:HGNC:7508]	1017	1.66	0.0854448	128.35	65.08	79.4	120.1	107.3	119.5	215.4	55.2	85.2	66.8	54.9	63.3
AC022400.7	ENSG00000279088.1	TEC		1236	1.66	0.0962687	219.07	111.17	174.3	141.6	235	200.4	344.1	98.9	153.2	105.5	118	80.3
MAB21L3	ENSG00000173212.4	protein_coding	mab-21 like 3 [Source:HGNC Symbol;Acc:HGNC:26787]	1915	1.66	0.046289	529.84	288.79	518.7	551.8	392.9	335.4	850.4	282.8	409.8	160.4	298.1	292.9
PELI2	ENSG00000139946.9	protein_coding	pellino E3 ubiquitin protein ligase family member 2 [Source:HGNC Symbol;Acc:HGNC:8828]	2414	1.65	0.0665365	970.78	500.13	941.5	995.9	784.3	513.5	1618.7	534.6	829.2	312.3	433.4	391.1
SGMS1-AS1	ENSG00000226200.6	antisense	SGMS1 antisense RNA 1 [Source:HGNC Symbol;Acc:HGNC:49683]	6664	1.64	0.0714839	224.88	121.48	220.7	290.1	173	137.6	303	164.4	158.9	64.7	138.1	81.2
AC095057.3	ENSG00000260296.1	sense_overlapping		1157	1.63	0.0996434	88.68	45.65	81.5	112.2	71.8	45.6	132.4	70.1	64.2	19	46.6	28.3
OPTN	ENSG00000123240.16	protein_coding	optineurin [Source:HGNC Symbol;Acc:HGNC:17142]	1871	1.63	0.0240482	1197.53	687.49	1016.7	870.2	958.1	1569.6	1573	605.9	968	516.3	567.8	779.4
RF00493	ENSG00000201882.1	snoRNA		70	1.63	0.0332847	161.38	90.36	182.5	141.6	144.3	133.3	205.1	81.6	108.2	97.1	97.8	67.1
AC005725.1	ENSG00000264727.1	lincRNA		2607	1.62	0.0791263	307.14	154.24	310.4	367.1	286.4	107.5	464.4	278.2	146.5	112.5	153.6	80.3
KLRA1P	ENSG00000256667.6	transcribed_unprocessed_pseudogene	killer cell lectin like receptor A1, pseudogene [Source:HGNC Symbol;Acc:HGNC:6372]	1583	1.62	0.0868044	58.06	30.72	49.5	83.8	45.3	47.3	64.3	46	32.6	12.7	26.5	35.9
AP001347.1	ENSG00000224905.6	antisense		1065	1.62	0.0155696	184.84	106.75	205.2	190.3	154.9	123.8	249.9	143.7	128.3	67.5	97.8	96.4
ALPK3	ENSG00000136383.6	protein_coding	alpha kinase 3 [Source:HGNC Symbol;Acc:HGNC:17574]	5702	1.62	0.0731919	217.96	114.27	240.3	293.5	206.3	86.9	262.9	155.2	108.2	96.4	115.2	96.4
AP001157.1	ENSG00000258297.1	antisense		1445	1.6	0.0878854	659.91	341.07	722.8	516.7	628.7	342.3	1089.1	594.4	429.9	92.1	359.3	229.6
SNORA11F	ENSG00000221164.1	snoRNA	small nucleolar RNA, H/ACA box 11F [Source:HGNC Symbol;Acc:HGNC:52189]	128	1.6	0.0854448	128.58	70.36	93.8	137.1	142.1	149.7	120.3	71.3	103.4	20.4	89.6	67.1
Z95115.1	ENSG00000261188.1	antisense		1506	1.6	0.0215377	198.25	115	155.7	185.8	188.9	208.1	252.7	124.2	142.7	95	123.4	89.8
MT-ND1	ENSG00000198888.2	protein_coding	mitochondrially encoded NADH:ubiquinone oxidoreductase core subunit 1 [Source:HGNC Symbol;Acc:HGNC:7455]	956	1.59	0.0437089	61236.9	36763.9	76469.3	62419.7	68868.4	31856	66571.2	52907.9	50118.2	21999.9	36198.4	22595
TRAM1L1	ENSG00000174599.5	protein_coding	translocation associated membrane protein 1 like 1 [Source:HGNC Symbol;Acc:HGNC:28371]	2023	1.59	0.0792943	200.93	110	164	123.5	198	212.4	306.8	105.8	172.4	59.1	107	105.8
C3orf35	ENSG00000198590.11	processed_transcript	chromosome 3 open reading frame 35 [Source:HGNC Symbol;Acc:HGNC:24082]	1460	1.59	0.0859513	50.39	26.33	70.1	56.7	43.1	21.5	60.6	37.9	24.9	31.7	19.2	18
MT-CYB	ENSG00000198727.2	protein_coding	mitochondrially encoded cytochrome b [Source:HGNC Symbol;Acc:HGNC:7427]	1141	1.58	0.0742217	62775.9	38346	77662.3	69630.3	68240.5	34054.3	64292.3	65073.7	54193.3	13119.3	38970.8	20372.9
EPHA5-AS1	ENSG00000250846.6	lincRNA	EPHA5 antisense RNA 1 [Source:HGNC Symbol;Acc:HGNC:50602]	582	1.58	0.0606357	107.12	59.1	83.5	100.8	69.5	120.4	161.3	69	82.3	37.3	53	53.9
SCARNA5	ENSG00000252010.1	scaRNA	small Cajal body-specific RNA 5 [Source:HGNC Symbol;Acc:HGNC:32561]	276	1.58	0.0524076	723.95	406.18	768.2	764.8	448.8	1168	469.9	548.4	528.5	281.4	427.9	244.7
HPX	ENSG00000110169.10	protein_coding	hemopexin [Source:HGNC Symbol;Acc:HGNC:5171]	700	1.57	0.0611104	128.7	75.31	146.4	124.6	125.4	100.6	146.4	108.1	105.3	52.8	61.3	49.1
AC092747.4	ENSG00000275764.1	lincRNA		1861	1.56	0.0854513	121.65	67.46	121.7	140.5	132.2	62.8	151.1	104.6	81.4	32.4	60.3	58.6
TIGD1	ENSG00000221944.6	protein_coding	tigger transposable element derived 1 [Source:HGNC Symbol;Acc:HGNC:14523]	2625	1.55	0.0145239	366.94	226.48	404.2	308.2	320.4	332	469.9	249.5	279.6	137.2	271.6	194.6
MTURN	ENSG00000180354.15	protein_coding	maturin, neural progenitor differentiation regulator homolog [Source:HGNC Symbol;Acc:HGNC:25457]	3235	1.55	0.0676253	726.62	403.79	999.2	833.9	647.6	577.1	575.3	420.8	498.9	246.9	504.7	347.7
TMEM170B	ENSG00000205269.5	protein_coding	transmembrane protein 170B [Source:HGNC Symbol;Acc:HGNC:34244]	8362	1.54	0.0657226	1887.61	1084.06	1994.3	1795.9	1765.1	1117.2	2765.6	995.6	1654.6	827.9	945.4	996.7
PCDHB4	ENSG00000081818.3	protein_coding	protocadherin beta 4 [Source:HGNC Symbol;Acc:HGNC:8689]	2516	1.54	0.0859513	85.67	49.65	87.6	107.6	68	66.2	98.8	78.2	56.5	19.7	45.7	48.2
AL080276.2	ENSG00000227627.2	antisense		1376	1.53	0.0945578	83.81	48.12	103.1	91.8	83.1	41.3	99.8	74.7	50.7	23.2	48.5	43.5
FAM3C	ENSG00000196937.10	protein_coding	family with sequence similarity 3 member C [Source:HGNC Symbol;Acc:HGNC:18664]	993	1.52	0.0155696	3457.27	2167.24	3728.7	3314.1	3386.7	3726.7	3130.2	2623.6	2249.2	1266.8	2693.7	2002.9
SLC25A25-AS1	ENSG00000234771.3	antisense	SLC25A25 antisense RNA 1 [Source:HGNC Symbol;Acc:HGNC:27844]	6391	1.52	0.0346633	312.08	190.17	357.8	304.8	328.7	228.8	340.3	247.2	206.8	170.9	171	154.9
TCEAL1	ENSG00000172465.13	protein_coding	transcription elongation factor A like 1 [Source:HGNC Symbol;Acc:HGNC:11616]	963	1.52	0.0332847	315.31	191.6	297	241.3	272.8	455	310.5	193.1	220.2	128	200.2	216.4
AC091133.1	ENSG00000230532.1	antisense		483	1.51	0.0808163	81.02	47.11	100	104.2	62	55.9	83	37.9	58.4	23.9	55.8	59.5
MAP3K8	ENSG00000107968.9	protein_coding	mitogen-activated protein kinase kinase kinase 8 [Source:HGNC Symbol;Acc:HGNC:6860]	1682	1.51	0.0657226	188.59	109.35	217.6	182.4	145.8	156.5	240.6	127.6	112	84.4	121.6	101.1
SLC7A11	ENSG00000151012.13	protein_coding	solute carrier family 7 member 11 [Source:HGNC Symbol;Acc:HGNC:11059]	5221	1.51	0.0928618	1665.14	937.26	1231.2	1787.9	1956.3	1096.6	2253.7	810.5	1072.4	876.4	977.4	949.5
NPIPB4	ENSG00000185864.16	protein_coding	nuclear pore complex interacting protein family member B4 [Source:HGNC Symbol;Acc:HGNC:41985]	763	1.51	0.0880384	252.1	145.59	294.9	363.7	195.7	115.2	290.9	221.9	152.2	83.7	145.4	124.7
CCDC113	ENSG00000103021.9	protein_coding	coiled-coil domain containing 113 [Source:HGNC Symbol;Acc:HGNC:25002]	2147	1.5	0.0761131	140.3	84.38	151.6	117.8	126.9	141.1	164.1	103.5	84.3	80.2	85.9	68
CCDC22	ENSG00000101997.12	protein_coding	coiled-coil domain containing 22 [Source:HGNC Symbol;Acc:HGNC:28909]	1290	-1.5	0.016915	615.57	1010.58	663	551.8	660.4	678.6	524	650.7	842.6	1616.4	917.1	1026
RHBDF2	ENSG00000129667.12	protein_coding	rhomboid 5 homolog 2 [Source:HGNC Symbol;Acc:HGNC:20788]	1203	-1.51	0.0808163	530.63	942.31	590.9	521.2	476	673.4	391.6	681.8	792.8	1696.6	698.6	841.8
SLC39A11	ENSG00000133195.11	protein_coding	solute carrier family 39 member 11 [Source:HGNC Symbol;Acc:HGNC:14463]	885	-1.51	0.0585962	375.26	658.51	370.2	371.6	321.9	405.1	407.5	394.3	488.3	1186	469.1	754.9
CLPB	ENSG00000162129.13	protein_coding	ClpB homolog, mitochondrial AAA ATPase chaperonin [Source:HGNC Symbol;Acc:HGNC:30664]	1922	-1.51	0.0054796	1608.26	2541.84	1590.1	1318.8	1921.5	1534.4	1676.5	2209.7	2041.4	3218.8	2368.2	2871.1
LPCAT1	ENSG00000153395.9	protein_coding	lysophosphatidylcholine acyltransferase 1 [Source:HGNC Symbol;Acc:HGNC:25718]	2332	-1.52	0.0172627	3491.98	5871.08	3223.4	2987.8	3942.1	4398.4	2908.3	4695.3	3701.7	9191.5	5428.5	6338.4
ENO2	ENSG00000111674.8	protein_coding	enolase 2 [Source:HGNC Symbol;Acc:HGNC:3353]	1194	-1.53	0.0657226	3008.23	5223.27	2735.7	2944.7	2417.2	4192.8	2750.7	3733	3693.1	8586.5	4390.7	5713
CCDC167	ENSG00000198937.8	protein_coding	coiled-coil domain containing 167 [Source:HGNC Symbol;Acc:HGNC:21239]	619	-1.53	0.0843371	304.16	567.81	216.5	268.5	276.6	474.8	284.4	363.3	347.6	1105.8	448.9	573.5
PIK3CG	ENSG00000105851.10	protein_coding	phosphatidylinositol-4,5-bisphosphate 3-kinase catalytic subunit gamma [Source:HGNC Symbol;Acc:HGNC:8978]	3134	-1.53	0.0389883	435.32	719.75	413.5	579	412.6	360.4	411.2	681.8	668.3	777.3	698.6	772.8
ITGA5	ENSG00000161638.10	protein_coding	integrin subunit alpha 5 [Source:HGNC Symbol;Acc:HGNC:6141]	1343	-1.54	0.0374271	4609.39	8029.53	5086.7	4354.2	5213	5472.6	2920.4	6055.3	5595.7	12749.3	6477.3	9270
L3MBTL2	ENSG00000100395.14	protein_coding	L3MBTL2, polycomb repressive complex 1 subunit [Source:HGNC Symbol;Acc:HGNC:18594]	2337	-1.54	0.0116138	915.47	1540.62	890.9	807.8	940	996.8	941.8	1185.3	1092.5	2490.1	1425.5	1509.7
PFKFB4	ENSG00000114268.11	protein_coding	6-phosphofructo-2-kinase/fructose-2,6-biphosphatase 4 [Source:HGNC Symbol;Acc:HGNC:8875]	1205	-1.55	0.0332847	219.86	374.02	206.2	222.1	203.3	258.9	208.9	364.4	309.3	504.3	298.1	394
CRELD1	ENSG00000163703.17	protein_coding	cysteine rich with EGF like domains 1 [Source:HGNC Symbol;Acc:HGNC:14630]	1164	-1.55	0.0606357	315.32	562.87	351.6	286.7	284.9	456.7	196.7	471.4	374.4	820.2	495.6	652.8
HID1	ENSG00000167861.15	protein_coding	HID1 domain containing [Source:HGNC Symbol;Acc:HGNC:15736]	1173	-1.55	0.0859513	30.81	57.78	28.9	35.1	26.4	31	32.6	39.1	46	100.6	48.5	54.8
FNDC10	ENSG00000228594.3	protein_coding	fibronectin type III domain containing 10 [Source:HGNC Symbol;Acc:HGNC:42951]	2085	-1.56	0.097712	38.15	72.45	26.8	44.2	40.8	48.2	30.8	44.8	65.1	122.4	70.4	59.5
PTPN18	ENSG00000072135.12	protein_coding	protein tyrosine phosphatase, non-receptor type 18 [Source:HGNC Symbol;Acc:HGNC:9649]	1034	-1.56	0.022943	77.52	130.2	96.9	75.9	89.9	67.9	56.9	141.4	108.2	151.2	119.8	130.4
KYAT1	ENSG00000171097.13	protein_coding	kynurenine aminotransferase 1 [Source:HGNC Symbol;Acc:HGNC:1564]	1353	-1.56	0.0467024	445.68	785.98	409.4	402.2	388.4	554.7	473.7	523.1	559.2	1352.7	672.1	822.9
TMC6	ENSG00000141524.15	protein_coding	transmembrane channel like 6 [Source:HGNC Symbol;Acc:HGNC:18021]	1331	-1.57	0.0456558	1093.79	1992.1	1292.1	828.2	1340.5	1333.1	675.1	1532.5	1383.6	3232.9	1864.4	1947.2
CORO2B	ENSG00000103647.12	protein_coding	coronin 2B [Source:HGNC Symbol;Acc:HGNC:2256]	3520	-1.57	0.0670608	228.01	433.82	240.3	240.2	215.4	261.5	182.8	217.3	314.1	637.3	427	573.5
FDXR	ENSG00000161513.11	protein_coding	ferredoxin reductase [Source:HGNC Symbol;Acc:HGNC:3642]	1370	-1.57	0.00106779	704.53	1161.29	582.6	671.9	712.5	805	750.6	905.9	1024.5	1735.3	1142	998.6
UNC13B	ENSG00000198722.14	protein_coding	unc-13 homolog B [Source:HGNC Symbol;Acc:HGNC:12566]	5783	-1.57	0.0487539	1165.91	2055.74	1149.8	1097.9	1047.3	994.2	1540.4	1353.2	1798.2	3121	1377	2629.3
FOXD2	ENSG00000186564.5	protein_coding	forkhead box D2 [Source:HGNC Symbol;Acc:HGNC:3803]	4675	-1.57	0.0878833	31.25	57.97	32	30.6	40	27.5	26.1	34.5	48.8	76.7	72.2	57.6
NAPA-AS1	ENSG00000268061.5	antisense	NAPA antisense RNA 1 [Source:HGNC Symbol;Acc:HGNC:44118]	1192	-1.58	0.0611104	63.76	116.34	67	55.5	62.7	86	47.6	79.3	91.9	178.7	104.2	127.5
PEX6	ENSG00000124587.13	protein_coding	peroxisomal biogenesis factor 6 [Source:HGNC Symbol;Acc:HGNC:8859]	3087	-1.58	0.0467024	1471.85	2752.84	1462.2	1437.8	1502.2	1868.9	1088.2	1750.9	2005	5067.4	2024.4	2916.5
KIF13B	ENSG00000197892.12	protein_coding	kinesin family member 13B [Source:HGNC Symbol;Acc:HGNC:14405]	3187	-1.58	0.0880384	390.7	765.36	336.2	541.6	404.3	297.6	373.9	377.1	675	1328.7	470	975.9
ROGDI	ENSG00000067836.12	protein_coding	rogdi homolog [Source:HGNC Symbol;Acc:HGNC:29478]	1024	-1.58	0.0487539	81.5	146.47	82.5	66.8	76.3	99.8	82.1	119.6	78.5	210.3	173.7	150.2
PTPRK	ENSG00000152894.14	protein_coding	protein tyrosine phosphatase, receptor type K [Source:HGNC Symbol;Acc:HGNC:9674]	2284	-1.6	0.00916347	1984.73	3344.78	1877.8	2218.5	2436.1	1739.1	1652.3	3627.2	3033.4	3531.1	2839.1	3693.1
OTUB2	ENSG00000089723.9	protein_coding	OTU deubiquitinase, ubiquitin aldehyde binding 2 [Source:HGNC Symbol;Acc:HGNC:20351]	2315	-1.61	0.0846078	48.2	90.13	29.9	54.4	62.7	46.4	47.6	77	84.3	114.7	87.8	86.9
FSTL3	ENSG00000070404.9	protein_coding	follistatin like 3 [Source:HGNC Symbol;Acc:HGNC:3973]	1125	-1.62	0.0945578	167.53	367.65	140.2	163.2	145.1	272.6	116.6	188.5	207.8	820.2	224.9	396.8
NPR1	ENSG00000169418.9	protein_coding	natriuretic peptide receptor 1 [Source:HGNC Symbol;Acc:HGNC:7943]	2138	-1.62	0.0702052	77.22	147.2	105.2	65.7	94.5	72.2	48.5	159.8	109.2	227.2	118	121.9
TNK2	ENSG00000061938.17	protein_coding	tyrosine kinase non receptor 2 [Source:HGNC Symbol;Acc:HGNC:19297]	1896	-1.64	0.0774338	176.15	362.13	184.6	209.6	157.2	174.6	154.8	257.5	291.1	751.9	201.2	308.9
DOK1	ENSG00000115325.13	protein_coding	docking protein 1 [Source:HGNC Symbol;Acc:HGNC:2990]	1171	-1.64	0.056021	241.14	479.92	210.4	202.8	238	369	185.6	325.4	258.5	952.4	375.8	487.5
ABCA7	ENSG00000064687.12	protein_coding	ATP binding cassette subfamily A member 7 [Source:HGNC Symbol;Acc:HGNC:37]	1665	-1.65	0.0393555	390.45	729.58	426.9	460	369.5	362.9	332.9	630	527.6	1238.7	545.9	705.7
TPM1	ENSG00000140416.20	protein_coding	tropomyosin 1 [Source:HGNC Symbol;Acc:HGNC:12010]	1234	-1.66	0.0332847	225.42	429.36	181.5	148.4	194.9	267.5	334.7	309.3	269.1	704.1	287.1	577.3
MAPRE2	ENSG00000166974.12	protein_coding	microtubule associated protein RP/EB family member 2 [Source:HGNC Symbol;Acc:HGNC:6891]	2019	-1.66	0.0665365	79.24	148.85	91.8	91.8	76.3	42.1	94.2	173.6	101.5	124.5	147.2	197.5
ARSA	ENSG00000100299.17	protein_coding	arylsulfatase A [Source:HGNC Symbol;Acc:HGNC:713]	1490	-1.66	0.0172627	561.95	1039.56	544.5	464.5	575.8	745.7	479.3	697.9	673.1	1838	962.8	1026
SLC39A14	ENSG00000104635.13	protein_coding	solute carrier family 39 member 14 [Source:HGNC Symbol;Acc:HGNC:20858]	1515	-1.67	0.0299318	656.32	1245.8	474.3	693.4	862.9	625.3	625.7	768	880	1933	968.3	1679.8
MAMDC4	ENSG00000177943.13	protein_coding	MAM domain containing 4 [Source:HGNC Symbol;Acc:HGNC:24083]	2930	-1.67	0.0577557	144.21	288.03	144.4	163.2	157.9	109.2	146.4	274.8	188.6	550.1	209.4	217.3
TWF2	ENSG00000247596.8	protein_coding	twinfilin actin binding protein 2 [Source:HGNC Symbol;Acc:HGNC:9621]	1247	-1.67	0.0243414	293.98	567.78	270.2	262.9	298.5	402.5	235.9	357.5	359.1	1123.3	473.6	525.3
DERL3	ENSG00000099958.14	protein_coding	derlin 3 [Source:HGNC Symbol;Acc:HGNC:14236]	1193	-1.68	0.086034	39.04	81.31	44.3	29.5	37.8	48.2	35.4	54	54.6	149.8	63.1	85
CPSF1P1	ENSG00000214076.3	processed_pseudogene	cleavage and polyadenylation specific factor 1 pseudogene 1 [Source:HGNC Symbol;Acc:HGNC:19251]	3730	-1.69	0.0956755	35.36	79.76	35.1	52.1	31	34.4	24.2	47.1	58.4	146.3	42.1	104.9
COL5A2	ENSG00000204262.11	protein_coding	collagen type V alpha 2 chain [Source:HGNC Symbol;Acc:HGNC:2210]	4684	-1.69	0.0232311	6488.87	12841.5	8494.8	6028.8	7260	4130	6530.8	10918.4	7770.2	24821.9	6728.7	13968.3
PAK1	ENSG00000149269.9	protein_coding	p21 (RAC1) activated kinase 1 [Source:HGNC Symbol;Acc:HGNC:8590]	1070	-1.7	0.0083042	783.02	1457.39	914.6	696.8	835	818.8	649.9	1302.6	973.8	1615.7	1325.8	2069
FGFR4	ENSG00000160867.14	protein_coding	fibroblast growth factor receptor 4 [Source:HGNC Symbol;Acc:HGNC:3691]	1215	-1.71	0.00916347	165.11	316.21	201.1	157.5	159.4	135	172.5	258.7	187.7	541.6	263.3	329.7
NRGN	ENSG00000154146.12	protein_coding	neurogranin [Source:HGNC Symbol;Acc:HGNC:8000]	1206	-1.71	0.0121114	3686.19	6791.91	3766.9	2896	4223.9	5564.6	1979.6	5389.7	6263.1	10144.6	6241.4	5920.8
LIPH	ENSG00000163898.9	protein_coding	lipase H [Source:HGNC Symbol;Acc:HGNC:18483]	1485	-1.71	0.0733369	74.56	153.4	56.7	74.8	74.1	106.6	60.6	97.7	126.4	229.3	116.1	197.5
JAG2	ENSG00000184916.8	protein_coding	jagged 2 [Source:HGNC Symbol;Acc:HGNC:6189]	3093	-1.72	0.0087282	317.6	615.7	347.5	310.5	414.1	240	276	411.6	544.8	1086.1	438	598
TMCC2	ENSG00000133069.15	protein_coding	transmembrane and coiled-coil domain family 2 [Source:HGNC Symbol;Acc:HGNC:24239]	2452	-1.73	0.0239089	65.73	132.21	75.3	65.7	71.8	74.8	41	94.3	98.6	222.3	106.1	139.8
CORO1A	ENSG00000102879.15	protein_coding	coronin 1A [Source:HGNC Symbol;Acc:HGNC:2252]	1148	-1.73	0.0790467	37.85	76.15	26.8	18.1	34	74	36.4	87.4	42.1	85.8	82.3	83.1
CRLF1	ENSG00000006016.10	protein_coding	cytokine receptor like factor 1 [Source:HGNC Symbol;Acc:HGNC:2364]	852	-1.75	0.0524076	4457.3	9543.59	4918.7	4033.6	4709.8	6233.8	2390.8	5663.3	5490.4	17517	7162.1	11885.1
MAPK8IP1	ENSG00000121653.11	protein_coding	mitogen-activated protein kinase 8 interacting protein 1 [Source:HGNC Symbol;Acc:HGNC:6882]	2244	-1.75	0.0199586	2916.67	6105.32	2696.5	2136.9	3828.7	3276.8	2644.4	2807.5	4817.2	12316	3444.4	7141.5
SDF2L1	ENSG00000128228.4	protein_coding	stromal cell derived factor 2 like 1 [Source:HGNC Symbol;Acc:HGNC:10676]	733	-1.75	0.0463176	441.52	935.29	355.8	262.9	503.2	737.9	347.8	532.3	462.5	1899.9	711.4	1070.4
LRRC45	ENSG00000169683.7	protein_coding	leucine rich repeat containing 45 [Source:HGNC Symbol;Acc:HGNC:28302]	1205	-1.75	0.0215377	724.61	1476.36	578.5	620.9	762.4	857.5	803.8	985.3	850.3	3052.8	1100.9	1392.6
ACOT7	ENSG00000097021.19	protein_coding	acyl-CoA thioesterase 7 [Source:HGNC Symbol;Acc:HGNC:24157]	1515	-1.76	0.0087282	1529.84	3044.14	1356	1316.6	1733.4	1858.6	1384.7	1808.4	1811.6	5231.3	2705.6	3663.8
AKAP12	ENSG00000131016.16	protein_coding	A-kinase anchoring protein 12 [Source:HGNC Symbol;Acc:HGNC:370]	5613	-1.78	0.00881968	3701.67	7218.27	4290.7	4844.8	3435	2226.7	3711.1	6915.3	6778.2	9620.5	4081.7	8695.6
HSPA1B	ENSG00000204388.6	protein_coding	heat shock protein family A (Hsp70) member 1B [Source:HGNC Symbol;Acc:HGNC:5233]	2521	-1.78	0.0448327	2012.37	4495.7	2054.1	1971.5	1823.3	3011.1	1201.9	2323.5	5086.3	7555.3	3021.9	4491.4
CMKLR1	ENSG00000174600.13	protein_coding	chemerin chemokine-like receptor 1 [Source:HGNC Symbol;Acc:HGNC:2121]	2560	-1.78	0.086034	84.49	197.94	81.5	113.3	93.7	114.4	19.6	252.9	139.8	158.3	132.6	306.1
FCHO1	ENSG00000130475.14	protein_coding	FCH domain only 1 [Source:HGNC Symbol;Acc:HGNC:29002]	1139	-1.79	0.0657226	72.91	163.64	41.2	109.9	63.5	80	69.9	77	136	311.6	91.4	202.2
PIR	ENSG00000087842.10	protein_coding	pirin [Source:HGNC Symbol;Acc:HGNC:30048]	879	-1.79	1.92237e-05	474.21	893.69	452.7	441.9	512.3	542.7	421.5	709.3	654	974.2	981.1	1149.8
MMP17	ENSG00000198598.6	protein_coding	matrix metallopeptidase 17 [Source:HGNC Symbol;Acc:HGNC:7163]	1062	-1.79	0.0348845	104.24	238.72	104.1	78.2	108.8	124.7	105.4	123	118.7	562	152.7	237.1
PARM1	ENSG00000169116.11	protein_coding	prostate androgen-regulated mucin-like protein 1 [Source:HGNC Symbol;Acc:HGNC:24536]	4660	-1.8	0.0665365	386.41	843.58	403.2	325.2	457.9	412	333.8	389.7	1037	1051.6	532.2	1207.4
SEMA4F	ENSG00000135622.12	protein_coding	ssemaphorin 4F [Source:HGNC Symbol;Acc:HGNC:10734]	2042	-1.81	0.0467024	42.45	91.32	69.1	36.3	34	31	42	75.9	59.4	140	56.7	124.7
RTN4RL2	ENSG00000186907.7	protein_coding	reticulon 4 receptor like 2 [Source:HGNC Symbol;Acc:HGNC:23053]	1141	-1.83	0.00732571	302.22	605.46	310.4	213	347.6	404.2	235.9	692.1	360	905.3	612.6	457.3
COL4A1	ENSG00000187498.14	protein_coding	collagen type IV alpha 1 chain [Source:HGNC Symbol;Acc:HGNC:2202]	2266	-1.86	0.0290292	1212.43	2929.66	1246.7	1122.8	1471.2	1037.2	1184.2	1416.4	1390.3	6570.6	1698	3573.1
SLC35E4	ENSG00000100036.12	protein_coding	solute carrier family 35 member E4 [Source:HGNC Symbol;Acc:HGNC:17058]	2275	-1.86	0.0570917	32.02	71.76	49.5	23.8	27.2	23.2	36.4	41.4	43.1	118.9	70.4	85
MYO6	ENSG00000196586.13	protein_coding	myosin VI [Source:HGNC Symbol;Acc:HGNC:7605]	4686	-1.87	0.0625846	90.51	239.32	94.9	91.8	100.5	95.5	69.9	90.8	255.7	392.5	74.1	383.6
AKR1B1	ENSG00000085662.13	protein_coding	aldo-keto reductase family 1 member B [Source:HGNC Symbol;Acc:HGNC:381]	893	-1.89	0.0286849	210.05	453.21	184.6	249.3	232	207.3	177.2	379.4	205.9	585.9	514.8	580.1
PSD3	ENSG00000156011.16	protein_coding	pleckstrin and Sec7 domain containing 3 [Source:HGNC Symbol;Acc:HGNC:19093]	3301	-1.89	0.0468266	136.43	280.35	224.8	235.7	93.7	52.5	75.5	273.6	208.7	365.1	178.3	376
IGSF9	ENSG00000085552.16	protein_coding	immunoglobulin superfamily member 9 [Source:HGNC Symbol;Acc:HGNC:18132]	3726	-1.89	0.0606357	46.64	110.41	44.3	66.8	47.6	35.3	39.2	113.8	42.1	178	117	101.1
CYFIP2	ENSG00000055163.19	protein_coding	cytoplasmic FMR1 interacting protein 2 [Source:HGNC Symbol;Acc:HGNC:13760]	1640	-1.91	0.0792943	18.94	44.12	24.7	26.1	17.4	6	20.5	31	36.4	40.8	58.5	53.9
SNPH	ENSG00000101298.13	protein_coding	syntaphilin [Source:HGNC Symbol;Acc:HGNC:15931]	5294	-1.92	0.0468266	16.57	37.99	17.5	21.5	18.9	14.6	10.3	39.1	23	56.3	33.8	37.8
AC078845.1	ENSG00000232053.6	lincRNA		623	-1.92	0.0482214	35.67	81.94	49.5	52.1	21.9	35.3	19.6	46	93.8	104.1	43	122.8
HSPA1A	ENSG00000204389.9	protein_coding	heat shock protein family A (Hsp70) member 1A [Source:HGNC Symbol;Acc:HGNC:5232]	2196	-1.95	0.0254568	1901.77	4632.61	2123.2	1986.2	1775.7	2522.6	1101.2	2692.5	4944.6	7945.7	2943.3	4636.9
CFD	ENSG00000197766.7	protein_coding	complement factor D [Source:HGNC Symbol;Acc:HGNC:2771]	1005	-1.95	0.0807403	25.82	64.09	23.7	18.1	18.1	54.2	14.9	46	42.1	118.9	53.9	59.5
PDIA2	ENSG00000185615.15	protein_coding	protein disulfide isomerase family A member 2 [Source:HGNC Symbol;Acc:HGNC:14180]	1240	-1.97	0.0328733	198.46	449.42	230	111	315.1	259.7	76.5	415	294.9	780.1	303.6	453.5
CDKN1A	ENSG00000124762.13	protein_coding	cyclin dependent kinase inhibitor 1A [Source:HGNC Symbol;Acc:HGNC:1784]	1402	-1.99	0.00101573	1091.22	2347.5	946.6	934.7	1386.6	1465.6	722.6	1272.7	2116.1	3601.5	2080.2	2667.1
ARHGAP24	ENSG00000138639.17	protein_coding	Rho GTPase activating protein 24 [Source:HGNC Symbol;Acc:HGNC:25361]	1621	-2.01	0.0215377	117.35	265.15	105.2	191.5	107.3	143.6	39.2	272.5	226.9	295.4	171.9	359
ADGRB1	ENSG00000181790.11	protein_coding	adhesion G protein-coupled receptor B1 [Source:HGNC Symbol;Acc:HGNC:943]	4612	-2.03	0.00824187	448.77	1020.56	516.6	540.5	612	306.2	268.5	912.8	610.9	1354.8	1268.2	956.1
NPTX2	ENSG00000106236.3	protein_coding	neuronal pentraxin 2 [Source:HGNC Symbol;Acc:HGNC:7953]	1772	-2.05	0.0505273	132.95	311.05	181.5	137.1	225.9	78.3	42	110.4	333.2	508.6	217.6	385.5
FSD1	ENSG00000105255.10	protein_coding	fibronectin type III and SPRY domain containing 1 [Source:HGNC Symbol;Acc:HGNC:13745]	1032	-2.09	0.0437089	29.13	76.43	34	30.6	37.8	29.2	14	46	49.8	116.8	70.4	99.2
B4GALNT1	ENSG00000135454.13	protein_coding	beta-1,4-N-acetyl-galactosaminyltransferase 1 [Source:HGNC Symbol;Acc:HGNC:4117]	1610	-2.09	0.0071619	388.51	959.21	378.4	402.2	479.1	362.1	320.8	525.4	438.5	1729.7	813.8	1288.7
SLITRK1	ENSG00000178235.7	protein_coding	SLIT and NTRK like family member 1 [Source:HGNC Symbol;Acc:HGNC:20297]	5189	-2.12	0.063044	39.51	127.6	38.2	65.7	30.2	32.7	30.8	20.7	156.1	233.5	56.7	171
PLEKHH1	ENSG00000054690.13	protein_coding	pleckstrin homology, MyTH4 and FERM domain containing H1 [Source:HGNC Symbol;Acc:HGNC:17733]	1950	-2.16	0.0083042	48.46	116.64	44.3	63.4	55.9	30.1	48.5	129.9	74.7	170.2	69.5	138.9
TNNT1	ENSG00000105048.16	protein_coding	troponin T1, slow skeletal type [Source:HGNC Symbol;Acc:HGNC:11948]	765	-2.17	0.0467024	133.54	389.76	109.3	108.8	203.3	185.8	60.6	83.9	202	773	459.9	429.9
STON2	ENSG00000140022.10	protein_coding	stonin 2 [Source:HGNC Symbol;Acc:HGNC:30652]	1948	-2.25	0.0286849	218.86	565.77	388.7	232.3	260.7	99.8	112.8	953.1	522.8	324.3	629.1	399.6
SLC38A4	ENSG00000139209.15	protein_coding	solute carrier family 38 member 4 [Source:HGNC Symbol;Acc:HGNC:14679]	1728	-2.26	0.00317243	110.87	274.01	82.5	87.2	108.8	135	140.8	185.1	274.8	336.9	178.3	394.9
ENDOD1	ENSG00000149218.4	protein_coding	endonuclease domain containing 1 [Source:HGNC Symbol;Acc:HGNC:29129]	4687	-2.29	0.0269059	109.06	302.14	141.3	129.2	92.9	142.8	39.2	394.3	183.8	353.8	211.2	367.5
ZNF560	ENSG00000198028.3	protein_coding	zinc finger protein 560 [Source:HGNC Symbol;Acc:HGNC:26484]	1585	-2.34	0.00418337	71.79	176.06	65	43.1	130	58.5	62.5	112.7	196.3	190.6	199.3	181.4
CDS1	ENSG00000163624.5	protein_coding	CDP-diacylglycerol synthase 1 [Source:HGNC Symbol;Acc:HGNC:1800]	2512	-2.42	0.0145239	34.51	103.04	23.7	31.7	49.1	34.4	33.6	64.4	60.3	125.2	91.4	173.8
TP63	ENSG00000073282.12	protein_coding	tumor protein p63 [Source:HGNC Symbol;Acc:HGNC:15979]	2106	-2.43	0.00100769	109.36	314.12	122.7	143.9	102	98.9	79.3	148.3	257.6	317.9	247.8	599
THY1	ENSG00000154096.13	protein_coding	Thy-1 cell surface antigen [Source:HGNC Symbol;Acc:HGNC:11801]	1248	-2.43	0.00811054	1392.07	3920.28	1313.7	1195.3	1345.8	2132.1	973.5	2335	3116.7	5998	3031.1	5120.6
INPP5J	ENSG00000185133.13	protein_coding	inositol polyphosphate-5-phosphatase J [Source:HGNC Symbol;Acc:HGNC:8956]	1993	-2.51	0.0124064	15.21	42.87	11.3	27.2	16.6	6.9	14	31	26.8	72.5	30.2	53.9
SEMA5B	ENSG00000082684.14	protein_coding	semaphorin 5B [Source:HGNC Symbol;Acc:HGNC:10737]	2847	-2.94	0.00847234	33.78	132.02	35.1	47.6	45.3	23.2	17.7	90.8	57.5	274.3	75	162.5
PLBD1	ENSG00000121316.10	protein_coding	phospholipase B domain containing 1 [Source:HGNC Symbol;Acc:HGNC:26215]	1161	-3	0.00101573	22.55	68.35	20.6	11.3	28	14.6	38.2	50.6	77.6	73.2	65.8	74.6
KRT40	ENSG00000204889.10	protein_coding	keratin 40 [Source:HGNC Symbol;Acc:HGNC:26707]	1895	-3.31	0.0163264	25.95	119.9	18.6	31.7	21.9	47.3	10.3	60.9	93.8	225.1	43	176.7
SH3TC2	ENSG00000169247.12	protein_coding	SH3 domain and tetratricopeptide repeats 2 [Source:HGNC Symbol;Acc:HGNC:29427]	2890	-4.64	0.00648379	8.63	49.25	15.5	7.9	14.4	2.6	2.8	54	7.7	92.1	33.8	58.6

## Sheet: doxorubicin_magrolimab.vs.magro
ID	GeneID	Class	Description	basepairs	meanFC	pAdj	Mean_Test	Mean_Control	Norm_DaM_1	Norm_DaM_2	Norm_DaM_3	Norm_DaM_4	Norm_DaM_5	Norm_MAG_1	Norm_MAG_2	Norm_MAG_3	Norm_MAG_4	Norm_MAG_5
SYCP1	ENSG00000198765.11	protein_coding	synaptonemal complex protein 1 [Source:HGNC Symbol;Acc:HGNC:11487]	1899	34.56	1.99524e-05	745.35	9.38	46.4	20	23.9	2099.6	1536.8	18.4	17.2	0	1.8	9.4
MT-TT	ENSG00000210195.2	Mt_tRNA	mitochondrially encoded tRNA threonine [Source:HGNC Symbol;Acc:HGNC:7499]	66	20.26	3.148e-07	212.5	10.53	350.9	347.1	214.4	87.2	62.8	21.8	2.9	7.7	17.4	2.8
MT-TW	ENSG00000210117.1	Mt_tRNA	mitochondrially encoded tRNA tryptophan [Source:HGNC Symbol;Acc:HGNC:7501]	68	12.37	5.4e-09	60.59	4.72	83.3	81.8	65.1	34.2	38.6	5.7	5.7	0	5.5	6.6
AC005865.1	ENSG00000236908.2	lincRNA		1822	11.98	7.03084e-05	22.14	2.1	32.8	24.5	8.6	18.8	26	0	7.7	0	0	2.8
AMOT	ENSG00000126016.15	protein_coding	angiomotin [Source:HGNC Symbol;Acc:HGNC:17810]	3872	11.08	6.85051e-05	75.48	4.05	9.6	10	14.4	190.9	152.6	5.7	3.8	1.4	5.5	3.8
MT-TA	ENSG00000210127.1	Mt_tRNA	mitochondrially encoded tRNA alanine [Source:HGNC Symbol;Acc:HGNC:7475]	69	10.11	6.5499e-06	29.27	3.61	41	25.4	25.8	39.7	14.4	11.5	1.9	0	1.8	2.8
AC095055.1	ENSG00000270681.1	antisense		1113	10.05	6.61429e-05	154.63	10.49	267.6	219	174.2	72.8	39.5	10.3	12.4	0	17.4	12.3
TCTE1	ENSG00000146221.9	protein_coding	t-complex-associated-testis-expressed 1 [Source:HGNC Symbol;Acc:HGNC:11693]	1842	8.31	3.26464e-05	38.97	4.85	69.6	53.6	36.4	15.4	19.7	13.8	6.7	0	0.9	2.8
AC005840.3	ENSG00000256913.1	processed_pseudogene		2494	8.01	0.000245601	25.55	2.84	30	43.6	21.1	23.2	9.9	5.7	3.8	0	3.7	0.9
SMPD4P1	ENSG00000223553.6	transcribed_unprocessed_pseudogene	sphingomyelin phosphodiesterase 4 pseudogene 1 [Source:HGNC Symbol;Acc:HGNC:39673]	1618	7.71	5.627e-06	29.98	3.83	47.8	37.3	19.1	18.8	26.9	6.9	6.7	0	3.7	1.9
OGN	ENSG00000106809.10	protein_coding	osteoglycin [Source:HGNC Symbol;Acc:HGNC:8126]	1756	7.69	5.90383e-05	93.07	7.01	17.8	43.6	7.7	132.4	263.9	5.7	12.4	0	4.6	12.3
MIR4461	ENSG00000263963.1	miRNA	microRNA 4461 [Source:HGNC Symbol;Acc:HGNC:41656]	74	7.19	0.000623704	20.59	2.97	38.2	23.6	18.2	12.1	10.8	4.6	4.8	0	5.5	0
AC025809.2	ENSG00000278875.1	TEC		1802	7.01	0.000985903	32.32	3.8	23.2	10	4.8	56.3	67.3	11.5	3.8	0	2.7	0.9
POLR2J4	ENSG00000214783.9	processed_transcript	RNA polymerase II subunit J4, pseudogene [Source:HGNC Symbol;Acc:HGNC:28195]	3720	6.8	5.21e-08	97.53	13.66	131.1	115.4	109.1	62.9	69.1	24.1	18.2	8.4	12.8	4.7
GIMAP1	ENSG00000213203.2	protein_coding	GTPase, IMAP family member 1 [Source:HGNC Symbol;Acc:HGNC:23237]	2490	6.75	0.000138823	29.39	3.97	30	17.3	18.2	27.6	53.9	5.7	6.7	0	5.5	1.9
LINC02507	ENSG00000251688.1	lincRNA	long intergenic non-protein coding RNA 2507 [Source:HGNC Symbol;Acc:HGNC:53496]	1028	6.75	8.9632e-06	30.77	4.15	42.3	30.9	28.7	23.2	28.7	5.7	5.7	0	6.4	2.8
AC093642.2	ENSG00000280119.1	TEC		4805	6.62	0	297.3	46.42	400.1	378.9	182.8	267	257.6	86.2	59.4	9.8	52.1	24.6
AC245014.3	ENSG00000276216.1	lincRNA		347	6.57	0.000444361	39.17	4.19	57.4	88.1	32.5	8.8	9	5.7	1.9	7.7	3.7	1.9
FSCN3	ENSG00000106328.9	protein_coding	fascin actin-bundling protein 3 [Source:HGNC Symbol;Acc:HGNC:3961]	1044	6.1	0.000694106	17.54	2.18	27.3	26.4	22	6.6	5.4	3.4	2.9	0	3.7	0.9
AMPD1	ENSG00000116748.21	protein_coding	adenosine monophosphate deaminase 1 [Source:HGNC Symbol;Acc:HGNC:468]	1577	5.86	0.00104411	57	6.37	32.8	14.5	6.7	155.6	75.4	14.9	9.6	0	6.4	0.9
SSBP3-AS1	ENSG00000198711.5	antisense	SSBP3 antisense RNA 1 [Source:HGNC Symbol;Acc:HGNC:32328]	2624	5.85	0.00279998	15.5	1.95	19.1	21.8	20.1	6.6	9.9	2.3	2.9	0	3.7	0.9
AC007619.1	ENSG00000255670.1	lincRNA		412	5.71	6.4e-09	72.23	12.35	65.5	66.3	87.1	73.9	68.2	17.2	17.2	10.6	9.1	7.6
CSMD2	ENSG00000121904.17	protein_coding	CUB and Sushi multiple domains 2 [Source:HGNC Symbol;Acc:HGNC:19290]	6602	5.41	0.0020404	152.12	20.24	69.6	41.8	58.4	337.6	253.1	25.3	54.6	0	11.9	9.4
LRRN4CL	ENSG00000177363.4	protein_coding	LRRN4 C-terminal like [Source:HGNC Symbol;Acc:HGNC:33724]	2585	5.4	6.6031e-06	235.91	30.6	110.6	76.3	67	467.8	457.8	31	49.8	38	22.9	11.3
AL021368.2	ENSG00000272316.1	lincRNA		5352	5.39	1.472e-07	116.53	22.59	135.2	150.8	131.1	73.9	91.6	18.4	38.3	3.5	32.9	19.8
AL031316.1	ENSG00000227591.5	antisense		415	5.36	6.784e-07	69.42	13.9	102.4	74.5	56.5	56.3	57.4	13.8	32.6	0	13.7	9.4
UNC80	ENSG00000144406.18	protein_coding	unc-80 homolog, NALCN channel complex subunit [Source:HGNC Symbol;Acc:HGNC:26582]	5475	5.36	0.00271696	62.42	7.35	57.4	7.3	4.8	179.8	62.8	8	12.4	1.4	8.2	6.6
AC084036.1	ENSG00000272990.1	antisense		508	5.34	0	324.2	61.24	416.5	429.8	369.5	204.1	201.1	81.6	106.3	16.2	54.9	47.2
AC069200.1	ENSG00000273257.1	lincRNA		323	5.31	0.00014448	22.95	3.65	31.4	16.4	23.9	28.7	14.4	4.6	5.7	4.2	2.7	0.9
AC103591.3	ENSG00000273338.1	antisense		209	5.2	2.97147e-05	127.78	21.91	154.3	199	127.3	88.3	70	31	26.8	10.6	12.8	28.3
AC103974.1	ENSG00000254966.1	antisense		874	5.18	0.000562862	18.49	2.9	24.6	26.4	23.9	7.7	9.9	2.3	3.8	0	3.7	4.7
CLDN4	ENSG00000189143.9	protein_coding	claudin 4 [Source:HGNC Symbol;Acc:HGNC:2046]	2255	5.18	0.000310201	26.03	4.65	36.9	33.6	25.8	17.7	16.2	8	9.6	0	1.8	3.8
AC092653.1	ENSG00000273245.1	lincRNA		531	5.04	1.57577e-05	64.33	12.4	54.6	73.6	76.6	58.5	58.3	14.9	22	0	14.6	10.4
GUSBP5	ENSG00000236296.8	transcribed_processed_pseudogene	glucuronidase, beta pseudogene 5 [Source:HGNC Symbol;Acc:HGNC:42319]	1284	4.95	2.11506e-05	32.24	6.03	49.2	40	22	27.6	22.4	6.9	9.6	0.7	8.2	4.7
AC121761.1	ENSG00000257497.2	antisense		1482	4.91	0.000465754	21.7	3.42	32.8	28.2	27.8	9.9	9.9	2.3	5.7	3.5	3.7	1.9
PHEX	ENSG00000102174.8	protein_coding	phosphate regulating endopeptidase homolog X-linked [Source:HGNC Symbol;Acc:HGNC:8918]	3368	4.9	2.244e-07	82.5	15.9	136.6	61.8	53.6	86.1	74.5	26.4	22	4.2	17.4	9.4
ARRDC4	ENSG00000140450.8	protein_coding	arrestin domain containing 4 [Source:HGNC Symbol;Acc:HGNC:28087]	4072	4.89	0.00272031	251.75	41.66	157	158.1	89	539.5	315.1	83.9	70.9	0	38.4	15.1
ABCG1	ENSG00000160179.18	protein_coding	ATP binding cassette subfamily G member 1 [Source:HGNC Symbol;Acc:HGNC:73]	2542	4.79	3.75629e-05	53.88	10.64	46.4	76.3	59.3	25.4	61.9	6.9	17.2	1.4	20.1	7.6
KCNJ3	ENSG00000162989.4	protein_coding	potassium voltage-gated channel subfamily J member 3 [Source:HGNC Symbol;Acc:HGNC:6264]	3369	4.71	0.00365739	43.48	6.59	24.6	16.4	6.7	111.4	58.3	5.7	16.3	0.7	4.6	5.7
AC027288.1	ENSG00000257474.5	lincRNA		646	4.7	0.000240403	37.37	6.91	56	25.4	31.6	39.7	34.1	9.2	9.6	0	9.1	6.6
AL023583.1	ENSG00000272209.1	lincRNA		1143	4.63	0.000646179	28.16	5.15	30	19.1	17.2	28.7	45.8	12.6	5.7	0	5.5	1.9
AC011379.2	ENSG00000254363.6	processed_transcript		3267	4.63	3.70927e-05	58.62	12.1	90.1	39.1	45	55.2	63.7	18.4	13.4	0	17.4	11.3
IFITM10	ENSG00000244242.1	protein_coding	interferon induced transmembrane protein 10 [Source:HGNC Symbol;Acc:HGNC:40022]	2361	4.62	9.41471e-05	29.75	6.03	36.9	43.6	28.7	9.9	29.6	10.3	11.5	0	5.5	2.8
ST7-AS1	ENSG00000227199.1	antisense	ST7 antisense RNA 1 [Source:HGNC Symbol;Acc:HGNC:16000]	1889	4.61	1.3468e-05	223.92	40.46	323.6	301.7	200.1	157.8	136.4	42.5	29.7	50.6	53.9	25.5
ENDOU	ENSG00000111405.8	protein_coding	endonuclease, poly(U) specific [Source:HGNC Symbol;Acc:HGNC:14369]	1728	4.58	3.87831e-05	48.04	9.8	79.2	52.7	27.8	41.9	38.6	17.2	10.5	0	14.6	6.6
TRAV7	ENSG00000211781.3	TR_V_gene	T cell receptor alpha variable 7 [Source:HGNC Symbol;Acc:HGNC:12145]	337	4.57	0.000534476	26.7	5.19	34.1	22.7	23	37.5	16.2	8	9.6	0	5.5	2.8
AC005495.1	ENSG00000278873.1	TEC		2050	4.5	0.00163991	30.08	4.85	23.2	10.9	10.5	61.8	44	4.6	8.6	0	9.1	1.9
MRO	ENSG00000134042.12	protein_coding	maestro [Source:HGNC Symbol;Acc:HGNC:24121]	1907	4.49	1.286e-05	127.19	25.12	112	50	38.3	257.1	178.6	39.1	33.5	11.3	23.8	18
MUC20	ENSG00000176945.16	protein_coding	mucin 20, cell surface associated [Source:HGNC Symbol;Acc:HGNC:23282]	1546	4.46	1.43965e-05	33.15	7.22	47.8	33.6	30.6	23.2	30.5	12.6	9.6	0	9.1	4.7
AC012074.1	ENSG00000235072.2	lincRNA		986	4.39	0.000276749	33.82	7.67	45.1	30	35.4	35.3	23.3	19.5	8.6	0	5.5	4.7
AC105074.1	ENSG00000279319.1	TEC		3095	4.36	0.00698163	19.86	3.24	21.8	7.3	13.4	25.4	31.4	11.5	2.9	0	1.8	0
AC118658.2	ENSG00000278022.1	sense_intronic		459	4.32	0.00705011	25.32	3.8	72.4	25.4	20.1	3.3	5.4	5.7	7.7	0	1.8	3.8
NUAK1	ENSG00000074590.13	protein_coding	NUAK family kinase 1 [Source:HGNC Symbol;Acc:HGNC:14311]	2126	4.32	3.7152e-06	402.03	86.28	346.8	319	129.2	677.4	537.7	127.6	77.6	74.6	70.4	81.2
MTND6P4	ENSG00000249119.1	processed_pseudogene	mitochondrially encoded NADH:ubiquinone oxidoreductase core subunit 6 pseudogene 4 [Source:HGNC Symbol;Acc:HGNC:39467]	522	4.2	2.33233e-05	60.14	12.93	113.3	62.7	42.1	43	39.5	19.5	17.2	5.6	12.8	9.4
AC139497.1	ENSG00000253104.1	sense_intronic		501	4.19	0.00325514	21.97	4.41	30	20	28.7	17.7	13.5	8	3.8	0	7.3	2.8
AC027117.1	ENSG00000253671.1	processed_transcript		706	4.17	0.000361191	26.3	6.04	30	26.4	21.1	29.8	24.2	6.9	7.7	0	11.9	3.8
LINC01066	ENSG00000230403.1	lincRNA	long intergenic non-protein coding RNA 1066 [Source:HGNC Symbol;Acc:HGNC:49104]	399	4.16	2.714e-07	188.2	42.7	219.9	157.2	135.9	259.3	168.8	48.3	73.7	26.7	41.1	23.6
AL356801.1	ENSG00000259318.1	processed_pseudogene		294	4.16	9.09925e-05	39.08	9.46	57.4	38.2	34.5	33.1	32.3	16.1	16.3	0	5.5	9.4
SEC24AP1	ENSG00000267361.1	processed_pseudogene	SEC24 homolog A pseudogene 1 [Source:HGNC Symbol;Acc:HGNC:53767]	1211	4.15	1.6136e-06	60.31	14.5	77.8	82.7	46.9	47.4	46.7	19.5	26.8	4.9	14.6	6.6
CLCA1	ENSG00000016490.15	protein_coding	chloride channel accessory 1 [Source:HGNC Symbol;Acc:HGNC:2015]	3214	4.14	0.00615532	61.8	6.87	30	4.5	1.9	180.9	91.6	18.4	6.7	0	6.4	2.8
AC018690.1	ENSG00000273306.1	antisense		626	4.14	0.000759141	38.46	7.86	66.9	47.3	36.4	26.5	15.3	14.9	11.5	0	11	1.9
AP000254.1	ENSG00000273271.1	antisense		520	4.13	0.000671019	50.24	10.25	35.5	34.5	65.1	49.6	66.4	8	18.2	0	14.6	10.4
NSG2	ENSG00000170091.10	protein_coding	neuronal vesicle trafficking associated 2 [Source:HGNC Symbol;Acc:HGNC:24955]	1037	4.12	7.62321e-05	109.3	23.46	90.1	66.3	44	161.1	184.9	17.2	46.9	16.9	18.3	18
BX470102.1	ENSG00000238279.1	antisense		531	4.11	0.000506477	27.4	5.59	19.1	23.6	20.1	46.3	27.8	8	3.8	7.7	5.5	2.8
KCNT1	ENSG00000107147.12	protein_coding	potassium sodium-activated channel subfamily T member 1 [Source:HGNC Symbol;Acc:HGNC:18865]	2201	4.09	0.00179008	101.89	14.73	46.4	46.3	325.5	46.3	44.9	6.9	22	2.1	24.7	18
ABCA12	ENSG00000144452.14	protein_coding	ATP binding cassette subfamily A member 12 [Source:HGNC Symbol;Acc:HGNC:14637]	5530	4.04	0.00357678	17.24	3.19	34.1	20	19.1	6.6	6.3	4.6	3.8	0	1.8	5.7
C3orf20	ENSG00000131379.9	protein_coding	chromosome 3 open reading frame 20 [Source:HGNC Symbol;Acc:HGNC:25320]	2441	4.04	1.16e-07	57.65	12.66	73.7	70	53.6	35.3	55.7	11.5	11.5	13.4	12.8	14.2
AC145141.2	ENSG00000253985.1	lincRNA		501	4.03	8.786e-06	81.59	19.44	146.1	112.7	52.6	50.8	45.8	36.8	21.1	2.1	17.4	19.8
AC109326.1	ENSG00000279602.1	TEC		1321	4.03	6.2e-08	341.51	80.23	461.6	506.2	295.8	239.4	204.7	149.5	69.9	44.3	70.4	67.1
AL365209.1	ENSG00000280222.1	TEC		6473	4.02	0.000219701	133.86	30.16	112	64.5	65.1	185.4	242.4	26.4	77.6	7.7	18.3	20.8
TXNIP	ENSG00000265972.5	protein_coding	thioredoxin interacting protein [Source:HGNC Symbol;Acc:HGNC:16952]	1542	3.97	1.32e-07	3475.74	900.41	4017.4	4425.4	2712.8	3200.7	3022.4	1364.7	1267.7	218.8	1295.6	355.2
AL133325.3	ENSG00000278041.1	lincRNA		3674	3.95	9.6e-09	2233.01	516.72	3909.5	2449	1451.1	1719	1636.4	808.2	671.2	410.8	400.5	292.9
AC092125.1	ENSG00000260600.1	sense_intronic		1995	3.95	0.00208654	40.98	10.13	41	53.6	32.5	46.3	31.4	24.1	16.3	0	5.5	4.7
MT-TF	ENSG00000210049.1	Mt_tRNA	mitochondrially encoded tRNA phenylalanine [Source:HGNC Symbol;Acc:HGNC:7481]	71	3.95	0.00239373	54.85	10.48	62.8	103.6	85.2	15.4	7.2	17.2	13.4	7.7	5.5	8.5
AP002812.1	ENSG00000241782.1	processed_pseudogene		474	3.94	0.000920241	27.25	6.41	34.1	28.2	30.6	25.4	18	5.7	11.5	0	9.1	5.7
ZNF101P2	ENSG00000234473.1	processed_pseudogene	zinc finger protein 101 pseudogene 2 [Source:HGNC Symbol;Acc:HGNC:44942]	1229	3.91	0.00413856	22.71	4.28	35.5	28.2	29.7	12.1	8.1	8	4.8	2.1	5.5	0.9
ERICH6	ENSG00000163645.14	protein_coding	glutamate rich 6 [Source:HGNC Symbol;Acc:HGNC:28602]	1206	3.87	5.01222e-05	38.91	9.56	54.6	49.1	23.9	36.4	30.5	16.1	13.4	0.7	10.1	7.6
SELENOP	ENSG00000250722.5	protein_coding	selenoprotein P [Source:HGNC Symbol;Acc:HGNC:10751]	1222	3.87	0.000578298	1162.12	272.27	798.8	1264.9	1008.9	1315.2	1422.8	392	508.4	43.6	237.7	179.5
AP006623.1	ENSG00000250397.2	antisense		2061	3.85	0.00033588	86.04	21.1	114.7	77.2	68.9	85	84.4	43.7	22	0	25.6	14.2
TMEM269	ENSG00000274386.5	protein_coding	transmembrane protein 269 [Source:HGNC Symbol;Acc:HGNC:52381]	1537	3.85	3.726e-07	107.99	26.62	95.6	161.7	103.4	85	94.3	33.3	39.3	16.9	22.9	20.8
AC011478.1	ENSG00000267760.1	lincRNA		554	3.79	0.00246466	154.58	18.9	28.7	25.4	21.1	434.7	263	27.6	34.5	6.3	11	15.1
ZIM2	ENSG00000269699.5	protein_coding	zinc finger imprinted 2 [Source:HGNC Symbol;Acc:HGNC:12875]	1708	3.76	9.116e-06	218.89	54.71	349.6	148.1	190.5	233.9	172.3	89.7	68.9	38.7	36.6	39.7
GLT8D2	ENSG00000120820.12	protein_coding	glycosyltransferase 8 domain containing 2 [Source:HGNC Symbol;Acc:HGNC:24890]	1155	3.76	0.00477022	180.64	16.02	34.1	19.1	12.4	500.9	336.6	19.5	28.7	16.9	4.6	10.4
AL158212.4	ENSG00000279315.1	TEC		1286	3.73	0.00316018	24.07	5.34	47.8	25.4	26.8	7.7	12.6	12.6	6.7	0	6.4	0.9
PTPRT	ENSG00000196090.12	protein_coding	protein tyrosine phosphatase, receptor type T [Source:HGNC Symbol;Acc:HGNC:9682]	9020	3.73	0.0024108	28.22	4.54	20.5	6.4	9.6	60.7	44	3.4	8.6	4.2	5.5	0.9
MEFV	ENSG00000103313.12	protein_coding	MEFV, pyrin innate immunity regulator [Source:HGNC Symbol;Acc:HGNC:6998]	2241	3.7	0.00258012	22.44	5.38	24.6	23.6	21.1	23.2	19.7	9.2	9.6	0.7	4.6	2.8
DMGDH	ENSG00000132837.14	protein_coding	dimethylglycine dehydrogenase [Source:HGNC Symbol;Acc:HGNC:24475]	1274	3.69	0.00242631	18.81	4.12	19.1	20	13.4	25.4	16.2	8	3.8	4.9	0	3.8
DNAJC5G	ENSG00000163793.12	protein_coding	DnaJ heat shock protein family (Hsp40) member C5 gamma [Source:HGNC Symbol;Acc:HGNC:24844]	1412	3.68	0.000239294	29.17	7.55	28.7	41.8	17.2	37.5	20.6	5.7	12.4	0	9.1	10.4
RNU1-85P	ENSG00000200997.1	snRNA	RNA, U1 small nuclear 85, pseudogene [Source:HGNC Symbol;Acc:HGNC:48427]	164	3.68	0.0114397	18.9	3.27	27.3	19.1	31.6	6.6	9.9	3.4	10.5	1.4	0	0.9
AC005220.1	ENSG00000236352.1	antisense		884	3.67	0.000392015	68.24	16.68	81.9	40	30.6	97.1	91.6	25.3	20.1	0	21.9	16.1
RSPH4A	ENSG00000111834.12	protein_coding	radial spoke head 4 homolog A [Source:HGNC Symbol;Acc:HGNC:21558]	2313	3.63	0.000265659	25.19	6.1	30	31.8	23	23.2	18	8	4.8	2.8	8.2	6.6
AC015813.1	ENSG00000264112.1	lincRNA		3754	3.61	9.074e-07	560.17	131.82	861.7	826	574.3	222.9	316	166.7	144.6	138.6	128.9	80.3
CACNG8	ENSG00000142408.4	protein_coding	calcium voltage-gated channel auxiliary subunit gamma 8 [Source:HGNC Symbol;Acc:HGNC:13628]	5012	3.6	4.318e-07	810.89	240.56	1091.1	776.9	596.3	719.4	870.7	203.5	559.2	137.2	179.2	123.8
ADGRA1-AS1	ENSG00000256925.2	antisense	adhesion G protein-coupled receptor A1 antisense RNA 1 [Source:HGNC Symbol;Acc:HGNC:49543]	2941	3.6	0.000666486	44.66	10.39	95.6	20.9	29.7	43	34.1	16.1	10.5	13.4	9.1	2.8
GAS1RR	ENSG00000226237.1	lincRNA	GAS1 adjacent regulatory RNA [Source:HGNC Symbol;Acc:HGNC:52261]	4387	3.57	1.16e-07	139.51	37.1	133.8	116.3	80.4	206.3	160.7	62.1	49.8	19	32.9	21.7
AL355472.3	ENSG00000236358.1	antisense		410	3.55	0.000375388	37.51	9.41	51.9	35.4	23	48.5	28.7	14.9	14.4	4.9	11.9	0.9
LINC01730	ENSG00000275491.1	lincRNA	long intergenic non-protein coding RNA 1730 [Source:HGNC Symbol;Acc:HGNC:52518]	843	3.54	0.000595791	25.68	6.29	46.4	31.8	15.3	23.2	11.7	8	13.4	3.5	4.6	1.9
CCAT2	ENSG00000280997.1	lincRNA	colon cancer associated transcript 2 (non-protein coding) [Source:HGNC Symbol;Acc:HGNC:47044]	1752	3.52	0.00113502	33.8	9.39	32.8	25.4	20.1	38.6	52.1	20.7	10.5	0	10.1	5.7
AC090948.3	ENSG00000272529.1	antisense		551	3.51	0.00315578	20.88	5.06	28.7	20.9	8.6	26.5	19.7	11.5	2.9	0.7	5.5	4.7
AC007240.1	ENSG00000284681.2	protein_coding		1454	3.5	0.00376703	32.25	7.54	58.7	29.1	20.1	30.9	22.4	12.6	9.6	0.7	11	3.8
FKBP1BP1	ENSG00000258536.1	processed_pseudogene	FK506 binding protein 1B pseudogene 1 [Source:HGNC Symbol;Acc:HGNC:52378]	325	3.5	0.00296682	35.3	9.46	56	43.6	20.1	39.7	17.1	21.8	14.4	0	7.3	3.8
AC114490.3	ENSG00000284773.1	protein_coding		3163	3.48	0.000219701	29.82	7.26	36.9	48.2	31.6	15.4	17.1	10.3	7.7	3.5	10.1	4.7
CDNF	ENSG00000185267.9	protein_coding	cerebral dopamine neurotrophic factor [Source:HGNC Symbol;Acc:HGNC:24913]	823	3.47	3.7242e-06	66.99	18.17	107.9	75.4	64.1	40.8	46.7	29.9	19.2	8.4	20.1	13.2
AC015656.1	ENSG00000279036.1	TEC		3578	3.45	0.000188129	89.87	21.92	140.7	40.9	32.5	154.5	80.8	20.7	19.2	37.3	18.3	14.2
AC139713.2	ENSG00000251600.6	processed_transcript		1297	3.45	0.000911699	45.04	11.63	76.5	43.6	35.4	32	37.7	14.9	16.3	0	14.6	12.3
AC064875.1	ENSG00000225649.5	processed_transcript		984	3.42	2.3e-09	216.95	62.11	310	171.7	106.3	281.3	215.4	87.4	96.7	28.8	46.6	51
CCDC170	ENSG00000120262.9	protein_coding	coiled-coil domain containing 170 [Source:HGNC Symbol;Acc:HGNC:21177]	2141	3.41	0.00261922	141.04	32.19	122.9	73.6	45.9	291.3	171.5	54	32.6	8.4	34.7	31.2
AL390957.1	ENSG00000285280.1	lincRNA		1074	3.41	0.00169941	19.43	4.86	21.8	23.6	25.8	13.2	12.6	8	5.7	2.1	2.7	5.7
AC103691.1	ENSG00000274383.1	antisense		520	3.41	0.00102329	35.96	10.34	65.5	20.9	17.2	37.5	38.6	25.3	13.4	0	7.3	5.7
AC004594.1	ENSG00000240499.7	antisense		540	3.4	0.00906842	25.91	5.7	45.1	33.6	26.8	8.8	15.3	11.5	9.6	0	3.7	3.8
AL603839.4	ENSG00000279667.1	TEC		1005	3.4	0.000471158	63.43	16.07	61.4	67.2	86.1	53	49.4	24.1	22	0.7	15.5	18
AC005674.2	ENSG00000261490.1	sense_overlapping		3510	3.39	5.59524e-05	74.22	21.46	66.9	59.1	68.9	78.3	97.8	37.9	23	3.5	18.3	24.6
LINC01480	ENSG00000270164.1	lincRNA	long intergenic non-protein coding RNA 1480 [Source:HGNC Symbol;Acc:HGNC:51124]	836	3.39	0.00296682	40.43	10.1	54.6	37.3	19.1	50.8	40.4	13.8	16.3	0	11	9.4
ALDH1L1-AS2	ENSG00000246022.2	antisense	ALDH1L1 antisense RNA 2 [Source:HGNC Symbol;Acc:HGNC:42446]	1675	3.39	6.91882e-05	320.57	85.38	465.6	218.1	176.1	398.3	344.7	146	86.2	35.9	109.7	49.1
BX324167.2	ENSG00000279954.1	antisense		3316	3.38	0.00297303	44.75	12.19	62.8	56.3	31.6	35.3	37.7	29.9	15.3	0	10.1	5.7
VDAC1P8	ENSG00000229036.7	transcribed_processed_pseudogene	voltage dependent anion channel 1 pseudogene 8 [Source:HGNC Symbol;Acc:HGNC:37483]	829	3.37	0.00182013	33.49	8.78	31.4	40.9	42.1	34.2	18.9	20.7	5.7	9.1	5.5	2.8
AL136984.1	ENSG00000272033.1	sense_intronic		1893	3.37	0.00048657	116.56	29.34	206.2	141.8	104.3	59.6	70.9	35.6	45	19	33.8	13.2
AC012254.3	ENSG00000267724.1	antisense		2117	3.37	0.000977831	34.59	9.03	34.1	40.9	29.7	38.6	29.6	11.5	9.6	6.3	5.5	12.3
LINC01936	ENSG00000235997.2	lincRNA	long intergenic non-protein coding RNA 1936 [Source:HGNC Symbol;Acc:HGNC:52759]	2952	3.37	0.00243772	22.9	5.24	15	21.8	7.7	38.6	31.4	6.9	7.7	4.2	4.6	2.8
AL139275.1	ENSG00000226070.1	lincRNA		824	3.35	1.2152e-06	131.05	40.16	166.6	153.6	121.6	100.4	113.1	72.4	60.3	13.4	31.1	23.6
AP005233.1	ENSG00000259854.1	lincRNA		2424	3.33	0.00788143	23.52	5.51	36.9	26.4	9.6	18.8	26	12.6	3.8	0	7.3	3.8
PCDH8	ENSG00000136099.13	protein_coding	protocadherin 8 [Source:HGNC Symbol;Acc:HGNC:8660]	3180	3.31	0	1834.29	566.96	1358.7	1863.8	1535.4	2373.2	2040.4	555.3	991	434	498.3	356.2
CEACAM19	ENSG00000186567.12	protein_coding	carcinoembryonic antigen related cell adhesion molecule 19 [Source:HGNC Symbol;Acc:HGNC:31951]	1465	3.3	6.97e-08	85.18	25.03	105.1	106.3	70.8	67.3	76.3	36.8	27.8	10.6	29.3	20.8
LINC02288	ENSG00000246548.3	lincRNA	long intergenic non-protein coding RNA 2288 [Source:HGNC Symbol;Acc:HGNC:27505]	2924	3.29	0.000952428	45.89	12.89	65.5	42.7	41.2	44.1	35.9	24.1	14.4	0	14.6	11.3
KLHL3	ENSG00000146021.14	protein_coding	kelch like family member 3 [Source:HGNC Symbol;Acc:HGNC:6354]	2416	3.29	0.00240135	53.12	14.03	79.2	57.2	32.5	60.7	35.9	24.1	20.1	0	16.5	9.4
LRRC2	ENSG00000163827.12	protein_coding	leucine rich repeat containing 2 [Source:HGNC Symbol;Acc:HGNC:14676]	2019	3.28	0.00189635	247.52	50.01	133.8	51.8	34.5	566	451.5	58.6	96.7	28.8	36.6	29.3
RAP2C-AS1	ENSG00000232160.6	antisense	RAP2C antisense RNA 1 [Source:HGNC Symbol;Acc:HGNC:40957]	1989	3.27	7.689e-07	71.68	21.6	87.4	60	78.5	70.6	61.9	33.3	31.6	10.6	17.4	15.1
AC020978.9	ENSG00000279649.1	TEC		2704	3.24	3.38692e-05	124.92	39.17	181.6	135.4	108.2	82.7	116.7	75.9	58.4	13.4	27.4	20.8
AKR7L	ENSG00000211454.13	polymorphic_pseudogene	aldo-keto reductase family 7 like (gene/pseudogene) [Source:HGNC Symbol;Acc:HGNC:24056]	1270	3.24	1.69604e-05	122.49	33.86	188.4	128.1	103.4	108.1	84.4	41.4	45	33.1	34.7	15.1
C19orf18	ENSG00000177025.3	protein_coding	chromosome 19 open reading frame 18 [Source:HGNC Symbol;Acc:HGNC:28642]	915	3.24	1.98577e-05	38.3	10.78	30	50.9	40.2	30.9	39.5	4.6	13.4	12.7	11.9	11.3
LINC01914	ENSG00000234362.5	lincRNA	long intergenic non-protein coding RNA 1914 [Source:HGNC Symbol;Acc:HGNC:52733]	704	3.22	0.00551073	22.24	6.02	31.4	16.4	12.4	23.2	27.8	5.7	14.4	0.7	4.6	4.7
AL035563.1	ENSG00000273148.1	lincRNA		1539	3.22	5.9333e-05	63.6	18.01	62.8	80	96.7	40.8	37.7	19.5	23.9	14.1	16.5	16.1
AC019131.2	ENSG00000272777.1	lincRNA		870	3.21	0.0047692	29.82	8.36	31.4	37.3	30.6	26.5	23.3	18.4	9.6	0	10.1	3.8
LINC00562	ENSG00000260388.2	lincRNA	long intergenic non-protein coding RNA 562 [Source:HGNC Symbol;Acc:HGNC:43706]	2470	3.2	0.00056423	36.04	10.33	21.8	55.4	43.1	32	27.8	10.3	21.1	3.5	8.2	8.5
PECAM1	ENSG00000261371.5	protein_coding	platelet and endothelial cell adhesion molecule 1 [Source:HGNC Symbol;Acc:HGNC:8823]	1288	3.2	1.9435e-05	69.15	20.58	86	46.3	49.8	92.7	70.9	27.6	27.8	5.6	17.4	24.6
OACYLP	ENSG00000224367.6	transcribed_unitary_pseudogene	O-acyltransferase like, pseudogene [Source:HGNC Symbol;Acc:HGNC:44362]	1177	3.19	3.24155e-05	48.31	14.05	76.5	35.4	28.7	55.2	45.8	14.9	23	3.5	13.7	15.1
EVX2	ENSG00000174279.4	protein_coding	even-skipped homeobox 2 [Source:HGNC Symbol;Acc:HGNC:3507]	4203	3.19	2.6e-09	433.01	126.11	628.1	424.4	230.7	493.2	388.7	161	130.2	95.7	142.6	101.1
C3	ENSG00000125730.16	protein_coding	complement C3 [Source:HGNC Symbol;Acc:HGNC:1318]	874	3.18	0.00034601	309.56	92.27	254	407.1	347.5	331	208.3	81.6	148.4	50.6	135.3	45.3
AC116609.1	ENSG00000223751.1	lincRNA		535	3.17	0.0075848	21.39	6	23.2	16.4	27.8	19.9	19.7	4.6	14.4	0	8.2	2.8
AC124066.1	ENSG00000265263.1	antisense		1660	3.16	0.000811375	71.85	18.95	98.3	79.1	98.6	37.5	45.8	35.6	17.2	5.6	18.3	18
GTF2F2P1	ENSG00000251254.1	processed_pseudogene	general transcription factor IIF subunit 2 pseudogene 1 [Source:HGNC Symbol;Acc:HGNC:4654]	675	3.16	1.8321e-06	69.83	20.72	86	76.3	52.6	69.5	64.6	25.3	24.9	16.2	17.4	19.8
ADGRA1	ENSG00000197177.15	protein_coding	adhesion G protein-coupled receptor A1 [Source:HGNC Symbol;Acc:HGNC:13838]	4575	3.16	3.70213e-05	419.57	118.61	759.2	224.5	260.4	482.2	371.6	155.2	158	73.9	140.8	65.2
VWA3A	ENSG00000175267.14	protein_coding	von Willebrand factor A domain containing 3A [Source:HGNC Symbol;Acc:HGNC:27088]	1793	3.15	1.1934e-06	61.3	18.47	81.9	48.2	47.9	68.4	60.1	24.1	18.2	9.1	21	19.8
AP001486.2	ENSG00000260966.1	sense_overlapping		5113	3.15	2.354e-06	677.85	201.94	547.6	524.3	594.4	854	868.9	278.2	271.9	101.3	192.9	165.3
AC000120.1	ENSG00000243107.1	sense_overlapping		1589	3.14	0.0017059	38.56	11.89	47.8	44.5	34.5	36.4	29.6	33.3	10.5	0.7	7.3	7.6
TRIM54	ENSG00000138100.13	protein_coding	tripartite motif containing 54 [Source:HGNC Symbol;Acc:HGNC:16008]	1315	3.14	1.74674e-05	46.24	13.15	58.7	61.8	29.7	39.7	41.3	16.1	17.2	12	9.1	11.3
C3orf35	ENSG00000198590.11	processed_transcript	chromosome 3 open reading frame 35 [Source:HGNC Symbol;Acc:HGNC:24082]	1460	3.13	2.801e-07	88.14	26.33	114.7	100.9	64.1	88.3	72.7	37.9	24.9	31.7	19.2	18
OR4E2	ENSG00000221977.2	protein_coding	olfactory receptor family 4 subfamily E member 2 [Source:HGNC Symbol;Acc:HGNC:8297]	1898	3.13	2e-10	934.77	290.83	942.2	1088.6	773.4	937.8	931.8	263.3	465.4	220.2	286.2	219.2
PLIN5	ENSG00000214456.8	protein_coding	perilipin 5 [Source:HGNC Symbol;Acc:HGNC:33196]	1212	3.12	1.659e-07	493.45	148.7	602.2	642.5	349.4	461.2	412	266.7	133.1	123.8	150	69.9
AC092653.2	ENSG00000280037.1	TEC		513	3.12	0.00111274	46.08	12.85	42.3	63.6	55.5	37.5	31.4	16.1	14.4	4.2	20.1	9.4
NPHP3-AS1	ENSG00000248724.6	antisense	NPHP3 antisense RNA 1 [Source:HGNC Symbol;Acc:HGNC:24129]	2732	3.12	0.00218863	19.49	5.36	25.9	18.2	24.9	17.7	10.8	8	8.6	2.8	6.4	0.9
MT-ND5	ENSG00000198786.2	protein_coding	mitochondrially encoded NADH:ubiquinone oxidoreductase core subunit 5 [Source:HGNC Symbol;Acc:HGNC:7461]	1812	3.11	3.527e-07	128967	44619.5	142174	124712	111488	157024	109436	83808.8	62823.4	17341.9	37779.4	21344.1
AC110285.1	ENSG00000262223.6	lincRNA		514	3.1	1.10742e-05	144.91	40.17	292.2	94.5	76.6	144.5	116.7	59.8	39.3	51.3	17.4	33.1
RASAL1	ENSG00000111344.11	protein_coding	RAS protein activator like 1 [Source:HGNC Symbol;Acc:HGNC:9873]	2416	3.1	0.000198164	52.69	14.35	53.3	74.5	39.2	30.9	65.5	14.9	16.3	18.3	13.7	8.5
RHOBTB3	ENSG00000164292.12	protein_coding	Rho related BTB domain containing 3 [Source:HGNC Symbol;Acc:HGNC:18757]	1016	3.1	9.46774e-05	1071.82	334.2	587.2	811.5	949.6	1614.2	1396.7	562.2	207.8	231.4	461.7	207.8
AC009318.3	ENSG00000274315.1	antisense		503	3.07	0.00177537	21.54	6.17	27.3	27.3	10.5	16.5	26	11.5	4.8	0.7	9.1	4.7
LINC01238	ENSG00000237940.3	lincRNA	long intergenic non-protein coding RNA 1238 [Source:HGNC Symbol;Acc:HGNC:49795]	947	3.07	1.02197e-05	314.96	101.24	462.9	359.8	173.3	302.3	276.5	227.6	101.5	54.2	83.2	39.7
DHRS3	ENSG00000162496.8	protein_coding	dehydrogenase/reductase 3 [Source:HGNC Symbol;Acc:HGNC:17693]	1031	3.04	0.000359659	482.54	140.03	426	234.4	227.8	887.1	637.3	141.4	196.3	78.1	226.8	57.6
RNA5SP195	ENSG00000199545.1	rRNA	RNA, 5S ribosomal pseudogene 195 [Source:HGNC Symbol;Acc:HGNC:43095]	117	3.04	0.00461303	28.56	7.98	24.6	51.8	26.8	19.9	19.7	12.6	15.3	0	10.1	1.9
LRG1	ENSG00000171236.9	protein_coding	leucine rich alpha-2-glycoprotein 1 [Source:HGNC Symbol;Acc:HGNC:29480]	1804	3.04	0.00051887	52.52	15.51	47.8	67.2	50.7	33.1	63.7	17.2	24.9	11.3	12.8	11.3
AKR1B10	ENSG00000198074.9	protein_coding	aldo-keto reductase family 1 member B10 [Source:HGNC Symbol;Acc:HGNC:382]	939	3.02	0.0190761	28.96	4.19	38.2	2.7	4.8	73.9	25.1	6.9	4.8	0	5.5	3.8
AC022905.1	ENSG00000250979.1	unprocessed_pseudogene		3048	3	0.000242319	147.61	40.79	161.1	79.1	75.6	218.5	203.8	42.5	73.7	31	27.4	29.3
MORC1	ENSG00000114487.9	protein_coding	MORC family CW-type zinc finger 1 [Source:HGNC Symbol;Acc:HGNC:7198]	3410	3	0.000190226	234.82	64.87	233.5	110.9	105.3	433.6	290.8	93.1	66.1	37.3	75.9	52
RP1L1	ENSG00000183638.5	protein_coding	RP1 like 1 [Source:HGNC Symbol;Acc:HGNC:15946]	4754	3	0.000869457	49.25	14.57	50.5	35.4	51.7	53	55.7	21.8	15.3	19	10.1	6.6
AP001372.4	ENSG00000254974.1	processed_pseudogene		472	2.99	0.00602271	41.76	11.57	35.5	35.4	22	62.9	53	28.7	10.5	0	9.1	9.4
DRD1	ENSG00000184845.3	protein_coding	dopamine receptor D1 [Source:HGNC Symbol;Acc:HGNC:3020]	4054	2.99	0.0011355	67.97	19.18	50.5	27.3	50.7	136.8	74.5	25.3	22	10.6	21	17
RF00003.5	ENSG00000273768.1	snRNA		164	2.99	0.00198831	81.66	23.65	129.7	70.9	58.4	88.3	61	29.9	13.4	24.6	21	29.3
SLC4A5	ENSG00000188687.17	protein_coding	solute carrier family 4 member 5 [Source:HGNC Symbol;Acc:HGNC:18168]	3061	2.98	0.000723218	47.13	13.95	45.1	60.9	62.2	29.8	37.7	16.1	22	11.3	11.9	8.5
KLHDC7B	ENSG00000130487.6	protein_coding	kelch domain containing 7B [Source:HGNC Symbol;Acc:HGNC:25145]	2990	2.98	0.000455818	133.7	37.49	174.8	158.1	128.3	134.6	72.7	27.6	38.3	19	69.5	33.1
ADCY1	ENSG00000164742.15	protein_coding	adenylate cyclase 1 [Source:HGNC Symbol;Acc:HGNC:232]	3562	2.98	0.00453969	76.76	19.29	32.8	29.1	46.9	189.8	85.3	21.8	19.2	9.8	21	24.6
C1QL2	ENSG00000144119.3	protein_coding	complement C1q like 2 [Source:HGNC Symbol;Acc:HGNC:24181]	2043	2.97	0.000173803	531.12	151.36	256.7	223.5	399.2	1033.8	742.4	138	100.5	202.6	193.8	121.9
SLC7A7	ENSG00000155465.18	protein_coding	solute carrier family 7 member 7 [Source:HGNC Symbol;Acc:HGNC:11065]	1184	2.96	0.000319504	45.7	15.08	66.9	44.5	28.7	45.2	43.1	14.9	16.3	0.7	28.3	15.1
GTF2IRD2	ENSG00000196275.13	protein_coding	GTF2I repeat domain containing 2 [Source:HGNC Symbol;Acc:HGNC:30775]	1563	2.96	3.3175e-05	150.93	49.65	225.3	192.6	148.4	104.8	83.5	88.5	42.1	12	62.2	43.5
AC234775.3	ENSG00000261101.2	sense_overlapping		656	2.95	0.000203481	69.94	22.02	99.7	81.8	67	66.2	35	26.4	39.3	12	19.2	13.2
ANKHD1-EIF4EBP3	ENSG00000254996.5	protein_coding	ANKHD1-EIF4EBP3 readthrough [Source:HGNC Symbol;Acc:HGNC:33530]	5312	2.95	0.00271117	55.58	18.09	60.1	80	45.9	45.2	46.7	40.2	16.3	0.7	23.8	9.4
MYH13	ENSG00000006788.13	protein_coding	myosin heavy chain 13 [Source:HGNC Symbol;Acc:HGNC:7571]	5992	2.94	0.000565778	195.94	62.61	192.5	137.2	90.9	263.7	295.3	98.9	111.1	38.7	23.8	40.6
ATRNL1	ENSG00000107518.16	protein_coding	attractin like 1 [Source:HGNC Symbol;Acc:HGNC:29063]	1734	2.94	0.00297303	73.84	20.65	58.7	38.2	29.7	141.2	101.4	33.3	25.9	12.7	21.9	9.4
AMY2B	ENSG00000240038.6	protein_coding	amylase, alpha 2B (pancreatic) [Source:HGNC Symbol;Acc:HGNC:478]	1772	2.93	0.00177986	34.9	11.49	41	44.5	30.6	24.3	34.1	23	16.3	0.7	13.7	3.8
AC135506.1	ENSG00000270441.1	unprocessed_pseudogene		1799	2.92	0.000533558	73.36	22.52	73.7	101.8	90.9	51.9	48.5	36.8	29.7	9.1	23.8	13.2
PILRA	ENSG00000085514.15	protein_coding	paired immunoglobin like type 2 receptor alpha [Source:HGNC Symbol;Acc:HGNC:20396]	931	2.92	0.00390959	38.54	10.8	54.6	50	41.2	25.4	21.5	19.5	13.4	0.7	12.8	7.6
TNFRSF13C	ENSG00000159958.6	protein_coding	TNF receptor superfamily member 13C [Source:HGNC Symbol;Acc:HGNC:17755]	3944	2.92	0	555.4	182.13	711.4	721.5	501.6	435.8	406.6	242.6	202	158.3	177.4	130.4
AC116158.1	ENSG00000259326.1	antisense		2129	2.92	0.000767473	27.04	7.89	38.2	38.2	22	14.3	22.4	5.7	15.3	6.3	6.4	5.7
ABCA1	ENSG00000165029.15	protein_coding	ATP binding cassette subfamily A member 1 [Source:HGNC Symbol;Acc:HGNC:29]	3441	2.92	4.3e-07	236.61	80.37	222.6	307.1	269.9	125.8	257.6	63.2	151.3	45.7	60.3	81.2
MAK	ENSG00000111837.11	protein_coding	male germ cell associated kinase [Source:HGNC Symbol;Acc:HGNC:6816]	3602	2.91	0.000624603	47.89	13.95	46.4	53.6	72.7	25.4	41.3	11.5	23.9	6.3	11	17
REM2	ENSG00000139890.9	protein_coding	RRAD and GEM like GTPase 2 [Source:HGNC Symbol;Acc:HGNC:20248]	1627	2.9	0.0121449	20	4.68	28.7	30.9	21.1	7.7	11.7	5.7	3.8	0	11	2.8
LINC00852	ENSG00000231177.4	antisense	long intergenic non-protein coding RNA 852 [Source:HGNC Symbol;Acc:HGNC:29904]	1328	2.89	2.60291e-05	141.34	46.01	178.9	171.7	129.2	109.2	117.6	80.5	38.3	30.2	34.7	46.3
TLR7	ENSG00000196664.4	protein_coding	toll like receptor 7 [Source:HGNC Symbol;Acc:HGNC:15631]	2655	2.88	0.00205743	44.91	13.68	36.9	30	42.1	51.9	63.7	9.2	31.6	3.5	13.7	10.4
AP003717.1	ENSG00000255847.5	antisense		892	2.88	0.000284047	35.76	11.34	58.7	27.3	22	33.1	37.7	23	7.7	5.6	11	9.4
NRXN3	ENSG00000021645.18	protein_coding	neurexin 3 [Source:HGNC Symbol;Acc:HGNC:8010]	2956	2.88	0.000414315	454.52	151.02	553	242.6	229.7	560.5	686.7	139.1	355.2	73.9	118.9	68
BANF1P2	ENSG00000230306.1	processed_pseudogene	barrier to autointegration factor 1 pseudogene 2 [Source:HGNC Symbol;Acc:HGNC:23426]	264	2.88	0.0146433	17.47	4.26	19.1	23.6	13.4	13.2	18	3.4	3.8	2.8	4.6	6.6
MT-TP	ENSG00000210196.2	Mt_tRNA	mitochondrially encoded tRNA proline [Source:HGNC Symbol;Acc:HGNC:7494]	68	2.87	0.0105884	20.34	6.31	20.5	27.3	23.9	16.5	13.5	8	2.9	16.9	0.9	2.8
ALS2CL	ENSG00000178038.16	protein_coding	ALS2 C-terminal like [Source:HGNC Symbol;Acc:HGNC:20605]	3758	2.86	0.0034281	51.78	13.5	34.1	24.5	9.6	98.2	92.5	18.4	23.9	5.6	9.1	10.4
INHA	ENSG00000123999.4	protein_coding	inhibin alpha subunit [Source:HGNC Symbol;Acc:HGNC:6065]	1056	2.86	0.000346285	54.91	18.24	68.3	43.6	66	46.3	50.3	16.1	35.4	12	18.3	9.4
CAPN13	ENSG00000162949.16	protein_coding	calpain 13 [Source:HGNC Symbol;Acc:HGNC:16663]	1469	2.85	0.00752943	54.37	13.02	102.4	68.2	75.6	7.7	18	20.7	24.9	0	10.1	9.4
SH3BP5-AS1	ENSG00000224660.1	antisense	SH3BP5 antisense RNA 1 [Source:HGNC Symbol;Acc:HGNC:44501]	2291	2.85	0.000147996	266.81	91.6	348.2	264.4	248.9	228.4	244.2	181.6	119.7	20.4	78.6	57.6
MYH7B	ENSG00000078814.15	protein_coding	myosin heavy chain 7B [Source:HGNC Symbol;Acc:HGNC:15906]	2030	2.85	0.00341041	38.34	10.12	87.4	19.1	35.4	26.5	23.3	11.5	14.4	4.2	8.2	12.3
CCDC17	ENSG00000159588.14	protein_coding	coiled-coil domain containing 17 [Source:HGNC Symbol;Acc:HGNC:26574]	1770	2.85	2.37558e-05	205.71	62.77	301.8	319.9	203.9	97.1	105.9	92	59.4	73.2	40.2	49.1
AC011498.4	ENSG00000267385.1	protein_coding		1803	2.84	0.00272013	34.45	11.08	53.3	25.4	22	41.9	29.6	20.7	16.3	0	13.7	4.7
NEAT1	ENSG00000245532.8	lincRNA	nuclear paraspeckle assembly transcript 1 (non-protein coding) [Source:HGNC Symbol;Acc:HGNC:30815]	4839	2.84	7.89235e-05	28377.5	8593.28	60251.5	32300	15933.9	15191.7	18210.6	12809.6	11391.5	7493.4	6567.8	4704
PELI2	ENSG00000139946.9	protein_coding	pellino E3 ubiquitin protein ligase family member 2 [Source:HGNC Symbol;Acc:HGNC:8828]	2414	2.84	3.5519e-06	1481.92	500.13	1286.3	1083.2	875.9	2099.6	2064.6	534.6	829.2	312.3	433.4	391.1
CTSS	ENSG00000163131.10	protein_coding	cathepsin S [Source:HGNC Symbol;Acc:HGNC:2545]	1332	2.83	0.000256837	210.77	57.07	117.4	153.6	110.1	372.9	299.8	79.3	74.7	51.3	37.5	42.5
POU5F1B	ENSG00000212993.5	protein_coding	POU class 5 homeobox 1B [Source:HGNC Symbol;Acc:HGNC:9223]	3434	2.83	9.3451e-06	144.57	48.11	187.1	105.4	82.3	186.5	161.6	74.7	68	31	34.7	32.1
MTND2P28	ENSG00000225630.1	unprocessed_pseudogene	mitochondrially encoded NADH:ubiquinone oxidoreductase core subunit 2 pseudogene 28 [Source:HGNC Symbol;Acc:HGNC:42129]	1044	2.82	0.000239484	929.96	316.42	1010.5	1088.6	810.8	988.6	751.3	503.6	491.2	66.8	285.3	235.2
BCL2L15	ENSG00000188761.11	protein_coding	BCL2 like 15 [Source:HGNC Symbol;Acc:HGNC:33624]	1093	2.82	0.00178594	39.66	11.78	62.8	34.5	27.8	36.4	36.8	13.8	16.3	4.9	19.2	4.7
SVEP1	ENSG00000165124.17	protein_coding	sushi, von Willebrand factor type A, EGF and pentraxin domain containing 1 [Source:HGNC Symbol;Acc:HGNC:15985]	6703	2.82	5.01713e-05	105.11	34.75	144.7	90	114.9	91.6	84.4	36.8	54.6	21.1	32.9	28.3
AP003108.3	ENSG00000279246.1	TEC		2234	2.81	0.00263249	44.46	14.13	54.6	50.9	57.4	34.2	25.1	19.5	14.4	0.7	23.8	12.3
AC078802.1	ENSG00000269889.1	antisense		843	2.81	0.00531604	20.69	5.94	27.3	13.6	13.4	27.6	21.5	5.7	10.5	1.4	8.2	3.8
AL109811.3	ENSG00000271895.2	antisense		760	2.81	1.81677e-05	62.79	20.54	80.6	80	51.7	49.6	52.1	25.3	16.3	23.9	17.4	19.8
AC004241.5	ENSG00000280054.1	TEC		2448	2.8	0.000489367	50.62	15.65	72.4	47.3	37.3	34.2	61.9	27.6	19.2	11.3	16.5	3.8
CTRC	ENSG00000162438.11	protein_coding	chymotrypsin C [Source:HGNC Symbol;Acc:HGNC:2523]	1245	2.8	0.0055987	20.7	6.37	30	21.8	12.4	17.7	21.5	9.2	10.5	0	5.5	6.6
AC021231.1	ENSG00000259336.1	lincRNA		1342	2.8	0.0140105	16.66	4.73	25.9	20.9	14.4	7.7	14.4	11.5	5.7	0	5.5	0.9
AC097461.1	ENSG00000261428.2	antisense		2821	2.79	2.88e-08	105.3	36.61	128.4	100	98.6	88.3	111.3	44.8	47.9	19.7	34.7	35.9
SMCR5	ENSG00000226746.2	antisense	Smith-Magenis syndrome chromosome region, candidate 5 (non-protein coding) [Source:HGNC Symbol;Acc:HGNC:17918]	2844	2.79	0.00954556	22.77	6.53	30	11.8	6.7	27.6	37.7	14.9	9.6	0.7	4.6	2.8
AC138393.1	ENSG00000185495.10	transcribed_unprocessed_pseudogene		1128	2.79	1.337e-07	345.75	118.28	499.8	320.8	289.1	306.7	312.4	161	158	108.3	93.3	70.9
DENND2C	ENSG00000175984.14	protein_coding	DENN domain containing 2C [Source:HGNC Symbol;Acc:HGNC:24748]	3745	2.78	0.00824274	853.53	213.45	804.3	229.9	188.6	1728.9	1316	334.6	255.7	114.7	211.2	151.2
CYP2E1	ENSG00000130649.9	protein_coding	cytochrome P450 family 2 subfamily E member 1 [Source:HGNC Symbol;Acc:HGNC:2631]	1681	2.77	0.000831011	43.22	12.94	66.9	59.1	38.3	27.6	24.2	18.4	11.5	9.8	16.5	8.5
ELF3	ENSG00000163435.15	protein_coding	E74 like ETS transcription factor 3 [Source:HGNC Symbol;Acc:HGNC:3318]	1520	2.77	0.0140755	21.17	5.77	41	25.4	20.1	12.1	7.2	13.8	7.7	0	4.6	2.8
GCNT2	ENSG00000111846.17	protein_coding	glucosaminyl (N-acetyl) transferase 2, I-branching enzyme (I blood group) [Source:HGNC Symbol;Acc:HGNC:4204]	1682	2.76	0.00652434	18.76	5.34	19.1	7.3	9.6	30.9	26.9	11.5	1.9	4.9	4.6	3.8
NANOGNBP3	ENSG00000270813.2	processed_pseudogene	NANOGNB pseudogene 3 [Source:HGNC Symbol;Acc:HGNC:42160]	565	2.76	0.00743666	24.22	7.72	25.9	20.9	17.2	26.5	30.5	10.3	17.2	0	9.1	1.9
CCDC62	ENSG00000130783.13	protein_coding	coiled-coil domain containing 62 [Source:HGNC Symbol;Acc:HGNC:30723]	2516	2.76	3.70927e-05	54.26	17.73	71	72.7	25.8	59.6	42.2	25.3	14.4	12	21.9	15.1
GNMT	ENSG00000124713.5	protein_coding	glycine N-methyltransferase [Source:HGNC Symbol;Acc:HGNC:4415]	1072	2.76	0.00336552	36.51	11.5	68.3	29.1	32.5	32	20.6	23	11.5	0.7	11	11.3
FAM19A2	ENSG00000198673.10	protein_coding	family with sequence similarity 19 member A2, C-C motif chemokine like [Source:HGNC Symbol;Acc:HGNC:21589]	1280	2.76	0.00318764	106.39	27.17	51.9	34.5	32.5	221.8	191.2	27.6	23	38	27.4	19.8
PLB1	ENSG00000163803.12	protein_coding	phospholipase B1 [Source:HGNC Symbol;Acc:HGNC:30041]	2101	2.76	0.00839464	21.53	6.67	21.8	18.2	16.3	29.8	21.5	2.3	12.4	0	9.1	9.4
AC084824.4	ENSG00000275854.1	sense_intronic		731	2.76	0.01024	19.96	5.92	10.9	14.5	22	25.4	26.9	6.9	12.4	0	4.6	5.7
NNMT	ENSG00000166741.7	protein_coding	nicotinamide N-methyltransferase [Source:HGNC Symbol;Acc:HGNC:7861]	827	2.75	0.000931282	48.68	16.72	61.4	57.2	37.3	49.6	37.7	29.9	23	5.6	11.9	13.2
MT-ND1	ENSG00000198888.2	protein_coding	mitochondrially encoded NADH:ubiquinone oxidoreductase core subunit 1 [Source:HGNC Symbol;Acc:HGNC:7455]	956	2.75	4.7e-08	103300	36763.9	139016	123637	101143	87718.6	64984.2	52907.9	50118.2	21999.9	36198.4	22595
SAG	ENSG00000130561.16	protein_coding	S-antigen visual arrestin [Source:HGNC Symbol;Acc:HGNC:10521]	1544	2.74	0.00460434	40.44	11.3	50.5	13.6	15.3	66.2	56.6	11.5	12.4	5.6	13.7	13.2
TNFRSF9	ENSG00000049249.8	protein_coding	TNF receptor superfamily member 9 [Source:HGNC Symbol;Acc:HGNC:11924]	2230	2.74	0.000613922	40.89	13.09	23.2	49.1	48.8	47.4	35.9	10.3	15.3	12	15.5	12.3
MT-ND6	ENSG00000198695.2	protein_coding	mitochondrially encoded NADH:ubiquinone oxidoreductase core subunit 6 [Source:HGNC Symbol;Acc:HGNC:7462]	525	2.73	6.7121e-06	5979.92	2172.35	7970.6	5404.1	4249.1	8496.7	3779.1	3896.2	2614	2060.3	1529.7	761.5
MTND5P26	ENSG00000234886.1	processed_pseudogene	mitochondrially encoded NADH:ubiquinone oxidoreductase core subunit 5 pseudogene 26 [Source:HGNC Symbol;Acc:HGNC:42295]	1752	2.73	0.0096795	21.14	6.56	27.3	31.8	11.5	19.9	15.3	9.2	15.3	0	6.4	1.9
AL355472.4	ENSG00000273367.1	antisense		626	2.73	0.00306359	27.06	9.12	38.2	31.8	12.4	23.2	29.6	18.4	12.4	0	10.1	4.7
C1orf116	ENSG00000182795.12	protein_coding	chromosome 1 open reading frame 116 [Source:HGNC Symbol;Acc:HGNC:28667]	4318	2.72	0.00222986	34.71	11.42	49.2	39.1	35.4	22.1	27.8	12.6	20.1	5.6	4.6	14.2
LRRC39	ENSG00000122477.12	protein_coding	leucine rich repeat containing 39 [Source:HGNC Symbol;Acc:HGNC:28228]	1674	2.71	0.000117942	54.76	18.63	92.9	49.1	52.6	39.7	39.5	27.6	27.8	12.7	11.9	13.2
AC003102.1	ENSG00000260793.2	antisense		1182	2.71	9.25877e-05	72.76	24.42	118.8	78.1	66	49.6	51.2	37.9	34.5	18.3	21.9	9.4
AP001178.3	ENSG00000266456.1	antisense		2106	2.7	0.00470842	94.01	28.5	113.3	55.4	36.4	140.1	124.8	27.6	55.5	28.8	19.2	11.3
TLK2P2	ENSG00000228828.1	processed_pseudogene	tousled like kinase 2 pseudogene 2 [Source:HGNC Symbol;Acc:HGNC:22227]	2240	2.7	0.00742671	35.5	11.95	50.5	39.1	31.6	27.6	28.7	18.4	23.9	0.7	9.1	7.6
MT-ND2	ENSG00000198763.3	protein_coding	mitochondrially encoded NADH:ubiquinone oxidoreductase core subunit 2 [Source:HGNC Symbol;Acc:HGNC:7456]	1042	2.7	3.373e-07	59635.3	21881.8	70605	63510.5	53949.9	66289.8	43821.3	32063.2	30182.7	10875.4	19968.6	16318.9
AC009779.3	ENSG00000258311.5	protein_coding		1380	2.7	0.00122553	38.19	12.54	50.5	46.3	32.5	36.4	25.1	16.1	18.2	4.2	11	13.2
AC025034.1	ENSG00000258302.2	antisense		1711	2.69	0.0134312	24.36	6.84	35.5	21.8	10.5	34.2	19.7	6.9	14.4	0	8.2	4.7
SYBU	ENSG00000147642.16	protein_coding	syntabulin [Source:HGNC Symbol;Acc:HGNC:26011]	1618	2.69	0.0100802	79.91	16.98	25.9	9.1	49.8	190.9	123.9	13.8	40.2	11.3	5.5	14.2
SERPINB13	ENSG00000197641.11	protein_coding	serpin family B member 13 [Source:HGNC Symbol;Acc:HGNC:8944]	1887	2.68	0.0122404	84.11	20.01	60.1	10.9	16.3	184.3	149	27.6	28.7	5.6	19.2	18.9
POU2F3	ENSG00000137709.9	protein_coding	POU class 2 homeobox 3 [Source:HGNC Symbol;Acc:HGNC:19864]	1867	2.67	0.002866	38.95	11.57	46.4	19.1	15.3	71.7	42.2	17.2	13.4	10.6	10.1	6.6
LTB4R	ENSG00000213903.8	protein_coding	leukotriene B4 receptor [Source:HGNC Symbol;Acc:HGNC:6713]	1716	2.67	8.65e-07	436.57	152.62	523	542.5	472.9	317.8	326.7	218.4	133.1	173.7	121.6	116.2
AL359091.2	ENSG00000228510.2	processed_pseudogene		1734	2.67	0.00167373	32.73	9.89	47.8	39.1	26.8	17.7	32.3	12.6	7.7	13.4	8.2	7.6
SOX15	ENSG00000129194.7	protein_coding	SRY-box 15 [Source:HGNC Symbol;Acc:HGNC:11196]	1180	2.66	0.0116001	20.57	5.97	31.4	26.4	17.2	9.9	18	5.7	5.7	0	15.5	2.8
LOX	ENSG00000113083.13	protein_coding	lysyl oxidase [Source:HGNC Symbol;Acc:HGNC:6664]	1976	2.66	0.00123721	484.26	147.64	188.4	260.8	229.7	900.3	842	116.1	205.9	155.5	85	175.7
FAM186B	ENSG00000135436.8	protein_coding	family with sequence similarity 186 member B [Source:HGNC Symbol;Acc:HGNC:25296]	2145	2.65	0.00835529	31.02	9.09	45.1	34.5	36.4	22.1	17.1	12.6	11.5	0	11.9	9.4
FAM229A	ENSG00000225828.1	protein_coding	family with sequence similarity 229 member A [Source:HGNC Symbol;Acc:HGNC:44652]	1066	2.65	0.000143604	276.02	89.11	379.6	368	355.1	148.9	128.4	87.4	78.5	137.2	62.2	80.3
LINC02018	ENSG00000272690.5	lincRNA	long intergenic non-protein coding RNA 2018 [Source:HGNC Symbol;Acc:HGNC:52853]	725	2.64	0.00999735	16.3	4.98	20.5	19.1	7.7	15.4	18.9	8	3.8	0	5.5	7.6
DAPL1	ENSG00000163331.11	protein_coding	death associated protein like 1 [Source:HGNC Symbol;Acc:HGNC:21490]	591	2.64	0.00424086	1197.96	344.66	1596.3	1916.5	1738.3	332.1	406.6	388.6	403.1	160.4	587.9	183.3
AP002336.1	ENSG00000254484.1	sense_intronic		422	2.63	0.00596802	36.84	11.18	65.5	30.9	15.3	41.9	30.5	16.1	19.2	4.9	10.1	5.7
MXRA8	ENSG00000162576.16	protein_coding	matrix remodeling associated 8 [Source:HGNC Symbol;Acc:HGNC:7542]	1397	2.63	2.09347e-05	201.19	70.8	310	198.1	142.6	119.2	236.1	57.5	105.3	50.6	64	76.5
MT-CYB	ENSG00000198727.2	protein_coding	mitochondrially encoded cytochrome b [Source:HGNC Symbol;Acc:HGNC:7427]	1141	2.63	6.521e-06	97751.8	38346	117862	100976	93480.2	108646	67793.9	65073.7	54193.3	13119.3	38970.8	20372.9
DPRXP4	ENSG00000264743.2	processed_pseudogene	divergent-paired related homeobox pseudogene 4 [Source:HGNC Symbol;Acc:HGNC:32170]	568	2.62	0.00751381	18.1	6.04	20.5	19.1	8.6	19.9	22.4	5.7	10.5	0	8.2	5.7
AC009226.1	ENSG00000223725.6	antisense		604	2.62	0.0112652	18.14	5.62	19.1	17.3	19.1	15.4	19.7	4.6	9.6	0	7.3	6.6
SCG3	ENSG00000104112.8	protein_coding	secretogranin III [Source:HGNC Symbol;Acc:HGNC:13707]	2125	2.62	0.0154519	21.05	5.34	20.5	30.9	41.2	5.5	7.2	6.9	7.7	0	4.6	7.6
CCDC173	ENSG00000154479.12	protein_coding	coiled-coil domain containing 173 [Source:HGNC Symbol;Acc:HGNC:25064]	1028	2.62	0.0116001	16.2	4.73	10.9	18.2	22	11	18.9	5.7	7.7	0	4.6	5.7
AC108693.1	ENSG00000239280.1	processed_pseudogene		432	2.62	0.00638252	47.53	16.95	54.6	53.6	40.2	45.2	44	23	37.3	2.1	11.9	10.4
FCER1G	ENSG00000158869.10	protein_coding	Fc fragment of IgE receptor Ig [Source:HGNC Symbol;Acc:HGNC:3611]	568	2.61	0.00139414	37.15	13.51	46.4	34.5	45	32	27.8	25.3	17.2	2.8	14.6	7.6
AL008729.1	ENSG00000215022.7	antisense		926	2.6	0.000423209	56.9	18.94	84.7	65.4	51.7	44.1	38.6	26.4	17.2	20.4	17.4	13.2
AC110048.2	ENSG00000277152.1	lincRNA		6721	2.6	0.00813902	44.32	14.44	81.9	33.6	47.9	23.2	35	34.5	14.4	4.9	14.6	3.8
ELOCP19	ENSG00000241975.1	processed_pseudogene	elongin C pseudogene 19 [Source:HGNC Symbol;Acc:HGNC:38155]	318	2.6	0.0110469	32.83	11.05	51.9	34.5	24.9	33.1	19.7	25.3	14.4	0	13.7	1.9
PIK3IP1	ENSG00000100100.12	protein_coding	phosphoinositide-3-kinase interacting protein 1 [Source:HGNC Symbol;Acc:HGNC:24942]	2022	2.6	0.00144574	80.62	26.44	86	97.2	119.7	46.3	53.9	20.7	24.9	39.4	28.3	18.9
ALPK3	ENSG00000136383.6	protein_coding	alpha kinase 3 [Source:HGNC Symbol;Acc:HGNC:17574]	5702	2.59	1.52536e-05	319.61	114.27	457.5	239	186.7	372.9	342	155.2	108.2	96.4	115.2	96.4
C9orf24	ENSG00000164972.12	protein_coding	chromosome 9 open reading frame 24 [Source:HGNC Symbol;Acc:HGNC:19919]	610	2.57	0.00248834	30.56	10.22	36.9	38.2	35.4	29.8	12.6	16.1	7.7	4.2	15.5	7.6
AL121987.2	ENSG00000227741.1	antisense		1578	2.57	0.00263019	37.8	12.55	50.5	49.1	47.9	25.4	16.2	11.5	7.7	21.1	5.5	17
PLIN4	ENSG00000167676.4	protein_coding	perilipin 4 [Source:HGNC Symbol;Acc:HGNC:29393]	6418	2.56	0.0019399	197.35	70.56	251.3	176.3	83.3	241.6	234.3	174.8	51.7	53.5	52.1	20.8
IQCN	ENSG00000130518.16	protein_coding	IQ motif containing N [Source:HGNC Symbol;Acc:HGNC:29350]	2504	2.56	0.000300669	1546.39	547.14	1155.2	2459	1274.1	1482.9	1360.8	988.7	613.8	466.4	345.6	321.2
AL139407.1	ENSG00000277687.1	sense_intronic		1175	2.55	0.00891491	36.76	12.09	49.2	48.2	37.3	27.6	21.5	16.1	19.2	2.1	15.5	7.6
AL353763.1	ENSG00000279456.1	TEC		1628	2.55	0.00729005	25.68	8.8	32.8	20.9	30.6	19.9	24.2	14.9	9.6	0	11	8.5
DCN	ENSG00000011465.16	protein_coding	decorin [Source:HGNC Symbol;Acc:HGNC:2705]	1292	2.55	0.0114397	1835.77	397.31	1074.7	403.5	345.6	4106.6	3248.6	519.7	556.3	373.5	214	323.1
AC008164.1	ENSG00000223536.5	lincRNA		580	2.54	0.0085251	40.16	15.78	42.3	56.3	20.1	45.2	36.8	13.8	42.1	0	19.2	3.8
CPLX2	ENSG00000145920.14	protein_coding	complexin 2 [Source:HGNC Symbol;Acc:HGNC:2310]	1060	2.54	0.00484772	126.26	38.94	121.5	166.3	150.3	107	86.2	36.8	36.4	23.2	83.2	15.1
AC084824.3	ENSG00000274105.1	sense_intronic		856	2.54	0.0092226	17.41	5.17	9.6	20	19.1	13.2	25.1	8	4.8	5.6	5.5	1.9
AC027514.1	ENSG00000266900.1	sense_intronic		1603	2.54	0.00660805	33.7	11.55	42.3	42.7	17.2	37.5	28.7	17.2	20.1	0	11.9	8.5
PSPC1P1	ENSG00000227879.2	unprocessed_pseudogene	paraspeckle component 1 pseudogene 1 [Source:HGNC Symbol;Acc:HGNC:42033]	665	2.54	8.39769e-05	216.19	78.76	311.3	250.8	168.5	169.9	180.4	112.7	107.2	52.8	78.6	42.5
DBH-AS1	ENSG00000225756.1	antisense	DBH antisense RNA 1 [Source:HGNC Symbol;Acc:HGNC:24155]	2139	2.53	0.0104471	60.97	19.4	50.5	35.4	39.2	87.2	92.5	29.9	33.5	0	12.8	20.8
AC095057.3	ENSG00000260296.1	sense_overlapping		1157	2.53	0.000262806	124.05	45.65	120.2	89.1	82.3	188.7	140	70.1	64.2	19	46.6	28.3
NEXN	ENSG00000162614.18	protein_coding	nexilin F-actin binding protein [Source:HGNC Symbol;Acc:HGNC:29557]	1857	2.53	0.000946958	163.07	56.13	184.3	68.2	53.6	261.5	247.8	85.1	82.3	23.2	49.4	40.6
AL139349.1	ENSG00000254419.1	sense_intronic		577	2.52	0.0031661	29.38	9.55	46.4	29.1	20.1	19.9	31.4	10.3	8.6	5.6	13.7	9.4
ALDH1L2	ENSG00000136010.13	protein_coding	aldehyde dehydrogenase 1 family member L2 [Source:HGNC Symbol;Acc:HGNC:26777]	3742	2.52	0.000719357	566.83	220.18	659.6	378	359	792.2	645.4	173.6	443.3	114	181	189
ARF1P2	ENSG00000213137.3	processed_pseudogene	ADP ribosylation factor 1 pseudogene 2 [Source:HGNC Symbol;Acc:HGNC:39883]	538	2.52	0.0189031	22.47	6.6	47.8	25.4	14.4	7.7	17.1	10.3	13.4	0	6.4	2.8
SLC6A4	ENSG00000108576.9	protein_coding	solute carrier family 6 member 4 [Source:HGNC Symbol;Acc:HGNC:11050]	3388	2.52	0.0178813	16.64	5.63	24.6	24.5	20.1	7.7	6.3	4.6	19.2	0.7	2.7	0.9
CNNM3-DT	ENSG00000273265.1	lincRNA	CNNM3 divergent transcript [Source:HGNC Symbol;Acc:HGNC:53592]	415	2.52	0.0139164	25.53	7.48	49.2	20	24.9	16.5	17.1	14.9	9.6	0	10.1	2.8
OR7E13P	ENSG00000197882.3	unprocessed_pseudogene	olfactory receptor family 7 subfamily E member 13 pseudogene [Source:HGNC Symbol;Acc:HGNC:8384]	910	2.51	0.00109369	60.22	21.98	66.9	67.2	51.7	45.2	70	24.1	38.3	5.6	21	20.8
GNG12-AS1	ENSG00000232284.7	antisense	GNG12 antisense RNA 1 [Source:HGNC Symbol;Acc:HGNC:43938]	1386	2.51	0.00126571	51.91	19.49	68.3	42.7	46.9	54.1	47.6	29.9	30.6	9.1	16.5	11.3
SAPCD1	ENSG00000228727.8	protein_coding	suppressor APC domain containing 1 [Source:HGNC Symbol;Acc:HGNC:13938]	729	2.51	0.00121048	86.92	28.99	118.8	132.7	91.9	46.3	44.9	39.1	24.9	27.4	37.5	16.1
AC084782.2	ENSG00000261823.1	lincRNA		839	2.5	0.00869961	23.29	7.99	25.9	22.7	14.4	26.5	26.9	12.6	14.4	0	8.2	4.7
RNF133	ENSG00000188050.2	protein_coding	ring finger protein 133 [Source:HGNC Symbol;Acc:HGNC:21154]	1445	2.5	0.000239405	92.61	33.79	125.6	119.9	77.5	71.7	68.2	46	44	32.4	21	25.5
AC136475.2	ENSG00000254910.1	antisense		392	2.5	0.00339574	59.46	19.42	60.1	96.3	61.3	27.6	52.1	14.9	21.1	38.7	8.2	14.2
DOCK3	ENSG00000088538.12	protein_coding	dedicator of cytokinesis 3 [Source:HGNC Symbol;Acc:HGNC:2989]	8755	2.5	0.00935797	50.32	10.7	98.3	54.5	71.8	9.9	17.1	13.8	6.7	4.2	15.5	13.2
SOCS5P4	ENSG00000227536.1	processed_pseudogene	suppressor of cytokine signaling 5 pseudogene 4 [Source:HGNC Symbol;Acc:HGNC:44600]	1566	2.5	0.00553555	38.46	13.03	35.5	25.4	52.6	41.9	36.8	20.7	17.2	4.2	18.3	4.7
TSHZ3	ENSG00000121297.6	protein_coding	teashirt zinc finger homeobox 3 [Source:HGNC Symbol;Acc:HGNC:30700]	2151	2.49	0.00742084	1277.14	368.41	667.7	416.2	508.3	2335.7	2457.8	440.3	481.6	319.3	288	312.7
STX1B	ENSG00000099365.10	protein_coding	syntaxin 1B [Source:HGNC Symbol;Acc:HGNC:18539]	2061	2.49	0.00254248	45.31	15.76	84.7	48.2	29.7	35.3	28.7	24.1	17.2	2.1	18.3	17
NPIPB3	ENSG00000169246.16	protein_coding	nuclear pore complex interacting protein family member B3 [Source:HGNC Symbol;Acc:HGNC:28989]	769	2.49	0.00371175	93.73	37.04	121.5	98.1	56.5	93.8	98.7	82.8	48.8	2.8	35.7	15.1
PRNCR1	ENSG00000282961.1	lincRNA	prostate cancer associated non-coding RNA 1 [Source:HGNC Symbol;Acc:HGNC:48942]	12727	2.49	0.00244572	314.9	119.35	402.8	262.6	135.9	449.1	324.1	278.2	169.5	31.7	77.7	39.7
AC116337.3	ENSG00000249856.1	lincRNA		846	2.49	0.0033439	28.07	10.22	31.4	33.6	17.2	27.6	30.5	9.2	24.9	4.9	6.4	5.7
PRC1-AS1	ENSG00000258725.1	antisense	PRC1 antisense RNA 1 [Source:HGNC Symbol;Acc:HGNC:48587]	1053	2.49	0.0100118	57.43	19.99	91.5	45.4	50.7	47.4	52.1	48.3	20.1	0	16.5	15.1
AC006262.1	ENSG00000268460.1	processed_transcript		2099	2.48	0.00178521	72.11	26.06	125.6	84.5	67	43	40.4	50.6	32.6	9.1	21	17
AC090181.3	ENSG00000278991.1	TEC		1514	2.48	0.00123067	108.57	39.8	133.8	108.1	96.7	93.8	110.4	75.9	40.2	34.5	21	27.4
AP003071.5	ENSG00000284713.1	protein_coding		1598	2.48	0.00564767	58.39	22.01	69.6	61.8	42.1	57.4	61	41.4	30.6	0	21	17
MALAT1	ENSG00000251562.8	lincRNA	metastasis associated lung adenocarcinoma transcript 1 (non-protein coding) [Source:HGNC Symbol;Acc:HGNC:29665]	1273	2.47	0.000170666	219995	85524.4	304547	260237	215055	153802	166336	154827	113198	48631	65573	45392.1
RF00012.18	ENSG00000212195.2	snoRNA		196	2.47	0.00438049	218.38	83.67	267.6	370.8	227.8	122.5	103.2	59.8	61.3	199.8	51.2	46.3
AC011939.1	ENSG00000259924.1	processed_pseudogene		964	2.46	0.00855008	43.49	15.73	71	40.9	31.6	30.9	43.1	23	30.6	3.5	6.4	15.1
NEXN-AS1	ENSG00000235927.4	antisense	NEXN antisense RNA 1 [Source:HGNC Symbol;Acc:HGNC:31983]	2292	2.46	0.0273408	16.79	3.94	23.2	9.1	3.8	25.4	22.4	1.1	9.6	0.7	6.4	1.9
AC067930.3	ENSG00000254812.1	antisense		701	2.46	0.000125376	83.12	31.2	121.5	104.5	66	75	48.5	52.9	33.5	29.5	17.4	22.7
AC116366.1	ENSG00000234290.2	antisense		3730	2.46	0.0155755	28.85	8.81	45.1	39.1	35.4	12.1	12.6	11.5	9.6	15.5	0.9	6.6
AP001157.1	ENSG00000258297.1	antisense		1445	2.45	0.000329107	888.24	341.07	1063.8	778.8	709.3	947.8	941.6	594.4	429.9	92.1	359.3	229.6
AC073655.2	ENSG00000258365.1	antisense		598	2.45	0.0019313	43.28	15.08	46.4	69.1	51.7	23.2	26	19.5	21.1	16.2	9.1	9.4
AC135352.1	ENSG00000251468.2	unprocessed_pseudogene		1418	2.44	0.000411335	1002.93	395.95	1188	1158.6	1057.7	717.2	893.2	597.8	615.7	156.9	340.1	269.3
CBX3P2	ENSG00000266405.3	transcribed_processed_pseudogene	chromobox 3 pseudogene 2 [Source:HGNC Symbol;Acc:HGNC:42874]	982	2.44	0.00030988	56.72	20.11	75.1	74.5	50.7	27.6	55.7	19.5	23	24.6	18.3	15.1
CCT6B	ENSG00000132141.13	protein_coding	chaperonin containing TCP1 subunit 6B [Source:HGNC Symbol;Acc:HGNC:1621]	1833	2.44	3.22967e-05	72.94	27.43	98.3	86.3	80.4	38.6	61	28.7	37.3	27.4	22.9	20.8
AL160269.1	ENSG00000285269.1	protein_coding		3333	2.44	0.00929845	19.51	6.28	16.4	26.4	22	12.1	20.6	8	6.7	6.3	2.7	7.6
LRGUK	ENSG00000155530.3	protein_coding	leucine rich repeats and guanylate kinase domain containing [Source:HGNC Symbol;Acc:HGNC:21964]	2403	2.44	0.000552587	80.35	32.44	92.9	70	72.7	87.2	79	46	53.6	10.6	26.5	25.5
AP003486.1	ENSG00000255455.2	lincRNA		3994	2.44	3.27228e-05	288.04	111.82	405.6	275.3	232.6	278	248.6	149.5	165.6	64	99.7	80.3
ICA1L	ENSG00000163596.16	protein_coding	islet cell autoantigen 1 like [Source:HGNC Symbol;Acc:HGNC:14442]	1400	2.43	1.37368e-05	344.84	135.5	411	266.3	220.2	433.6	393.2	189.7	147.5	60.5	164.6	115.3
AC026124.2	ENSG00000276853.1	sense_intronic		656	2.43	0.00187799	51.92	18.38	72.4	63.6	67	24.3	32.3	24.1	28.7	8.4	18.3	12.3
ST13P11	ENSG00000213368.3	processed_pseudogene	ST13, Hsp70 interacting protein pseudogene 11 [Source:HGNC Symbol;Acc:HGNC:38746]	720	2.42	0.0167903	17.96	5.4	19.1	19.1	4.8	19.9	26.9	11.5	5.7	1.4	4.6	3.8
AC018647.1	ENSG00000227544.8	lincRNA		1181	2.42	0.000175805	64.49	24.87	50.5	49.1	61.3	91.6	70	23	31.6	14.8	21.9	33.1
MAST4	ENSG00000069020.18	protein_coding	microtubule associated serine/threonine kinase family member 4 [Source:HGNC Symbol;Acc:HGNC:19037]	2345	2.42	0.00211365	252.56	79.34	106.5	102.7	106.3	507.5	439.8	113.8	87.1	59.8	59.4	76.5
HSD11B1	ENSG00000117594.9	protein_coding	hydroxysteroid 11-beta dehydrogenase 1 [Source:HGNC Symbol;Acc:HGNC:5208]	1112	2.42	0.00788143	95.17	26.28	64.2	21.8	46.9	207.4	135.5	26.4	45	28.1	9.1	22.7
MYO15A	ENSG00000091536.17	protein_coding	myosin XVA [Source:HGNC Symbol;Acc:HGNC:7594]	3239	2.42	0.000759141	303.8	122.14	402.8	400.7	289.1	187.6	238.8	232.2	164.7	50.6	94.2	69
AC008481.2	ENSG00000213304.3	processed_pseudogene		531	2.42	0.0140084	18.58	5.73	15	19.1	22	14.3	22.4	5.7	5.7	10.6	0.9	5.7
SPTBN4	ENSG00000160460.15	protein_coding	spectrin beta, non-erythrocytic 4 [Source:HGNC Symbol;Acc:HGNC:14896]	3994	2.41	0.000132312	100.66	39.76	107.9	139	102.4	65.1	88.9	60.9	54.6	20.4	40.2	22.7
AL133245.1	ENSG00000272754.1	lincRNA		1365	2.41	0.0118255	26.57	8.04	41	22.7	20.1	17.7	31.4	16.1	5.7	9.1	7.3	1.9
AL049830.3	ENSG00000258525.1	antisense		883	2.4	0.0187538	25.31	8.43	28.7	30	25.8	23.2	18.9	16.1	7.7	0	14.6	3.8
AC105429.1	ENSG00000276337.1	sense_intronic		4001	2.4	0.00901563	69.3	25.86	97	88.1	45	56.3	60.1	54	43.1	3.5	19.2	9.4
SLC22A20P	ENSG00000197847.12	transcribed_unitary_pseudogene	solute carrier family 22 member 20, pseudogene [Source:HGNC Symbol;Acc:HGNC:29867]	1749	2.4	0.00769829	38.07	12.15	69.6	30.9	25.8	39.7	24.2	14.9	10.5	20.4	7.3	7.6
AC097717.1	ENSG00000232732.9	processed_transcript		538	2.39	0.00385883	48.18	18.08	65.5	52.7	39.2	43	40.4	34.5	24.9	7	17.4	6.6
LINC01970	ENSG00000265692.1	lincRNA	long intergenic non-protein coding RNA 1970 [Source:HGNC Symbol;Acc:HGNC:52796]	1810	2.39	0.00880849	20.37	6.38	31.4	27.3	10.5	21	11.7	5.7	8.6	6.3	4.6	6.6
AC006077.2	ENSG00000279799.1	TEC		457	2.39	0.00198831	116.22	39.75	154.3	163.6	145.5	58.5	59.2	40.2	22	66.8	36.6	33.1
AP000786.1	ENSG00000255893.1	antisense		581	2.39	0.00575936	30.56	10.87	36.9	27.3	36.4	25.4	26.9	16.1	12.4	6.3	11	8.5
DNAJC9-AS1	ENSG00000236756.4	antisense	DNAJC9 antisense RNA 1 [Source:HGNC Symbol;Acc:HGNC:31432]	1664	2.39	0.00691754	20.97	7.17	23.2	29.1	17.2	21	14.4	10.3	4.8	10.6	7.3	2.8
TMEM86A	ENSG00000151117.8	protein_coding	transmembrane protein 86A [Source:HGNC Symbol;Acc:HGNC:26890]	1183	2.38	0.00478082	61.78	20.62	58.7	82.7	100.5	32	35	25.3	18.2	10.6	30.2	18.9
UPB1	ENSG00000100024.14	protein_coding	beta-ureidopropionase 1 [Source:HGNC Symbol;Acc:HGNC:16297]	2168	2.38	0.0011763	83.63	32.07	117.4	87.2	84.2	67.3	61.9	43.7	40.2	19	33.8	23.6
FAXDC2	ENSG00000170271.10	protein_coding	fatty acid hydroxylase domain containing 2 [Source:HGNC Symbol;Acc:HGNC:1334]	1198	2.38	0.0048654	246.7	83.73	498.4	253.5	262.3	78.3	140.9	83.9	119.7	26.7	132.6	55.7
PLCG1-AS1	ENSG00000226648.1	antisense	PLCG1 antisense RNA 1 [Source:HGNC Symbol;Acc:HGNC:40450]	1462	2.38	0.00297303	37.06	12.95	61.4	31.8	30.6	30.9	30.5	18.4	10.5	16.2	6.4	13.2
AC006978.1	ENSG00000235859.5	processed_pseudogene		1234	2.38	0.00156121	141.59	53.93	193.9	159.9	121.6	101.5	131.1	65.5	84.3	17.6	50.3	52
MT-ND4	ENSG00000198886.2	protein_coding	mitochondrially encoded NADH:ubiquinone oxidoreductase core subunit 4 [Source:HGNC Symbol;Acc:HGNC:7459]	1378	2.38	9.34753e-05	148722	65090.7	154135	148965	130918	175070	134521	111035	100566	24990.1	54753.5	34108.8
AC023794.1	ENSG00000248265.1	lincRNA		3942	2.38	0.00341041	46.77	18.39	45.1	50.9	36.4	48.5	53	26.4	29.7	1.4	16.5	18
AC022532.1	ENSG00000280401.1	TEC		1728	2.38	0.000943068	56.94	21.08	72.4	71.8	55.5	41.9	43.1	29.9	21.1	18.3	21	15.1
AL669831.5	ENSG00000237491.8	lincRNA		697	2.37	0.000248035	160.86	62.71	217.1	186.3	139.8	163.3	97.8	95.4	78.5	28.1	57.6	53.9
AC012645.1	ENSG00000250616.2	antisense		1650	2.37	6.91882e-05	75.15	29.41	90.1	72.7	43.1	92.7	77.2	43.7	25.9	23.9	35.7	18
AC123768.2	ENSG00000244952.2	lincRNA		732	2.37	0.0120506	23.31	7.78	34.1	19.1	28.7	22.1	12.6	6.9	14.4	0	9.1	8.5
BGLAP	ENSG00000242252.1	protein_coding	bone gamma-carboxyglutamate protein [Source:HGNC Symbol;Acc:HGNC:1043]	832	2.37	0.012027	16.01	5.22	16.4	20	13.4	13.2	17.1	3.4	11.5	5.6	3.7	1.9
AC084824.5	ENSG00000276148.1	antisense		413	2.37	0.0229468	16.75	5.04	20.5	20.9	13.4	11	18	4.6	8.6	0	8.2	3.8
ASPRV1	ENSG00000244617.2	protein_coding	aspartic peptidase retroviral like 1 [Source:HGNC Symbol;Acc:HGNC:26321]	2177	2.37	0.000184628	63.24	23.79	80.6	82.7	68	32	53	27.6	21.1	33.1	17.4	19.8
IL9RP3	ENSG00000226942.2	unprocessed_pseudogene	interleukin 9 receptor pseudogene 3 [Source:HGNC Symbol;Acc:HGNC:6033]	1674	2.37	0.0148907	23.99	8.47	36.9	30	14.4	19.9	18.9	20.7	8.6	0	6.4	6.6
STX16-NPEPL1	ENSG00000254995.4	protein_coding	STX16-NPEPL1 readthrough (NMD candidate) [Source:HGNC Symbol;Acc:HGNC:41993]	1995	2.36	0.00560329	52.56	18.76	68.3	66.3	54.6	38.6	35	17.2	28.7	16.2	13.7	18
ANKRD44-IT1	ENSG00000236977.1	sense_intronic	ANKRD44 intronic transcript 1 [Source:HGNC Symbol;Acc:HGNC:41477]	1069	2.36	0.00496761	39.43	13.3	28.7	73.6	23	34.2	37.7	18.4	17.2	14.1	6.4	10.4
AC006486.2	ENSG00000279539.1	TEC		2199	2.36	0.0152289	22.38	7.24	32.8	22.7	20.1	16.5	19.7	10.3	6.7	1.4	5.5	12.3
PRDM14	ENSG00000147596.3	protein_coding	PR/SET domain 14 [Source:HGNC Symbol;Acc:HGNC:14001]	1383	2.36	0.0105572	60.63	20.68	53.3	21.8	26.8	107	94.3	14.9	34.5	23.9	5.5	24.6
AC099689.1	ENSG00000279416.1	TEC		1302	2.35	0.0257428	20.7	6.18	32.8	26.4	13.4	12.1	18.9	9.2	12.4	0	5.5	3.8
AC009570.1	ENSG00000272986.1	antisense		745	2.35	0.0168894	15.71	5.23	13.7	20.9	12.4	19.9	11.7	9.2	5.7	0	4.6	6.6
LINC02019	ENSG00000273356.1	lincRNA	long intergenic non-protein coding RNA 2019 [Source:HGNC Symbol;Acc:HGNC:52854]	1452	2.35	0.0133643	20.58	7.38	20.5	25.4	24.9	13.2	18.9	5.7	12.4	0	5.5	13.2
AL353807.3	ENSG00000246203.2	unprocessed_pseudogene		2505	2.35	0.0124141	24.61	8.34	32.8	30	25.8	21	13.5	5.7	6.7	19	4.6	5.7
AKR7A3	ENSG00000162482.4	protein_coding	aldo-keto reductase family 7 member A3 [Source:HGNC Symbol;Acc:HGNC:390]	1710	2.35	4.2638e-05	155.2	62.18	228	170.8	148.4	114.7	114	87.4	72.8	45	59.4	46.3
LINC00641	ENSG00000258441.1	processed_transcript	long intergenic non-protein coding RNA 641 [Source:HGNC Symbol;Acc:HGNC:27511]	3594	2.34	4.573e-05	1534.46	629.36	1366.9	1501.2	1696.2	1605.3	1502.7	939.3	686.5	314.4	679.4	527.2
AC068025.2	ENSG00000266111.2	lincRNA		419	2.34	0.00734444	20.03	6.73	20.5	28.2	10.5	17.7	23.3	9.2	6.7	5.6	5.5	6.6
LINC01310	ENSG00000205632.3	lincRNA	long intergenic non-protein coding RNA 1310 [Source:HGNC Symbol;Acc:HGNC:50501]	4015	2.34	0.000836742	120.65	44.28	214.4	92.7	68.9	97.1	130.2	56.3	52.7	42.9	41.1	28.3
HPX	ENSG00000110169.10	protein_coding	hemopexin [Source:HGNC Symbol;Acc:HGNC:5171]	700	2.34	1.06869e-05	183.36	75.31	203.5	209.9	135.9	228.4	139.1	108.1	105.3	52.8	61.3	49.1
MTND2P2	ENSG00000229954.1	processed_pseudogene	mitochondrially encoded NADH:ubiquinone oxidoreductase core subunit 2 pseudogene 2 [Source:HGNC Symbol;Acc:HGNC:23767]	945	2.33	0.0273915	17.68	5.36	34.1	15.4	9.6	22.1	7.2	8	8.6	0	8.2	1.9
UNC5CL	ENSG00000124602.9	protein_coding	unc-5 family C-terminal like [Source:HGNC Symbol;Acc:HGNC:21203]	1800	2.33	0.00464278	61.28	20.67	54.6	108.1	81.4	45.2	17.1	31	19.2	8.4	19.2	25.5
DDX25	ENSG00000109832.13	protein_coding	DEAD-box helicase 25 [Source:HGNC Symbol;Acc:HGNC:18698]	1863	2.33	0.0003294	95.97	35.83	158.4	103.6	95.7	62.9	59.2	26.4	35.4	50.6	41.1	25.5
HYPK	ENSG00000242028.6	protein_coding	huntingtin interacting protein K [Source:HGNC Symbol;Acc:HGNC:18418]	1780	2.33	0.000846072	213.62	82.02	310	245.4	276.6	115.8	120.3	133.4	86.2	92.1	52.1	46.3
AP003086.1	ENSG00000251323.2	lincRNA		1642	2.33	0.0102655	49.36	17.09	71	46.3	49.8	51.9	27.8	29.9	17.2	16.2	15.5	6.6
NAV2	ENSG00000166833.19	protein_coding	neuron navigator 2 [Source:HGNC Symbol;Acc:HGNC:15997]	4815	2.33	0.00570461	71.58	29.22	47.8	51.8	63.2	98.2	96.9	52.9	49.8	9.1	21	13.2
RBM17P4	ENSG00000259585.2	processed_pseudogene	RNA binding motif protein 17 pseudogene 4 [Source:HGNC Symbol;Acc:HGNC:50369]	1192	2.33	0.0178856	22.48	7.93	27.3	24.5	9.6	23.2	27.8	11.5	12.4	0	10.1	5.7
AL669831.4	ENSG00000230092.7	transcribed_unprocessed_pseudogene		555	2.33	0.0114888	34.06	12.26	53.3	28.2	39.2	25.4	24.2	18.4	19.2	0.7	17.4	5.7
AL353795.3	ENSG00000279608.1	TEC		5702	2.32	0.000533558	169.41	65.46	243.1	193.6	135.9	129.1	145.4	94.3	74.7	44.3	64.9	49.1
SIK1B	ENSG00000275993.2	protein_coding	salt inducible kinase 1B (putative) [Source:HGNC Symbol;Acc:HGNC:52389]	2588	2.32	0.00389911	387.33	146.88	352.3	398	583.9	231.7	370.7	132.2	219.3	117.5	114.3	151.2
SEMA3B	ENSG00000012171.19	protein_coding	semaphorin 3B [Source:HGNC Symbol;Acc:HGNC:10724]	2055	2.32	0.000310001	135.98	50.68	198	192.6	129.2	78.3	81.7	58.6	40.2	68.9	39.3	46.3
SP7	ENSG00000170374.5	protein_coding	Sp7 transcription factor [Source:HGNC Symbol;Acc:HGNC:17321]	2159	2.32	0.0138836	42.72	13.45	43.7	20	29.7	81.6	38.6	11.5	21.1	7.7	13.7	13.2
AC023024.1	ENSG00000259172.1	antisense		2590	2.32	0.000475007	69.31	29.03	58.7	77.2	58.4	75	77.2	56.3	30.6	9.8	23.8	24.6
AC004846.2	ENSG00000258944.1	antisense		777	2.32	0.00164494	35.55	13.99	49.2	40	35.4	25.4	27.8	21.8	16.3	8.4	6.4	17
AC090971.3	ENSG00000259556.2	unprocessed_pseudogene		1041	2.31	0.0185224	20.84	7.03	24.6	20	12.4	22.1	25.1	12.6	6.7	0	8.2	7.6
AC011939.2	ENSG00000261544.1	sense_intronic		428	2.31	0.0230561	20.21	7	34.1	23.6	13.4	11	18.9	10.3	17.2	0	4.6	2.8
ABCA6	ENSG00000154262.12	protein_coding	ATP binding cassette subfamily A member 6 [Source:HGNC Symbol;Acc:HGNC:36]	2819	2.31	1.262e-07	1911.41	826.91	2053.8	2033.7	1369.8	2125	1974.8	1045.1	1306	455.1	682.1	646.2
AC020915.1	ENSG00000267216.1	protein_coding		4227	2.31	7.25347e-05	72.61	29.25	81.9	88.1	81.4	49.6	61.9	41.4	30.6	23.2	29.3	21.7
WNT11	ENSG00000085741.12	protein_coding	Wnt family member 11 [Source:HGNC Symbol;Acc:HGNC:12776]	908	2.31	0.00539492	182.39	57.44	114.7	73.6	68.9	363	291.7	79.3	46	53.5	63.1	45.3
MATN1-AS1	ENSG00000186056.9	antisense	MATN1 antisense RNA 1 [Source:HGNC Symbol;Acc:HGNC:40364]	1849	2.31	3.04666e-05	76.6	31.68	87.4	95.4	61.3	66.2	72.7	42.5	37.3	15.5	36.6	26.5
AC122718.2	ENSG00000251682.1	processed_pseudogene		591	2.31	0.00113413	94.98	35.93	161.1	87.2	52.6	94.9	79	50.6	53.6	31	25.6	18.9
N4BP2L2-IT2	ENSG00000281026.1	sense_intronic	N4BPL2 intronic transcript 2 [Source:HGNC Symbol;Acc:HGNC:25038]	4890	2.31	9.40823e-05	332.86	139.49	346.8	379.8	283.3	336.5	317.8	249.5	180	83.7	112.5	71.8
DOCK2	ENSG00000134516.15	protein_coding	dedicator of cytokinesis 2 [Source:HGNC Symbol;Acc:HGNC:2988]	2092	2.31	0.00639439	137.69	40.48	94.2	42.7	42.1	305.6	203.8	71.3	41.2	26	37.5	26.5
MAB21L3	ENSG00000173212.4	protein_coding	mab-21 like 3 [Source:HGNC Symbol;Acc:HGNC:26787]	1915	2.31	3.07191e-05	681.12	288.79	643.2	527.1	680.6	828.6	726.2	282.8	409.8	160.4	298.1	292.9
ATP2B2	ENSG00000157087.18	protein_coding	ATPase plasma membrane Ca2+ transporting 2 [Source:HGNC Symbol;Acc:HGNC:815]	5598	2.3	0.0180818	25.82	8.81	19.1	29.1	33.5	23.2	24.2	9.2	9.6	0	7.3	18
LTC4S	ENSG00000213316.9	protein_coding	leukotriene C4 synthase [Source:HGNC Symbol;Acc:HGNC:6719]	582	2.3	0.0105858	26.87	9.73	34.1	30	33.5	18.8	18	16.1	9.6	0.7	11.9	10.4
AC011337.1	ENSG00000271795.1	antisense		3317	2.3	0.0181088	19.93	7.28	31.4	19.1	19.1	16.5	13.5	10.3	6.7	0	14.6	4.7
CACNG6	ENSG00000130433.7	protein_coding	calcium voltage-gated channel auxiliary subunit gamma 6 [Source:HGNC Symbol;Acc:HGNC:13625]	1378	2.29	0.00186547	184.37	83.16	251.3	149	164.6	137.9	219	32.2	204.9	62.6	60.3	55.7
CORO2A	ENSG00000106789.12	protein_coding	coronin 2A [Source:HGNC Symbol;Acc:HGNC:2255]	5547	2.29	0.00286095	191.77	69.03	211.7	69.1	62.2	323.3	292.6	104.6	77.6	32.4	77.7	52.9
ANKRD20A19P	ENSG00000196593.9	transcribed_unprocessed_pseudogene	ankyrin repeat domain 20 family member A19, pseudogene [Source:HGNC Symbol;Acc:HGNC:42737]	1244	2.28	0.023014	25.73	7.79	23.2	23.6	17.2	28.7	35.9	25.3	2.9	0.7	9.1	0.9
PCBP2-OT1	ENSG00000282977.1	non_coding	PCBP2 overlapping transcript 1 [Source:HGNC Symbol;Acc:HGNC:49150]	590	2.28	0.00044218	45.92	18.09	58.7	74.5	31.6	29.8	35	23	23	9.1	17.4	18
FAR1-IT1	ENSG00000254791.1	sense_intronic	FAR1 intronic transcript 1 [Source:HGNC Symbol;Acc:HGNC:41485]	368	2.27	0.0048654	47.31	16.2	73.7	77.2	38.3	17.7	29.6	16.1	16.3	21.8	17.4	9.4
AC016722.3	ENSG00000260977.1	lincRNA		2463	2.27	0.00990616	29.98	11.18	35.5	24.5	28.7	34.2	26.9	12.6	16.3	2.8	11.9	12.3
MYO16	ENSG00000041515.15	protein_coding	myosin XVI [Source:HGNC Symbol;Acc:HGNC:29822]	4113	2.27	0.00179864	1229.01	507.15	906.7	950.5	1036.7	1593.2	1658	394.3	1112.6	268	418.8	342
AC131097.3	ENSG00000224272.2	antisense		917	2.27	0.0197394	80.61	23.75	132.5	139.9	66	28.7	35.9	58.6	20.1	2.8	18.3	18.9
AL139327.2	ENSG00000232243.1	lincRNA		374	2.26	0.00190809	173.71	72.23	241.7	215.4	126.4	137.9	147.2	128.8	99.6	16.2	72.2	44.4
TTLL6	ENSG00000170703.15	protein_coding	tubulin tyrosine ligase like 6 [Source:HGNC Symbol;Acc:HGNC:26664]	2002	2.26	0.000894086	229.71	93.4	356.4	185.4	104.3	253.8	248.6	144.9	121.6	30.2	107	63.3
PSD2	ENSG00000146005.3	protein_coding	pleckstrin and Sec7 domain containing 2 [Source:HGNC Symbol;Acc:HGNC:19092]	4513	2.26	0.000118949	220.77	91.65	288.1	188.1	248.9	216.3	162.5	70.1	96.7	130.8	86.9	73.7
RAPSN	ENSG00000165917.9	protein_coding	receptor associated protein of the synapse [Source:HGNC Symbol;Acc:HGNC:9863]	1280	2.26	0.00743666	71.53	27.49	118.8	78.1	49.8	75	35.9	34.5	8.6	64.7	18.3	11.3
FER1L4	ENSG00000088340.15	transcribed_unitary_pseudogene	fer-1 like family member 4, pseudogene [Source:HGNC Symbol;Acc:HGNC:15801]	2276	2.26	0.0206759	20.88	7.45	24.6	29.1	13.4	22.1	15.3	13.8	6.7	0	7.3	9.4
AL031728.1	ENSG00000231105.1	antisense		2479	2.26	0.0166902	23.42	8.4	30	32.7	17.2	21	16.2	13.8	8.6	0	7.3	12.3
HEXDC-IT1	ENSG00000279066.1	sense_intronic	HEXDC intronic transcript 1 [Source:HGNC Symbol;Acc:HGNC:43650]	1813	2.26	0.00225731	44	17.4	47.8	42.7	31.6	48.5	49.4	25.3	25.9	15.5	11.9	8.5
AC090616.6	ENSG00000278867.1	TEC		2179	2.25	0.0167317	21.64	7.67	35.5	28.2	20.1	15.4	9	14.9	12.4	3.5	3.7	3.8
GRK5-IT1	ENSG00000228485.1	sense_intronic	GRK5 intronic transcript 1 [Source:HGNC Symbol;Acc:HGNC:49478]	400	2.25	0.00230823	100.05	39.28	172.1	115.4	85.2	72.8	54.8	55.2	58.4	22.5	32.9	27.4
AL162615.1	ENSG00000237788.1	processed_pseudogene		1653	2.25	0.00315308	52.06	20.53	60.1	57.2	63.2	57.4	22.4	32.2	22	16.9	16.5	15.1
TRAV6	ENSG00000211780.3	TR_V_gene	T cell receptor alpha variable 6 [Source:HGNC Symbol;Acc:HGNC:12144]	404	2.25	1.3086e-06	362.85	154.46	389.2	252.6	268	498.7	405.7	141.4	222.1	92.1	167.3	149.3
MIR22HG	ENSG00000186594.14	lincRNA	MIR22 host gene [Source:HGNC Symbol;Acc:HGNC:28219]	769	2.25	7.98983e-05	170.81	73.62	239	181.7	155.1	158.9	119.4	72.4	53.6	111.8	33.8	96.4
SCUBE2	ENSG00000175356.12	protein_coding	signal peptide, CUB domain and EGF like domain containing 2 [Source:HGNC Symbol;Acc:HGNC:30425]	1299	2.25	0.00145979	41.16	16.59	51.9	30.9	40.2	39.7	43.1	27.6	14.4	14.1	14.6	12.3
TNF	ENSG00000232810.3	protein_coding	tumor necrosis factor [Source:HGNC Symbol;Acc:HGNC:11892]	1676	2.25	0.0114013	34.02	12.46	43.7	34.5	47.9	24.3	19.7	10.3	20.1	11.3	6.4	14.2
SALL4P7	ENSG00000258692.2	transcribed_processed_pseudogene	spalt like transcription factor 4 pseudogene 7 [Source:HGNC Symbol;Acc:HGNC:43900]	3120	2.25	0.0192756	17.88	5.96	32.8	11.8	10.5	15.4	18.9	9.2	13.4	0.7	3.7	2.8
KCNK3	ENSG00000171303.6	protein_coding	potassium two pore domain channel subfamily K member 3 [Source:HGNC Symbol;Acc:HGNC:6278]	4059	2.24	0.00457925	215.9	80.99	166.6	143.6	125.4	338.7	305.2	129.9	101.5	31	86.9	55.7
AC124016.2	ENSG00000273156.1	lincRNA		665	2.24	0.0134842	28.51	10.61	15	24.5	25.8	43	34.1	17.2	13.4	0	8.2	14.2
GOT1L1	ENSG00000169154.5	protein_coding	glutamic-oxaloacetic transaminase 1 like 1 [Source:HGNC Symbol;Acc:HGNC:28487]	825	2.24	0.00187678	147.92	61.5	155.7	185.4	113.9	154.5	130.2	127.6	76.6	30.2	48.5	24.6
HLA-DMB	ENSG00000242574.8	protein_coding	major histocompatibility complex, class II, DM beta [Source:HGNC Symbol;Acc:HGNC:4935]	1843	2.24	0.00295002	146.74	54.83	284	151.8	97.6	72.8	127.5	52.9	83.3	38	61.3	38.7
AC090181.2	ENSG00000269951.1	sense_intronic		672	2.24	0.00294325	78.3	31.25	103.8	92.7	63.2	71.7	60.1	52.9	41.2	26.7	12.8	22.7
AP000892.3	ENSG00000280143.1	TEC		5326	2.24	0.0110854	48.25	17.2	83.3	50	47.9	28.7	31.4	9.2	10.5	42.9	8.2	15.1
AP002812.5	ENSG00000255449.1	antisense		712	2.24	0.00990616	29.94	10.38	50.5	29.1	18.2	23.2	28.7	11.5	8.6	16.9	6.4	8.5
CNTNAP2	ENSG00000174469.20	protein_coding	contactin associated protein like 2 [Source:HGNC Symbol;Acc:HGNC:13830]	2188	2.24	0.0252988	2273.02	582.87	1005	1017.8	804.1	4795	3743.2	559.9	759.3	250.4	842.1	502.6
RN7SKP296	ENSG00000223117.1	misc_RNA	RNA, 7SK small nuclear pseudogene 296 [Source:HGNC Symbol;Acc:HGNC:46020]	341	2.23	0.00172504	89.15	35.07	101	109	66	96	73.6	52.9	40.2	30.2	27.4	24.6
AL049697.1	ENSG00000213204.8	protein_coding		1575	2.23	0.0202114	22.72	8.54	41	21.8	23.9	14.3	12.6	13.8	16.3	0.7	10.1	1.9
TRAV4	ENSG00000211778.2	TR_V_gene	T cell receptor alpha variable 4 [Source:HGNC Symbol;Acc:HGNC:12140]	395	2.23	0.00233913	122.11	47.35	150.2	126.3	82.3	136.8	114.9	34.5	50.7	88.6	41.1	21.7
APOD	ENSG00000189058.8	protein_coding	apolipoprotein D [Source:HGNC Symbol;Acc:HGNC:612]	951	2.22	0.00786373	144.96	52.23	113.3	85.4	99.6	231.7	194.8	26.4	111.1	43.6	36.6	43.5
AURKC	ENSG00000105146.12	protein_coding	aurora kinase C [Source:HGNC Symbol;Acc:HGNC:11391]	1078	2.22	0.00211365	71.76	27.86	117.4	83.6	56.5	47.4	53.9	28.7	35.4	21.8	16.5	36.8
PLXDC1	ENSG00000161381.13	protein_coding	plexin domain containing 1 [Source:HGNC Symbol;Acc:HGNC:20945]	1473	2.22	0.0182267	67.57	23.26	81.9	24.5	18.2	132.4	80.8	36.8	27.8	0	35.7	16.1
IGSF21	ENSG00000117154.11	protein_coding	immunoglobin superfamily member 21 [Source:HGNC Symbol;Acc:HGNC:28246]	1330	2.22	0.000665774	1222.82	504.97	839.8	607.9	801.2	1935.2	1929.9	212.7	993.9	477.6	460.8	379.8
LY6G5B	ENSG00000240053.8	protein_coding	lymphocyte antigen 6 family member G5B [Source:HGNC Symbol;Acc:HGNC:13931]	1612	2.22	0.00113628	113.43	44.94	161.1	122.7	121.6	92.7	69.1	50.6	38.3	68.9	33.8	33.1
KRT8P33	ENSG00000250539.1	processed_pseudogene	keratin 8 pseudogene 33 [Source:HGNC Symbol;Acc:HGNC:39867]	1423	2.22	0.0011763	88.35	36.23	112	115.4	90.9	65.1	58.3	43.7	47.9	25.3	28.3	35.9
SGK2	ENSG00000101049.14	protein_coding	SGK2, serine/threonine kinase 2 [Source:HGNC Symbol;Acc:HGNC:13900]	1466	2.22	0.0109957	40.11	14.78	51.9	49.1	21.1	40.8	37.7	27.6	15.3	19	9.1	2.8
MT-ATP6	ENSG00000198899.2	protein_coding	mitochondrially encoded ATP synthase membrane subunit 6 [Source:HGNC Symbol;Acc:HGNC:7414]	681	2.22	2.28712e-05	83881.7	37523.2	88541.3	90446.4	89982.5	90874.1	59564.3	56920.2	52391.3	18537	35539.2	24228.5
LINC01252	ENSG00000247157.6	lincRNA	long intergenic non-protein coding RNA 1252 [Source:HGNC Symbol;Acc:HGNC:27888]	1546	2.22	7.61112e-05	248.75	102.21	405.6	189	154.1	238.3	256.7	148.3	123.5	79.5	82.3	77.5
FBXL17	ENSG00000145743.15	protein_coding	F-box and leucine rich repeat protein 17 [Source:HGNC Symbol;Acc:HGNC:13615]	3116	2.22	0.00133043	656.03	261.52	857.6	717.9	627	614.6	463.2	364.4	180	184.3	349.3	229.6
LINC01422	ENSG00000223704.1	lincRNA	long intergenic non-protein coding RNA 1422 [Source:HGNC Symbol;Acc:HGNC:50728]	6043	2.22	0.0166011	32.44	13.53	50.5	30.9	27.8	24.3	28.7	20.7	21.1	0	17.4	8.5
SLC25A25-AS1	ENSG00000234771.3	antisense	SLC25A25 antisense RNA 1 [Source:HGNC Symbol;Acc:HGNC:27844]	6391	2.22	3.674e-07	437.94	190.17	551.7	458	356.1	413.7	410.2	247.2	206.8	170.9	171	154.9
AC087276.1	ENSG00000254577.1	sense_overlapping		183	2.22	0.00179864	72.93	28.64	75.1	83.6	54.6	70.6	80.8	37.9	28.7	31	21.9	23.6
AL731571.1	ENSG00000273599.1	antisense		5428	2.21	0.00235162	39.92	16.39	47.8	30	51.7	34.2	35.9	24.1	18.2	9.8	13.7	16.1
CYP46A1	ENSG00000036530.8	protein_coding	cytochrome P450 family 46 subfamily A member 1 [Source:HGNC Symbol;Acc:HGNC:2641]	2075	2.21	0.0071412	66.23	28.01	83.3	62.7	60.3	62.9	61.9	36.8	56.5	2.1	20.1	24.6
LINC02035	ENSG00000273033.2	lincRNA	long intergenic non-protein coding RNA 2035 [Source:HGNC Symbol;Acc:HGNC:52875]	5476	2.21	3.614e-07	369.26	162.65	390.5	404.4	314.9	348.7	387.8	192	219.3	129.4	128	144.5
RNA5SP468	ENSG00000252591.1	rRNA	RNA, 5S ribosomal pseudogene 468 [Source:HGNC Symbol;Acc:HGNC:43368]	93	2.21	0.00795956	25.07	8.87	30	37.3	12.4	23.2	22.4	11.5	10.5	8.4	8.2	5.7
DLEU2L	ENSG00000116652.6	sense_intronic	deleted in lymphocytic leukemia 2-like [Source:HGNC Symbol;Acc:HGNC:13225]	3555	2.21	0.000219232	62.79	26.88	76.5	70	53.6	57.4	56.6	31	37.3	14.1	29.3	22.7
KF459542.1	ENSG00000231880.2	antisense		553	2.21	0.00731156	34.06	13.5	23.2	36.3	30.6	39.7	40.4	28.7	6.7	10.6	7.3	14.2
EEF1A1P3	ENSG00000232587.1	processed_pseudogene	eukaryotic translation elongation factor 1 alpha 1 pseudogene 3 [Source:HGNC Symbol;Acc:HGNC:3194]	1385	2.21	0.0037732	89.66	33.02	148.8	97.2	60.3	72.8	69.1	40.2	35.4	42.2	28.3	18.9
UNC5A	ENSG00000113763.11	protein_coding	unc-5 netrin receptor A [Source:HGNC Symbol;Acc:HGNC:12567]	3090	2.21	8.7282e-06	1081.11	463.76	718.3	917.8	1192.7	1370.3	1206.4	371.3	455.8	450.2	614.4	427
SNHG9	ENSG00000255198.4	lincRNA	small nucleolar RNA host gene 9 [Source:HGNC Symbol;Acc:HGNC:33102]	373	2.2	1.60363e-05	385.02	167.23	491.6	413.5	429.8	301.2	289	197.7	139.8	99.9	254.2	144.5
TMEM119	ENSG00000183160.8	protein_coding	transmembrane protein 119 [Source:HGNC Symbol;Acc:HGNC:27884]	1084	2.2	0.00487986	338.03	127.7	248.5	135.4	234.5	534	537.7	140.3	129.3	104.1	189.3	75.6
AC107294.2	ENSG00000272970.1	lincRNA		701	2.2	0.00211365	44.39	16.96	66.9	41.8	25.8	59.6	27.8	16.1	23	14.1	13.7	18
AL162274.2	ENSG00000277959.1	antisense		332	2.2	0.00854768	22.15	8.43	20.5	18.2	25.8	26.5	19.7	13.8	4.8	10.6	6.4	6.6
TRAM2-AS1	ENSG00000225791.6	lincRNA	TRAM2 antisense RNA 1 (head to head) [Source:HGNC Symbol;Acc:HGNC:48663]	1181	2.2	8.434e-07	311.45	137.55	278.6	348	396.3	275.8	258.5	155.2	134.1	86.5	163.7	148.3
NOTCH2NL	ENSG00000264343.5	protein_coding	notch 2 N-terminal like [Source:HGNC Symbol;Acc:HGNC:31862]	2287	2.2	0.00521919	68.6	28.76	84.7	56.3	66	69.5	66.4	62.1	38.3	12	20.1	11.3
AC022400.7	ENSG00000279088.1	TEC		1236	2.2	0.00179532	290.44	111.17	445.2	375.3	376.2	109.2	146.3	98.9	153.2	105.5	118	80.3
LINC00271	ENSG00000231028.8	lincRNA	long intergenic non-protein coding RNA 271 [Source:HGNC Symbol;Acc:HGNC:32526]	765	2.2	0.00137305	58.72	24.46	60.1	50.9	52.6	76.1	53.9	35.6	28.7	13.4	22.9	21.7
RNU4ATAC	ENSG00000264229.1	snRNA	RNA, U4atac small nuclear (U12-dependent splicing) [Source:HGNC Symbol;Acc:HGNC:34016]	127	2.2	0.0068081	167.14	67.07	173.4	184.5	94.8	186.5	196.6	123	106.3	7.7	54.9	43.5
TCP11L2	ENSG00000166046.10	protein_coding	t-complex 11 like 2 [Source:HGNC Symbol;Acc:HGNC:28627]	1150	2.2	0.000725992	332.79	139.76	290.9	448.9	387.7	200.8	335.7	161	168.5	85.8	168.2	115.3
AC009318.1	ENSG00000257176.2	antisense		1466	2.2	0.0138529	29.05	10.21	45.1	33.6	31.6	14.3	20.6	8	13.4	3.5	11.9	14.2
SLC6A16	ENSG00000063127.15	protein_coding	solute carrier family 6 member 16 [Source:HGNC Symbol;Acc:HGNC:13622]	1275	2.2	0.0019399	173.39	66.38	271.7	253.5	155.1	86.1	100.5	94.3	74.7	65.4	50.3	47.2
AC007038.1	ENSG00000229127.1	antisense		2199	2.19	0.00418951	45.54	18.15	58.7	45.4	25.8	61.8	35.9	26.4	28.7	8.4	8.2	18.9
PRORSD1P	ENSG00000162997.15	transcribed_unitary_pseudogene	prolyl-tRNA synthetase associated domain containing 1, pseudogene [Source:HGNC Symbol;Acc:HGNC:34379]	1107	2.19	0.00127673	85.4	38.22	98.3	94.5	61.3	85	88	57.5	55.5	6.3	29.3	42.5
SLC7A11	ENSG00000151012.13	protein_coding	solute carrier family 7 member 11 [Source:HGNC Symbol;Acc:HGNC:11059]	5221	2.19	0.000120463	2194.25	937.26	2272.2	1843.8	1889.6	2980.1	1985.6	810.5	1072.4	876.4	977.4	949.5
AC105345.1	ENSG00000205959.3	lincRNA		1886	2.19	0.0218216	17.25	6.02	17.8	18.2	19.1	13.2	18	5.7	8.6	0	10.1	5.7
AC080112.1	ENSG00000266208.1	antisense		2094	2.19	0.000123074	124.92	51.46	148.8	97.2	72.7	176.5	129.3	44.8	50.7	71	57.6	33.1
NDUFV2	ENSG00000178127.12	protein_coding	NADH:ubiquinone oxidoreductase core subunit V2 [Source:HGNC Symbol;Acc:HGNC:7717]	631	2.19	0.00077462	208.4	84.02	218.5	261.7	292	113.6	156.2	97.7	110.1	82.3	68.6	61.4
AC036214.2	ENSG00000272518.1	sense_intronic		917	2.19	0.000158456	115.82	50.86	128.4	139	102.4	97.1	112.2	57.5	85.2	25.3	47.5	38.7
LRRC37A11P	ENSG00000214553.9	transcribed_unprocessed_pseudogene	leucine rich repeat containing 37 member A11, pseudogene [Source:HGNC Symbol;Acc:HGNC:43815]	3648	2.19	0.0121546	88.05	31.86	139.3	28.2	44	139	89.8	51.7	56.5	11.3	23.8	16.1
AC124944.3	ENSG00000260261.2	transcribed_unprocessed_pseudogene		1750	2.19	0.00211894	135.65	56.71	202.1	110.9	92.9	132.4	140	93.1	79.5	36.6	35.7	38.7
AL136295.7	ENSG00000278784.1	sense_intronic		1200	2.18	0.000613922	116.16	50.09	103.8	134.5	105.3	117	120.3	85.1	45	42.2	36.6	41.6
BBOF1	ENSG00000119636.15	protein_coding	basal body orientation factor 1 [Source:HGNC Symbol;Acc:HGNC:19855]	1125	2.18	2.60291e-05	146.51	63.53	131.1	161.7	166.6	117	156.2	69	68.9	53.5	66.7	59.5
AXL	ENSG00000167601.11	protein_coding	AXL receptor tyrosine kinase [Source:HGNC Symbol;Acc:HGNC:905]	2550	2.18	0.0036328	480.2	181	170.7	508.9	265.1	656.5	799.8	119.6	256.6	201.9	140.8	186.1
UNC79	ENSG00000133958.13	protein_coding	unc-79 homolog, NALCN channel complex subunit [Source:HGNC Symbol;Acc:HGNC:19966]	7497	2.18	0.00134766	159.08	62.7	124.3	124.5	84.2	217.4	245.1	78.2	112	31.7	56.7	35
GSTM2	ENSG00000213366.12	protein_coding	glutathione S-transferase mu 2 [Source:HGNC Symbol;Acc:HGNC:4634]	1213	2.17	2.2864e-06	1331.91	614.21	1608.6	1356.7	1099.8	1296.4	1298	761.1	825.4	271.5	767.1	445.9
CHGB	ENSG00000089199.9	protein_coding	chromogranin B [Source:HGNC Symbol;Acc:HGNC:1930]	1903	2.17	0.000765268	270.52	108.55	240.3	348	459.5	132.4	172.3	95.4	137.9	92.9	135.3	81.2
AL080276.2	ENSG00000227627.2	antisense		1376	2.17	0.00024492	109.08	48.12	112	110.9	94.8	119.2	108.6	74.7	50.7	23.2	48.5	43.5
AC093908.1	ENSG00000280219.1	TEC		8092	2.17	0.0002261	912.41	406.3	1025.5	900.5	661.4	913.6	1061	595.5	580.3	147	365.7	342.9
MT-ND4L	ENSG00000212907.2	protein_coding	mitochondrially encoded NADH:ubiquinone oxidoreductase core subunit 4L [Source:HGNC Symbol;Acc:HGNC:7460]	297	2.17	0.00146474	18107.6	8172.02	16775.6	19528.1	15887.9	21455.2	16891	13780	12126.9	3918.7	6572.4	4462.1
AC083799.1	ENSG00000203644.3	sense_intronic		910	2.16	0.0102093	150.34	59.52	161.1	119	114.9	179.8	176.8	62.1	92.9	6.3	77.7	58.6
RNF148	ENSG00000235631.1	protein_coding	ring finger protein 148 [Source:HGNC Symbol;Acc:HGNC:22411]	1072	2.16	0.000661941	109.17	48.26	150.2	103.6	104.3	111.4	76.3	67.8	70.9	30.2	39.3	33.1
RNU6-8	ENSG00000202337.1	snRNA	RNA, U6 small nuclear 8 [Source:HGNC Symbol;Acc:HGNC:34285]	107	2.16	0.00897218	49.19	20.61	46.4	60.9	42.1	50.8	45.8	39.1	15.3	2.1	21	25.5
RNVU1-15	ENSG00000207205.1	snRNA	RNA, variant U1 small nuclear 15 [Source:HGNC Symbol;Acc:HGNC:48320]	165	2.16	0.00913888	93.29	37.13	124.3	110	65.1	82.7	84.4	57.5	27.8	23.9	30.2	46.3
NKX2-3	ENSG00000119919.10	protein_coding	NK2 homeobox 3 [Source:HGNC Symbol;Acc:HGNC:7836]	2042	2.16	0.0219963	32.29	9.88	9.6	15.4	16.3	71.7	48.5	12.6	19.2	0	10.1	7.6
AP000350.6	ENSG00000273295.1	lincRNA		5637	2.16	0.003294	405.62	164.66	562.6	386.2	226.9	470	382.4	301.2	179.1	134.4	117	91.6
CORT	ENSG00000241563.3	protein_coding	cortistatin [Source:HGNC Symbol;Acc:HGNC:2257]	1130	2.16	0.00895943	42.34	16.6	73.7	21.8	38.3	27.6	50.3	34.5	14.4	6.3	16.5	11.3
RPGRIP1	ENSG00000092200.12	protein_coding	RPGR interacting protein 1 [Source:HGNC Symbol;Acc:HGNC:13436]	1929	2.16	0.00103688	55.47	22.34	83.3	31.8	43.1	66.2	53	20.7	28.7	17.6	20.1	24.6
MT-CO2	ENSG00000198712.1	protein_coding	mitochondrially encoded cytochrome c oxidase II [Source:HGNC Symbol;Acc:HGNC:7421]	684	2.16	2.743e-07	139752	63340.2	141564	142694	145237	156191	113076	79249.2	76478.5	58338.8	56333.5	46301
PAIP1P1	ENSG00000233892.1	processed_pseudogene	poly(A) binding protein interacting protein 1 pseudogene 1 [Source:HGNC Symbol;Acc:HGNC:18240]	1203	2.16	0.0331485	17.77	5.51	24.6	20.9	10.5	22.1	10.8	6.9	9.6	0	8.2	2.8
TMEM220	ENSG00000187824.8	protein_coding	transmembrane protein 220 [Source:HGNC Symbol;Acc:HGNC:33757]	1065	2.16	2.9872e-06	215.28	93.75	244.4	159	159.9	272.5	240.6	97.7	110.1	74.6	107	79.4
RUNDC3A	ENSG00000108309.13	protein_coding	RUN domain containing 3A [Source:HGNC Symbol;Acc:HGNC:16984]	1846	2.15	0.00700574	67.76	24.83	46.4	129.9	106.3	22.1	34.1	18.4	34.5	17.6	32.9	20.8
CFAP58	ENSG00000120051.14	protein_coding	cilia and flagella associated protein 58 [Source:HGNC Symbol;Acc:HGNC:26676]	1890	2.15	0.0140045	22.04	7.74	32.8	25.4	22	6.6	23.3	8	5.7	6.3	10.1	8.5
ALDH1L1	ENSG00000144908.13	protein_coding	aldehyde dehydrogenase 1 family member L1 [Source:HGNC Symbol;Acc:HGNC:3978]	2079	2.15	0.000282097	1786.13	767.41	2081.1	1252.2	1314.3	2275.1	2008	863.4	783.2	614.8	1143.9	431.8
AC005070.3	ENSG00000272918.1	antisense		2646	2.15	0.00619383	82.74	32.86	127	67.2	72.7	83.9	62.8	28.7	28.7	57.7	27.4	21.7
SGMS1-AS1	ENSG00000226200.6	antisense	SGMS1 antisense RNA 1 [Source:HGNC Symbol;Acc:HGNC:49683]	6664	2.15	0.000527601	277.76	121.48	348.2	323.5	331.2	216.3	169.7	164.4	158.9	64.7	138.1	81.2
AC104986.2	ENSG00000253948.1	lincRNA		380	2.15	0.000430531	156.02	69.3	213	168.1	171.3	113.6	114	78.2	109.2	27.4	73.1	58.6
ABCA10	ENSG00000154263.17	protein_coding	ATP binding cassette subfamily A member 10 [Source:HGNC Symbol;Acc:HGNC:30]	2501	2.15	0.00499054	83.11	31.1	69.6	65.4	28.7	132.4	119.4	27.6	55.5	27.4	12.8	32.1
PCLO	ENSG00000186472.19	protein_coding	piccolo presynaptic cytomatrix protein [Source:HGNC Symbol;Acc:HGNC:13406]	5185	2.15	0.00548547	197.87	81.01	187.1	152.7	197.2	250.5	202	111.5	133.1	23.9	71.3	65.2
MTCYBP32	ENSG00000229794.2	processed_pseudogene	mitochondrially encoded cytochrome b pseudogene 32 [Source:HGNC Symbol;Acc:HGNC:52174]	1084	2.14	0.025972	16.47	6.26	19.1	19.1	14.4	15.4	14.4	11.5	10.5	0	4.6	4.7
KLRA1P	ENSG00000256667.6	transcribed_unprocessed_pseudogene	killer cell lectin like receptor A1, pseudogene [Source:HGNC Symbol;Acc:HGNC:6372]	1583	2.14	0.000963483	69.7	30.72	68.3	78.1	78.5	70.6	53	46	32.6	12.7	26.5	35.9
AL109614.1	ENSG00000276603.1	sense_intronic		419	2.14	0.0186005	23.71	8.55	21.8	26.4	18.2	19.9	32.3	5.7	18.2	5.6	1.8	11.3
AC020910.4	ENSG00000274104.1	lincRNA		540	2.14	0.00226756	50.3	20.11	65.5	63.6	61.3	24.3	36.8	13.8	30.6	21.8	20.1	14.2
NEK10	ENSG00000163491.16	protein_coding	NIMA related kinase 10 [Source:HGNC Symbol;Acc:HGNC:18592]	1722	2.14	0.0158121	77.39	28.15	92.9	120.9	111	25.4	36.8	46	40.2	6.3	27.4	20.8
AC069499.1	ENSG00000241634.1	processed_pseudogene		509	2.14	0.000831011	71.57	30.33	77.8	66.3	56.5	87.2	70	42.5	23.9	26	39.3	19.8
SETBP1	ENSG00000152217.17	protein_coding	SET binding protein 1 [Source:HGNC Symbol;Acc:HGNC:15573]	3964	2.14	0.029453	1198.31	343.08	1657.8	551.6	400.1	1852.5	1529.6	484	445.2	84.4	545.9	155.9
MT-ATP8	ENSG00000228253.1	protein_coding	mitochondrially encoded ATP synthase membrane subunit 8 [Source:HGNC Symbol;Acc:HGNC:7415]	207	2.13	0.000179502	24034.5	10863.2	28702.2	25532	25367.3	24573.2	15997.9	16389.7	14602.1	6652.9	10565.4	6106
HIST2H2BC	ENSG00000203819.6	processed_pseudogene	histone cluster 2 H2B family member c (pseudogene) [Source:HGNC Symbol;Acc:HGNC:20516]	580	2.13	0.0112892	29.49	12.55	28.7	37.3	25.8	24.3	31.4	24.1	9.6	2.1	14.6	12.3
AF117829.1	ENSG00000251136.8	lincRNA		1107	2.13	0.000266408	287.57	124.91	374.2	347.1	227.8	252.7	236.1	173.6	157	104.1	87.8	102
TTC32	ENSG00000183891.5	protein_coding	tetratricopeptide repeat domain 32 [Source:HGNC Symbol;Acc:HGNC:32954]	762	2.13	3.6481e-06	349.07	157.89	385.1	381.7	333.1	352	293.5	151.8	199.2	127.3	158.2	153.1
SLC7A8	ENSG00000092068.19	protein_coding	solute carrier family 7 member 8 [Source:HGNC Symbol;Acc:HGNC:11066]	1865	2.12	0.02073	2069.22	678.78	2234	846.9	839.5	3839.6	2586.1	785.2	1034.1	448.1	700.4	426.1
AC244131.2	ENSG00000275119.1	lincRNA		512	2.12	0.028154	20.45	6.88	21.8	13.6	4.8	24.3	37.7	13.8	14.4	0.7	3.7	1.9
MYH15	ENSG00000144821.9	protein_coding	myosin heavy chain 15 [Source:HGNC Symbol;Acc:HGNC:31073]	3603	2.12	0.000907286	78.26	34.95	72.4	67.2	84.2	103.7	63.7	32.2	58.4	27.4	27.4	29.3
RIMBP2	ENSG00000060709.15	protein_coding	RIMS binding protein 2 [Source:HGNC Symbol;Acc:HGNC:30339]	2525	2.12	0.000899715	236.91	100.23	379.6	170.8	159.9	247.1	227.1	102.3	113.9	115.4	100.6	69
AC131097.1	ENSG00000215023.2	antisense		739	2.12	0.00984872	81.07	28.91	95.6	123.6	87.1	45.2	53.9	33.3	17.2	45.7	25.6	22.7
AC022144.1	ENSG00000267892.1	antisense		1580	2.12	0.0103939	27.2	10.81	34.1	18.2	16.3	34.2	33.2	20.7	7.7	3.5	15.5	6.6
PDYN	ENSG00000101327.8	protein_coding	prodynorphin [Source:HGNC Symbol;Acc:HGNC:8820]	2584	2.12	0.00916673	82.3	30.19	28.7	38.2	46.9	147.8	149.9	29.9	40.2	9.1	31.1	40.6
LDHD	ENSG00000166816.13	protein_coding	lactate dehydrogenase D [Source:HGNC Symbol;Acc:HGNC:19708]	1368	2.12	0.00159973	103.95	43.98	140.7	115.4	101.5	80.5	81.7	49.4	38.3	23.9	69.5	38.7
CASC11	ENSG00000249375.7	lincRNA	cancer susceptibility 11 (non-protein coding) [Source:HGNC Symbol;Acc:HGNC:48939]	1655	2.11	0.0102239	29.15	11.32	35.5	29.1	27.8	26.5	26.9	12.6	11.5	17.6	7.3	7.6
CYP3A5	ENSG00000106258.14	protein_coding	cytochrome P450 family 3 subfamily A member 5 [Source:HGNC Symbol;Acc:HGNC:2638]	1659	2.11	0.0189153	91.16	26.16	98.3	131.8	176.1	25.4	24.2	19.5	41.2	1.4	36.6	32.1
LINC00951	ENSG00000204092.2	lincRNA	long intergenic non-protein coding RNA 951 [Source:HGNC Symbol;Acc:HGNC:48662]	554	2.11	0.00205307	169.47	77.03	192.5	170.8	213.5	126.9	143.6	112.7	126.4	24.6	68.6	52.9
AL023806.1	ENSG00000270638.1	lincRNA		1649	2.11	0.0120112	24.5	9.88	23.2	23.6	26.8	30.9	18	18.4	12.4	2.8	10.1	5.7
AP006222.1	ENSG00000228463.10	transcribed_processed_pseudogene		2235	2.11	0.00354932	47.54	20.4	65.5	48.2	53.6	30.9	39.5	12.6	37.3	14.8	16.5	20.8
RND1	ENSG00000172602.9	protein_coding	Rho family GTPase 1 [Source:HGNC Symbol;Acc:HGNC:18314]	1129	2.11	0.015357	29.81	11.18	35.5	35.4	38.3	21	18.9	18.4	5.7	11.3	9.1	11.3
AC091057.3	ENSG00000269974.1	lincRNA		733	2.11	0.00523628	108.09	44.11	150.2	124.5	74.7	100.4	90.7	52.9	60.3	38	45.7	23.6
RNF212	ENSG00000178222.12	protein_coding	ring finger protein 212 [Source:HGNC Symbol;Acc:HGNC:27729]	855	2.11	0.0267981	48.51	16.46	49.2	11.8	17.2	101.5	62.8	31	20.1	0	29.3	1.9
DNHD1	ENSG00000179532.12	protein_coding	dynein heavy chain domain 1 [Source:HGNC Symbol;Acc:HGNC:26532]	3605	2.11	7.0402e-06	1424.13	636.8	2014.2	1469.4	1001.3	1393.5	1242.3	886.4	670.3	638.7	498.3	490.3
BEX2	ENSG00000133134.11	protein_coding	brain expressed X-linked 2 [Source:HGNC Symbol;Acc:HGNC:30933]	845	2.11	9.48141e-05	655.38	285.66	637.7	662.4	441.3	777.8	757.6	263.3	243.2	355.9	341.1	224.9
ANKRD26P3	ENSG00000237636.2	unprocessed_pseudogene	ankyrin repeat domain 26 pseudogene 3 [Source:HGNC Symbol;Acc:HGNC:39689]	2748	2.11	0.00113856	1491.44	664.57	2135.7	1619.3	1269.3	1171.7	1261.2	1058.8	879	298.9	666.6	419.5
KIRREL1-IT1	ENSG00000226520.1	sense_intronic	KIRREL1 intronic transcript 1 [Source:HGNC Symbol;Acc:HGNC:41412]	587	2.11	0.0179995	92.52	38.35	136.6	114.5	56.5	66.2	88.9	77	73.7	7	29.3	4.7
MCF2L2	ENSG00000053524.12	protein_coding	MCF.2 cell line derived transforming sequence-like 2 [Source:HGNC Symbol;Acc:HGNC:30319]	2732	2.11	0.029453	27.88	9.49	46.4	33.6	7.7	22.1	29.6	11.5	19.2	0	6.4	10.4
SUGT1P1	ENSG00000226823.1	unprocessed_pseudogene	SGT1 homolog, MIS12 kinetochore complex assembly cochaperone pseudogene 1 [Source:HGNC Symbol;Acc:HGNC:19384]	476	2.1	0.0056519	37.28	15.04	39.6	54.5	41.2	28.7	22.4	11.5	13.4	8.4	20.1	21.7
AC027279.4	ENSG00000280190.1	TEC		2072	2.1	0.0206782	62.83	25.34	81.9	68.2	34.5	59.6	70	46	41.2	0.7	24.7	14.2
AC018638.4	ENSG00000243302.3	processed_pseudogene		1150	2.1	0.000121607	386.25	180.88	416.5	436.2	319.7	363	395.9	307	225	98.5	142.6	131.3
AC007952.4	ENSG00000262202.4	lincRNA		637	2.1	0.0172506	152.6	49.53	144.7	334.4	187.6	54.1	42.2	39.1	49.8	76	38.4	44.4
AC007038.2	ENSG00000272807.1	antisense		740	2.1	0.0251325	30.73	11.3	28.7	37.3	20.1	35.3	32.3	11.5	17.2	0	17.4	10.4
MTURN	ENSG00000180354.15	protein_coding	maturin, neural progenitor differentiation regulator homolog [Source:HGNC Symbol;Acc:HGNC:25457]	3235	2.09	0.000159012	929.63	403.79	1055.6	1171.3	1358.3	520.8	542.2	420.8	498.9	246.9	504.7	347.7
ITCH-IT1	ENSG00000231795.1	sense_intronic	ITCH intronic transcript 1 [Source:HGNC Symbol;Acc:HGNC:41397]	208	2.09	0.0283604	22.67	7.72	32.8	27.3	11.5	22.1	19.7	10.3	13.4	2.8	7.3	4.7
CCDC113	ENSG00000103021.9	protein_coding	coiled-coil domain containing 113 [Source:HGNC Symbol;Acc:HGNC:25002]	2147	2.09	7.25347e-05	192.78	84.38	260.8	235.4	217.3	120.3	130.2	103.5	84.3	80.2	85.9	68
LINC01001	ENSG00000230724.9	lincRNA	long intergenic non-protein coding RNA 1001 [Source:HGNC Symbol;Acc:HGNC:38540]	1602	2.09	0.00139414	69.95	30.75	64.2	67.2	61.3	81.6	75.4	36.8	42.1	30.2	22.9	21.7
TRABD2A	ENSG00000186854.10	protein_coding	TraB domain containing 2A [Source:HGNC Symbol;Acc:HGNC:27013]	1540	2.09	0.0116502	26.16	10.85	34.1	28.2	18.2	24.3	26	20.7	14.4	9.8	3.7	5.7
GPR39	ENSG00000183840.6	protein_coding	G protein-coupled receptor 39 [Source:HGNC Symbol;Acc:HGNC:4496]	1899	2.09	0.0169922	67.84	22.68	53.3	29.1	47.9	100.4	108.6	20.7	23.9	13.4	39.3	16.1
UBAP1L	ENSG00000246922.8	protein_coding	ubiquitin associated protein 1 like [Source:HGNC Symbol;Acc:HGNC:40028]	2773	2.08	9.25877e-05	348.38	158.81	389.2	361.7	284.3	338.7	368	238	182.9	156.9	114.3	102
FKBP9P1	ENSG00000176826.15	transcribed_unprocessed_pseudogene	FK506 binding protein 9 pseudogene 1 [Source:HGNC Symbol;Acc:HGNC:23568]	1971	2.08	0.0045652	519.39	205.21	465.6	202.6	209.6	1016.2	702.9	213.8	301.6	182.2	153.6	174.8
LINC00475	ENSG00000225511.7	transcribed_unprocessed_pseudogene	long intergenic non-protein coding RNA 475 [Source:HGNC Symbol;Acc:HGNC:23569]	753	2.08	0.0157914	21.96	8.21	42.3	19.1	23	11	14.4	4.6	16.3	3.5	11	5.7
AC027088.2	ENSG00000259222.2	lincRNA		916	2.08	0.00116446	76.59	34.03	88.8	63.6	83.3	87.2	60.1	58.6	34.5	19.7	36.6	20.8
AC103923.1	ENSG00000235545.1	antisense		1228	2.07	0.00544468	33.9	14.49	56	30	25.8	25.4	32.3	27.6	12.4	6.3	11	15.1
MATN1	ENSG00000162510.5	protein_coding	matrilin 1, cartilage matrix protein [Source:HGNC Symbol;Acc:HGNC:6907]	1905	2.07	0.0201665	18.12	6.66	21.8	15.4	21.1	18.8	13.5	6.9	5.7	4.9	9.1	6.6
AL133243.3	ENSG00000276517.1	sense_intronic		3004	2.07	0.00634875	108.82	47.17	152.9	129.9	101.5	81.6	78.1	71.3	73.7	16.9	49.4	24.6
ATF5	ENSG00000169136.10	protein_coding	activating transcription factor 5 [Source:HGNC Symbol;Acc:HGNC:790]	1188	2.07	4.948e-07	6780.43	3138.41	7648.4	7283.3	6355	7295.2	5320.4	3270.8	2622.6	2952.2	4185	2661.4
AC079684.1	ENSG00000274943.1	sense_intronic		437	2.07	0.00331558	38.24	16.45	35.5	63.6	27.8	32	32.3	25.3	15.3	14.8	15.5	11.3
DIP2A-IT1	ENSG00000223692.1	sense_intronic	DIP2A intronic transcript 1 [Source:HGNC Symbol;Acc:HGNC:41430]	428	2.07	0.0268989	24.22	8	28.7	37.3	25.8	17.7	11.7	6.9	4.8	12.7	11.9	3.8
MT-CO3	ENSG00000198938.2	protein_coding	mitochondrially encoded cytochrome c oxidase III [Source:HGNC Symbol;Acc:HGNC:7422]	784	2.07	0.00030988	171711	81266.6	201830	190093	192215	152174	122243	112150	118760	24591.2	92402.1	58428.9
AL135999.1	ENSG00000258727.1	antisense		3243	2.06	0.000646649	229.65	100.67	330.5	344.4	188.6	131.3	153.5	165.6	100.5	61.9	96.9	78.4
LINC01619	ENSG00000257242.7	processed_transcript	long intergenic non-protein coding RNA 1619 [Source:HGNC Symbol;Acc:HGNC:27409]	1099	2.06	0.0241798	32.7	11.06	51.9	52.7	23.9	14.3	20.6	14.9	12.4	0	13.7	14.2
AC008467.1	ENSG00000249476.1	lincRNA		5471	2.06	0.0121174	47.38	21.12	60.1	60.9	42.1	39.7	34.1	48.3	22	5.6	17.4	12.3
AC008537.3	ENSG00000279108.1	TEC		1881	2.06	0.0155312	21.88	9.26	21.8	24.5	22	17.7	23.3	17.2	13.4	6.3	3.7	5.7
PDE6A	ENSG00000132915.10	protein_coding	phosphodiesterase 6A [Source:HGNC Symbol;Acc:HGNC:8785]	4595	2.06	0.00152761	119.91	51.39	139.3	70	63.2	189.8	137.3	83.9	54.6	33.1	46.6	38.7
AF230666.2	ENSG00000270137.1	sense_intronic		725	2.05	0.023093	21.45	8.14	19.1	30.9	10.5	24.3	22.4	12.6	7.7	0	11.9	8.5
Z96074.1	ENSG00000283692.1	lincRNA		1649	2.05	0.0255499	25.95	9.81	46.4	29.1	28.7	16.5	9	25.3	10.5	2.1	6.4	4.7
AC009032.1	ENSG00000274093.1	sense_intronic		431	2.05	0.0321746	20.04	6.84	17.8	21.8	15.3	26.5	18.9	12.6	7.7	0	8.2	5.7
AL355312.3	ENSG00000273132.1	antisense		312	2.05	0.00136257	48.64	21.27	34.1	39.1	64.1	43	62.8	25.3	23.9	16.2	18.3	22.7
CXorf38	ENSG00000185753.12	protein_coding	chromosome X open reading frame 38 [Source:HGNC Symbol;Acc:HGNC:28589]	3131	2.05	2.7349e-05	1765.54	815.47	1507.6	1374	1238.6	2481.4	2226.2	718.5	1112.6	715.4	758.9	771.9
AL353763.2	ENSG00000280077.1	TEC		1903	2.05	0.00198297	101.28	46.65	128.4	87.2	99.6	101.5	89.8	59.8	58.4	14.8	53	47.2
AC122718.1	ENSG00000250461.1	processed_pseudogene		744	2.05	0.0102208	92.6	40.62	169.3	71.8	47.9	86.1	88	77	62.2	12	31.1	20.8
Z93241.1	ENSG00000270022.3	lincRNA		664	2.05	0.0310762	18.92	6.23	27.3	22.7	15.3	22.1	7.2	3.4	4.8	12.7	3.7	6.6
NKAIN2	ENSG00000188580.14	protein_coding	sodium/potassium transporting ATPase interacting 2 [Source:HGNC Symbol;Acc:HGNC:16443]	1449	2.05	0.00438729	63.87	30.39	73.7	61.8	55.5	57.4	70.9	70.1	31.6	8.4	21.9	19.8
AP000696.1	ENSG00000231324.1	lincRNA		1133	2.05	0.000486325	154.56	68.12	183	198.1	143.6	108.1	140	79.3	64.2	61.9	82.3	52.9
CACNA1I	ENSG00000100346.17	protein_coding	calcium voltage-gated channel subunit alpha1 I [Source:HGNC Symbol;Acc:HGNC:1396]	6551	2.04	0.0255144	556.44	175.13	536.7	185.4	105.3	1029.4	925.5	362.1	136.9	144.2	143.6	88.8
AC008507.1	ENSG00000266910.2	processed_pseudogene		759	2.04	0.0187759	28.76	11.13	20.5	22.7	16.3	43	41.3	19.5	7.7	7	9.1	12.3
AL359643.2	ENSG00000271978.1	lincRNA		3273	2.04	0.00406518	107.86	47.53	110.6	64.5	90	161.1	113.1	74.7	53.6	30.2	37.5	41.6
AL355001.2	ENSG00000275964.1	lincRNA		1191	2.04	0.000230585	275.68	124.98	310	309	284.3	271.4	203.8	104.6	117.8	143.5	165.5	93.5
GTF2IP13	ENSG00000272556.2	transcribed_unprocessed_pseudogene	general transcription factor IIi pseudogene 13 [Source:HGNC Symbol;Acc:HGNC:51725]	5316	2.04	9.116e-06	255.33	120.62	259.5	319.9	217.3	249.4	230.7	169	140.8	88.6	122.5	82.2
AC115284.2	ENSG00000280422.1	TEC		2054	2.04	0.0181977	31.7	14.24	39.6	31.8	26.8	29.8	30.5	17.2	12.4	0	30.2	11.3
AC048344.4	ENSG00000277342.1	sense_intronic		527	2.04	0.0244199	24.87	9.98	25.9	25.4	24.9	22.1	26	20.7	13.4	0	7.3	8.5
ABCA9	ENSG00000154258.16	protein_coding	ATP binding cassette subfamily A member 9 [Source:HGNC Symbol;Acc:HGNC:39]	2274	2.04	0.00198831	208.21	87.11	148.8	189	90	337.6	275.6	120.7	107.2	71	69.5	67.1
PAX7	ENSG00000009709.11	protein_coding	paired box 7 [Source:HGNC Symbol;Acc:HGNC:8621]	3166	2.04	0.00174534	11838.5	5221.31	14929.4	10215.7	4880.9	14932.4	14234	5641.4	6494.8	4314.7	5821.7	3833.9
AL391807.1	ENSG00000230910.2	antisense		1204	2.04	0.00417892	204.33	90.74	218.5	312.6	247	112.5	131.1	158.7	137.9	35.9	75	46.3
SLC2A4	ENSG00000181856.14	protein_coding	solute carrier family 2 member 4 [Source:HGNC Symbol;Acc:HGNC:11009]	2371	2.04	0.00545421	56.72	22.61	49.2	56.3	26.8	50.8	100.5	24.1	30.6	23.9	18.3	16.1
RNU5E-4P	ENSG00000201801.1	snRNA	RNA, U5E small nuclear 4, pseudogene [Source:HGNC Symbol;Acc:HGNC:42513]	120	2.03	0.0314452	66.51	22.02	77.8	59.1	47.9	70.6	77.2	39.1	22	12	22.9	14.2
AL606834.1	ENSG00000269906.1	sense_intronic		668	2.03	0.00145411	73.85	34	73.7	86.3	67	59.6	82.6	33.3	45	18.3	37.5	35.9
HOXC-AS1	ENSG00000250451.5	antisense	HOXC cluster antisense RNA 1 [Source:HGNC Symbol;Acc:HGNC:43749]	419	2.03	0.0025991	53.19	23.02	58.7	79.1	66	29.8	32.3	27.6	26.8	24.6	23.8	12.3
AC091057.5	ENSG00000284906.1	protein_coding	Rho GTPase-activating protein 11B [Source:UniProtKB/Swiss-Prot;Acc:Q3KRB8]	1748	2.03	0.000138823	227.04	108.68	334.6	251.7	193.4	164.4	191.2	149.5	160.9	52.8	89.6	90.7
AC011498.7	ENSG00000280239.1	TEC		2027	2.03	0.00277832	220.15	96.45	364.6	190.8	128.3	243.8	173.2	154.1	97.7	71.7	83.2	75.6
TRAV5	ENSG00000211779.3	TR_V_gene	T cell receptor alpha variable 5 [Source:HGNC Symbol;Acc:HGNC:12143]	352	2.03	0.00459203	52.19	22.5	61.4	42.7	37.3	62.9	56.6	21.8	29.7	12.7	24.7	23.6
AC011815.1	ENSG00000268573.1	lincRNA		4382	2.02	0.000120463	134.46	64.48	124.3	154.5	98.6	128	167	92	87.1	23.2	53.9	66.1
AL121845.1	ENSG00000229299.2	antisense		365	2.02	0.0272054	17.98	6.76	19.1	25.4	22	14.3	9	9.2	3.8	13.4	4.6	2.8
AL121612.2	ENSG00000285205.1	processed_transcript		2955	2.02	0.002866	116.11	49.43	81.9	69.1	67	192	170.6	85.1	57.5	18.3	45.7	40.6
RPS6P25	ENSG00000240616.1	processed_pseudogene	ribosomal protein S6 pseudogene 25 [Source:HGNC Symbol;Acc:HGNC:35948]	748	2.02	0.00273405	46.98	20.31	34.1	72.7	52.6	38.6	36.8	21.8	21.1	19.7	21.9	17
AL133355.1	ENSG00000260461.1	sense_overlapping		2388	2.02	0.00360251	79.42	37.22	81.9	98.1	88.1	56.3	72.7	47.1	56.5	11.3	46.6	24.6
AC127024.8	ENSG00000280069.1	TEC		2094	2.02	0.00681335	114.64	48.12	163.9	139	73.7	105.9	90.7	78.2	59.4	43.6	30.2	29.3
AC090948.1	ENSG00000271964.1	antisense		549	2.02	0.0120052	29.47	12.5	39.6	23.6	23	34.2	26.9	21.8	14.4	10.6	10.1	5.7
AC090114.3	ENSG00000280828.1	unprocessed_pseudogene		829	2.02	0.00683106	48.31	22.15	73.7	40.9	46.9	44.1	35.9	35.6	35.4	6.3	20.1	13.2
ALMS1-IT1	ENSG00000230002.3	sense_intronic	ALMS1 intronic transcript 1 [Source:HGNC Symbol;Acc:HGNC:41305]	2105	2.02	0.00351206	148.14	63.85	128.4	132.7	109.1	196.4	174.1	60.9	80.4	61.2	70.4	46.3
AL359397.2	ENSG00000259071.1	lincRNA		446	2.02	0.00263331	55.27	25.64	45.1	61.8	49.8	73.9	45.8	24.1	42.1	9.8	24.7	27.4
NPIPB12	ENSG00000169203.16	protein_coding	nuclear pore complex interacting protein family, member B12 [Source:HGNC Symbol;Acc:HGNC:37491]	954	2.02	0.0358274	23.89	7.15	38.2	10.9	23	27.6	19.7	11.5	4.8	11.3	8.2	0
ZBED3	ENSG00000132846.5	protein_coding	zinc finger BED-type containing 3 [Source:HGNC Symbol;Acc:HGNC:20711]	2382	2.01	4.2638e-05	1679.91	763.82	1865.3	1812.9	2135.6	1182.8	1403	820.9	866.5	697.1	867.7	566.9
AL845472.2	ENSG00000279561.2	TEC		4081	2.01	0.00838886	70.06	32.45	62.8	84.5	53.6	83.9	65.5	67.8	22	5.6	37.5	29.3
RNU2-63P	ENSG00000222724.1	snRNA	RNA, U2 small nuclear 63, pseudogene [Source:HGNC Symbol;Acc:HGNC:48556]	194	2.01	0.0225868	90.62	38.9	95.6	151.8	61.3	81.6	62.8	42.5	27.8	68.9	14.6	40.6
LSAMP	ENSG00000185565.11	protein_coding	limbic system-associated membrane protein [Source:HGNC Symbol;Acc:HGNC:6705]	3186	2.01	0.000534248	2740.55	1292.28	2107	2143.6	2392.1	3264.7	3795.3	1529.1	1966.7	590.2	1552.6	822.9
LRFN5	ENSG00000165379.13	protein_coding	leucine rich repeat and fibronectin type III domain containing 5 [Source:HGNC Symbol;Acc:HGNC:20360]	2177	2.01	1.731e-07	4583.98	2237.39	5336.5	4848.9	3630.7	4780.7	4323.1	2005	2993.2	2215	1817.7	2156
TLR5	ENSG00000187554.12	protein_coding	toll like receptor 5 [Source:HGNC Symbol;Acc:HGNC:11851]	2191	2.01	0.00271625	157.55	68.32	195.3	91.8	106.3	214	180.4	90.8	98.6	33.8	76.8	41.6
AC016583.1	ENSG00000280159.1	TEC		2431	2.01	0.0222851	34.53	14.52	38.2	30	28.7	35.3	40.4	27.6	20.1	0	18.3	6.6
AL354892.3	ENSG00000266896.1	sense_intronic		1630	2.01	0.0131332	48.82	19.3	65.5	68.2	35.4	36.4	38.6	20.7	21.1	23.2	18.3	13.2
AC104623.2	ENSG00000279663.2	TEC		4004	2.01	0.00415574	61.18	27	75.1	40.9	62.2	54.1	73.6	36.8	31.6	20.4	30.2	16.1
STEAP2-AS1	ENSG00000227646.7	processed_transcript	STEAP2 antisense RNA 1 [Source:HGNC Symbol;Acc:HGNC:40820]	816	2	0.0066191	35.53	15.14	47.8	34.5	26.8	35.3	33.2	14.9	13.4	23.2	12.8	11.3
CRYGS	ENSG00000213139.7	protein_coding	crystallin gamma S [Source:HGNC Symbol;Acc:HGNC:2417]	1142	2	0.000554761	100.71	45.28	95.6	66.3	68	153.4	120.3	51.7	42.1	34.5	62.2	35.9
SUGT1P3	ENSG00000239827.8	transcribed_unprocessed_pseudogene	SGT1 homolog, MIS12 kinetochore complex assembly cochaperone pseudogene 3 [Source:HGNC Symbol;Acc:HGNC:20513]	563	2	0.0111014	64.75	28.85	81.9	80	40.2	65.1	56.6	58.6	41.2	8.4	24.7	11.3
TAC3	ENSG00000166863.11	protein_coding	tachykinin 3 [Source:HGNC Symbol;Acc:HGNC:11521]	921	2	0.015642	36.64	15.76	45.1	50.9	20.1	37.5	29.6	17.2	25.9	6.3	26.5	2.8
ANKRD36BP2	ENSG00000230006.7	transcribed_unprocessed_pseudogene	ankyrin repeat domain 36B pseudogene 2 [Source:HGNC Symbol;Acc:HGNC:33607]	1898	2	0.0061545	63.36	28.13	106.5	58.2	42.1	50.8	59.2	31	35.4	9.8	25.6	38.7
BCL6	ENSG00000113916.17	protein_coding	B cell CLL/lymphoma 6 [Source:HGNC Symbol;Acc:HGNC:1001]	1788	2	2.59566e-05	1698.4	835.42	1728.8	1691.1	1499	1582.2	1991	964.6	1154.8	628.1	761.7	667.9
Z95115.1	ENSG00000261188.1	antisense		1506	2	1.69319e-05	241.73	115	228	195.4	209.6	304.5	271.1	124.2	142.7	95	123.4	89.8
CEBPB-AS1	ENSG00000277449.1	antisense	CEBPB antisense RNA 1 [Source:HGNC Symbol;Acc:HGNC:51226]	2648	1.99	0.000286874	114.32	53.71	137.9	77.2	107.2	137.9	111.3	60.9	63.2	57	40.2	47.2
PAQR6	ENSG00000160781.15	protein_coding	progestin and adipoQ receptor family member 6 [Source:HGNC Symbol;Acc:HGNC:30132]	1668	1.99	7.62321e-05	225.81	107.16	263.5	261.7	233.6	175.4	194.8	128.8	132.1	124.5	80.5	69.9
MATR3.1	ENSG00000280987.4	protein_coding	matrin 3 [Source:NCBI gene;Acc:9782]	2100	1.99	0.0122809	75.83	32.17	58.7	65.4	107.2	99.3	48.5	54	43.1	6.3	35.7	21.7
SCGB2B2	ENSG00000205209.7	protein_coding	secretoglobin family 2B member 2 [Source:HGNC Symbol;Acc:HGNC:27616]	1191	1.99	0.0111014	28.68	12.06	39.6	29.1	22	27.6	25.1	19.5	12.4	9.8	12.8	5.7
AC010680.4	ENSG00000271141.1	lincRNA		543	1.99	0.0248041	21.01	8.44	38.2	22.7	9.6	16.5	18	9.2	13.4	0	7.3	12.3
OR8D1	ENSG00000196341.3	protein_coding	olfactory receptor family 8 subfamily D member 1 [Source:HGNC Symbol;Acc:HGNC:8481]	5866	1.99	0.0071412	51.09	23.46	64.2	50.9	45	39.7	55.7	31	32.6	3.5	25.6	24.6
AC109347.1	ENSG00000260526.1	antisense		2036	1.99	0.00706101	48.63	21.43	60.1	60.9	39.2	45.2	37.7	28.7	30.6	7	25.6	15.1
AC138409.2	ENSG00000215158.9	transcribed_unprocessed_pseudogene		1852	1.99	0.000400143	466.37	224.19	599.5	446.2	388.6	466.7	430.9	355.2	258.5	121	205.7	180.4
AC144450.1	ENSG00000203635.2	lincRNA		1641	1.99	0.0329881	18.35	7.41	23.2	14.5	11.5	21	21.5	18.4	4.8	0	9.1	4.7
TIGIT	ENSG00000181847.11	protein_coding	T cell immunoreceptor with Ig and ITIM domains [Source:HGNC Symbol;Acc:HGNC:26838]	1685	1.99	0.0106758	60.23	26.12	76.5	32.7	43.1	86.1	62.8	18.4	57.5	18.3	11	25.5
PCDHB13	ENSG00000187372.11	protein_coding	protocadherin beta 13 [Source:HGNC Symbol;Acc:HGNC:8684]	5061	1.98	0.00024034	618.29	292.48	1044.6	462.5	696.9	470	417.4	387.4	402.2	149.1	275.2	248.5
NPIPB4	ENSG00000185864.16	protein_coding	nuclear pore complex interacting protein family member B4 [Source:HGNC Symbol;Acc:HGNC:41985]	763	1.98	0.000765268	304.09	145.59	366	333.5	241.2	297.9	281.9	221.9	152.2	83.7	145.4	124.7
GUCA1B	ENSG00000112599.8	protein_coding	guanylate cyclase activator 1B [Source:HGNC Symbol;Acc:HGNC:4679]	1113	1.98	0.00495589	51.27	21.48	68.3	60.9	57.4	27.6	42.2	24.1	23	23.2	21.9	15.1
COL7A1	ENSG00000114270.17	protein_coding	collagen type VII alpha 1 chain [Source:HGNC Symbol;Acc:HGNC:2214]	2026	1.98	0.00794704	626.93	281.76	660.9	628.8	470	691.8	683.1	317.3	260.4	541.6	132.6	156.8
RANBP3L	ENSG00000164188.8	protein_coding	RAN binding protein 3 like [Source:HGNC Symbol;Acc:HGNC:26353]	1872	1.97	0.0247787	40.98	16.83	30	28.2	23.9	66.2	56.6	17.2	33.5	0	19.2	14.2
AC004817.3	ENSG00000269927.1	lincRNA		2129	1.97	0.0231431	35.9	15.69	56	23.6	13.4	35.3	51.2	32.2	20.1	0	9.1	17
PNISR	ENSG00000132424.14	protein_coding	PNN interacting serine and arginine rich protein [Source:HGNC Symbol;Acc:HGNC:21222]	2025	1.97	9.82062e-05	7230.47	3557.87	8734	7861.2	7973.6	5852	5731.5	4990.7	4207.3	1822.5	3962.8	2805.9
SNORD11	ENSG00000238317.2	snoRNA	small nucleolar RNA, C/D box 11 [Source:HGNC Symbol;Acc:HGNC:32707]	84	1.97	0.025434	21.6	8.95	17.8	21.8	18.2	28.7	21.5	18.4	9.6	0	7.3	9.4
CASZ1	ENSG00000130940.14	protein_coding	castor zinc finger 1 [Source:HGNC Symbol;Acc:HGNC:26002]	2272	1.97	9.40529e-05	754.13	360.18	749.7	836	648	703.9	833	382.8	361.9	366.5	370.3	319.3
HAL	ENSG00000084110.10	protein_coding	histidine ammonia-lyase [Source:HGNC Symbol;Acc:HGNC:4806]	1738	1.97	0.025237	53.58	22.26	71	29.1	43.1	67.3	57.4	48.3	14.4	0.7	34.7	13.2
AC068870.3	ENSG00000279834.1	TEC		2536	1.97	0.00689405	59.19	26.26	57.4	59.1	32.5	80.5	66.4	37.9	36.4	16.2	23.8	17
ZNF630	ENSG00000221994.10	protein_coding	zinc finger protein 630 [Source:HGNC Symbol;Acc:HGNC:28855]	1752	1.97	0.0306775	32.32	12.02	28.7	21.8	10.5	48.5	52.1	12.6	17.2	7.7	6.4	16.1
AC016957.2	ENSG00000276136.1	lincRNA		848	1.97	0.00539768	64.48	28.3	77.8	70.9	48.8	48.5	76.3	44.8	34.5	23.2	21	18
CHL1	ENSG00000134121.9	protein_coding	cell adhesion molecule L1 like [Source:HGNC Symbol;Acc:HGNC:1939]	2129	1.97	0.0331085	644.49	222.84	529.8	1513.9	623.2	216.3	339.3	152.9	500.8	135.8	150	174.8
FGF22	ENSG00000070388.11	protein_coding	fibroblast growth factor 22 [Source:HGNC Symbol;Acc:HGNC:3679]	1437	1.97	0.00438859	55.23	24.29	92.9	46.3	57.4	36.4	43.1	35.6	29.7	19	20.1	17
TP53AIP1	ENSG00000120471.15	protein_coding	tumor protein p53 regulated apoptosis inducing protein 1 [Source:HGNC Symbol;Acc:HGNC:29984]	1580	1.97	0.00438729	66.33	29.88	95.6	70.9	47.9	56.3	61	48.3	26.8	23.9	19.2	31.2
BSN	ENSG00000164061.4	protein_coding	bassoon presynaptic cytomatrix protein [Source:HGNC Symbol;Acc:HGNC:1117]	8408	1.97	0.000114164	389.19	183.57	494.3	369.8	472.9	324.4	284.6	181.6	236.5	149.8	190.2	159.7
HUS1B	ENSG00000188996.4	protein_coding	HUS1 checkpoint clamp component B [Source:HGNC Symbol;Acc:HGNC:16485]	1025	1.97	0.0272959	21.6	8.11	19.1	30.9	26.8	13.2	18	3.4	9.6	12.7	8.2	6.6
AC135050.5	ENSG00000262766.1	sense_intronic		543	1.97	0.00519943	75.78	32.93	66.9	124.5	88.1	51.9	47.6	41.4	31.6	20.4	43.9	27.4
CMYA5	ENSG00000164309.14	protein_coding	cardiomyopathy associated 5 [Source:HGNC Symbol;Acc:HGNC:14305]	6021	1.97	0.000715465	120.26	57.35	143.4	119.9	149.3	97.1	91.6	63.2	83.3	33.8	65.8	40.6
TPRG1	ENSG00000188001.9	protein_coding	tumor protein p63 regulated 1 [Source:HGNC Symbol;Acc:HGNC:24759]	1068	1.96	0.00434126	130.39	58.81	142	99	184.7	96	130.2	83.9	81.4	19	53	56.7
GCNT4	ENSG00000176928.5	protein_coding	glucosaminyl (N-acetyl) transferase 4, core 2 [Source:HGNC Symbol;Acc:HGNC:17973]	5554	1.96	2.57882e-05	1942.11	961.82	2011.4	2192.7	2104	1591	1811.5	939.3	1616.3	502.2	860.4	890.9
NCAM2	ENSG00000154654.14	protein_coding	neural cell adhesion molecule 2 [Source:HGNC Symbol;Acc:HGNC:7657]	2868	1.96	0.0039184	1659.85	761.61	2193	1195.9	1278.8	1779.7	1851.8	1177.3	987.2	250.4	862.2	531
AC004825.2	ENSG00000274818.1	lincRNA		455	1.96	0.0116502	49.42	20.63	84.7	39.1	52.6	37.5	33.2	23	8.6	34.5	21	16.1
PKNOX2	ENSG00000165495.15	protein_coding	PBX/knotted 1 homeobox 2 [Source:HGNC Symbol;Acc:HGNC:16714]	1291	1.96	0.011553	465.62	196.31	868.5	260.8	210.6	572.6	415.6	218.4	384	94.3	182.9	102
AC005725.1	ENSG00000264727.1	lincRNA		2607	1.96	0.00262555	343.51	154.24	490.2	378	213.5	300.1	335.7	278.2	146.5	112.5	153.6	80.3
AC137723.1	ENSG00000264569.1	antisense		506	1.96	0.0181288	21.9	8.94	30	27.3	21.1	17.7	13.5	8	14.4	8.4	9.1	4.7
AL109936.2	ENSG00000271420.1	lincRNA		650	1.96	0.0194426	24.85	9.72	30	24.5	13.4	17.7	38.6	13.8	9.6	8.4	6.4	10.4
FBXW12	ENSG00000164049.14	protein_coding	F-box and WD repeat domain containing 12 [Source:HGNC Symbol;Acc:HGNC:20729]	1593	1.96	0.0309949	30.68	11.34	58.7	19.1	24.9	26.5	24.2	16.1	23	0	10.1	7.6
AC015909.5	ENSG00000279792.1	TEC		2266	1.95	0.000565691	113.94	55.33	176.2	133.6	75.6	98.2	86.2	104.6	48.8	33.1	44.8	45.3
KCNJ14	ENSG00000182324.6	protein_coding	potassium voltage-gated channel subfamily J member 14 [Source:HGNC Symbol;Acc:HGNC:6260]	3475	1.95	0.00134943	501.67	235.15	650	483.4	444.2	519.7	411.1	243.7	279.6	326.4	167.3	158.7
MAP3K8	ENSG00000107968.9	protein_coding	mitogen-activated protein kinase kinase kinase 8 [Source:HGNC Symbol;Acc:HGNC:6860]	1682	1.95	0.000209991	232.32	109.35	325	250.8	236.4	160	189.4	127.6	112	84.4	121.6	101.1
LINC01237	ENSG00000233806.7	processed_transcript	long intergenic non-protein coding RNA 1237 [Source:HGNC Symbol;Acc:HGNC:49793]	608	1.95	0.00191832	143.31	68.43	206.2	143.6	92.9	150.1	123.9	135.7	61.3	42.2	56.7	46.3
U2AF1L5	ENSG00000275895.6	protein_coding	U2 small nuclear RNA auxiliary factor 1 like 5 [Source:HGNC Symbol;Acc:HGNC:51830]	1722	1.95	0.0066561	236.87	105.13	349.6	274.4	247	178.7	134.6	144.9	106.3	154.8	64	55.7
MAP3K14-AS1	ENSG00000267278.5	antisense	MAP3K14 antisense RNA 1 [Source:HGNC Symbol;Acc:HGNC:44359]	857	1.95	0.00169512	46.44	21.9	53.3	46.3	47.9	45.2	39.5	19.5	31.6	18.3	16.5	23.6
PAXIP1-AS1	ENSG00000273344.1	lincRNA	PAXIP1 antisense RNA 1 (head to head) [Source:HGNC Symbol;Acc:HGNC:27328]	2256	1.95	4.0636e-06	477.11	235.15	464.3	515.2	519.8	444.6	441.6	225.3	253.7	258.9	215.8	222
ATP5PBP1	ENSG00000224451.2	processed_pseudogene	ATP synthase peripheral stalk-membrane subunit b pseudogene 1 [Source:HGNC Symbol;Acc:HGNC:39742]	569	1.94	0.029893	37.63	15.78	51.9	34.5	44	25.4	32.3	35.6	20.1	0	14.6	8.5
AC068385.1	ENSG00000255498.1	antisense		409	1.94	0.0178059	22.02	9.18	38.2	24.5	9.6	24.3	13.5	10.3	5.7	2.8	12.8	14.2
AC107464.3	ENSG00000272927.1	antisense		737	1.94	0.00657949	43.37	19	46.4	60	47.9	27.6	35	20.7	18.2	15.5	27.4	13.2
KCNC3	ENSG00000131398.13	protein_coding	potassium voltage-gated channel subfamily C member 3 [Source:HGNC Symbol;Acc:HGNC:6235]	3990	1.94	0.012134	192.25	80.17	304.5	248.1	258.4	73.9	76.3	52.9	147.5	38	112.5	50.1
MUC3A	ENSG00000169894.17	protein_coding	mucin 3A, cell surface associated [Source:HGNC Symbol;Acc:HGNC:7513]	6666	1.94	0.013531	203.91	81.97	305.9	97.2	61.3	358.6	196.6	82.8	113.9	74.6	66.7	71.8
RNF139-AS1	ENSG00000245149.3	lincRNA	RNF139 antisense RNA 1 (head to head) [Source:HGNC Symbol;Acc:HGNC:48940]	2593	1.94	0.000194331	159.08	77.68	135.2	196.3	148.4	142.3	173.2	113.8	85.2	58.4	66.7	64.2
AC048341.1	ENSG00000257354.2	lincRNA		8693	1.94	0.000711215	150.62	72.05	181.6	154.5	121.6	140.1	155.3	100	65.1	68.9	69.5	56.7
ANKAR	ENSG00000151687.14	protein_coding	ankyrin and armadillo repeat containing [Source:HGNC Symbol;Acc:HGNC:26350]	2238	1.94	0.000132312	269.89	135.08	286.8	267.2	210.6	296.8	288.1	196.6	166.6	65.4	136.2	110.5
OVGP1	ENSG00000085465.12	protein_coding	oviductal glycoprotein 1 [Source:HGNC Symbol;Acc:HGNC:8524]	1122	1.94	0.00350415	55.59	24.66	81.9	68.2	53.6	41.9	32.3	32.2	20.1	16.9	20.1	34
AC005921.3	ENSG00000278963.1	TEC		2151	1.93	0.00463857	128.26	58.94	154.3	168.1	115.8	107	96	65.5	91	46.4	53	38.7
POC1B-AS1	ENSG00000270344.2	antisense	POC1B antisense RNA 1 [Source:HGNC Symbol;Acc:HGNC:52949]	8041	1.93	0.00252809	421.91	208.86	562.6	368.9	227.8	513	437.2	373.6	299.7	75.3	171	124.7
AL035530.2	ENSG00000271913.6	antisense		1463	1.93	0.000354427	106.77	51.32	121.5	75.4	91.9	134.6	110.4	58.6	70.9	31.7	55.8	39.7
CERKL	ENSG00000188452.13	protein_coding	ceramide kinase like [Source:HGNC Symbol;Acc:HGNC:21699]	1458	1.93	0.0261987	86.69	29.03	45.1	41.8	28.7	178.7	139.1	35.6	58.4	8.4	24.7	18
LINC02381	ENSG00000250742.2	lincRNA	long intergenic non-protein coding RNA 2381 [Source:HGNC Symbol;Acc:HGNC:53304]	1355	1.93	0.0198493	45.79	18.44	38.2	32.7	31.6	61.8	64.6	10.3	22	30.2	19.2	10.4
NR3C2	ENSG00000151623.14	protein_coding	nuclear receptor subfamily 3 group C member 2 [Source:HGNC Symbol;Acc:HGNC:7979]	3251	1.93	0.00510376	153.33	71.7	159.8	104.5	95.7	197.5	209.2	75.9	81.4	20.4	101.5	79.4
AC027279.1	ENSG00000260816.2	sense_intronic		4284	1.93	0.0117731	105.85	45.27	173.4	101.8	52.6	98.2	103.2	80.5	58.4	31	32.9	23.6
IL4I1	ENSG00000104951.15	protein_coding	interleukin 4 induced 1 [Source:HGNC Symbol;Acc:HGNC:19094]	1437	1.93	0.0307183	20.86	8.18	17.8	18.2	14.4	29.8	24.2	11.5	8.6	2.1	7.3	11.3
SPINK5	ENSG00000133710.15	protein_coding	serine peptidase inhibitor, Kazal type 5 [Source:HGNC Symbol;Acc:HGNC:15464]	2003	1.93	0.0279772	97.69	30.96	95.6	21.8	57.4	165.5	148.1	33.3	70.9	1.4	26.5	22.7
AP001148.1	ENSG00000278989.1	TEC		2359	1.93	0.0346358	16.91	6.45	17.8	30	10.5	11	15.3	12.6	6.7	0	9.1	3.8
FTH1P16	ENSG00000227376.1	processed_pseudogene	ferritin heavy chain 1 pseudogene 16 [Source:HGNC Symbol;Acc:HGNC:3986]	552	1.92	0.017726	29.37	14.13	38.2	30	20.1	29.8	28.7	24.1	25.9	2.1	11	7.6
C6orf163	ENSG00000203872.6	protein_coding	chromosome 6 open reading frame 163 [Source:HGNC Symbol;Acc:HGNC:21403]	1187	1.92	0.0163443	61.28	27.98	75.1	66.3	50.7	54.1	60.1	41.4	36.4	6.3	27.4	28.3
AC008870.2	ENSG00000260751.2	sense_intronic		1024	1.92	0.00845833	78.51	34.93	114.7	89.1	90.9	53	44.9	32.2	25.9	54.2	25.6	36.8
INSR	ENSG00000171105.13	protein_coding	insulin receptor [Source:HGNC Symbol;Acc:HGNC:6091]	2687	1.92	0.00175358	4607.16	2238.54	4636	3504.9	2722.3	6089.2	6083.4	2828.2	2752.9	1790.9	2155.1	1665.6
AL355472.1	ENSG00000231663.1	antisense		575	1.92	0.00285175	67.31	31.91	69.6	66.3	86.1	55.2	59.2	26.4	30.6	25.3	38.4	38.7
AC023794.7	ENSG00000260470.1	lincRNA		2157	1.92	0.0344538	20.02	8.29	27.3	14.5	12.4	24.3	21.5	19.5	12.4	2.1	6.4	0.9
AC092427.1	ENSG00000224593.1	transcribed_processed_pseudogene		538	1.92	0.0139373	64.7	27.36	136.6	52.7	40.2	51.9	42.2	48.3	26.8	16.2	23.8	21.7
AL359475.1	ENSG00000236075.1	sense_intronic		292	1.92	0.0324957	40.11	16.96	61.4	56.3	19.1	18.8	44.9	36.8	24.9	0	15.5	7.6
NBPF20	ENSG00000162825.16	protein_coding	NBPF member 20 [Source:HGNC Symbol;Acc:HGNC:32000]	9324	1.92	0.0048654	95.17	44.98	110.6	77.2	58.4	129.1	100.5	59.8	59.4	32.4	37.5	35.9
PPP1R32	ENSG00000162148.10	protein_coding	protein phosphatase 1 regulatory subunit 32 [Source:HGNC Symbol;Acc:HGNC:28869]	955	1.92	0.00222986	77.79	36.73	98.3	70	78.5	59.6	82.6	44.8	31.6	40.1	27.4	39.7
RGN	ENSG00000130988.12	protein_coding	regucalcin [Source:HGNC Symbol;Acc:HGNC:9989]	1619	1.92	0.00937859	35.12	15.82	36.9	30	28.7	44.1	35.9	16.1	22	11.3	15.5	14.2
RPL29P14	ENSG00000241112.1	processed_pseudogene	ribosomal protein L29 pseudogene 14 [Source:HGNC Symbol;Acc:HGNC:36687]	428	1.92	0.0164831	64.29	26.9	58.7	115.4	60.3	28.7	58.3	27.6	43.1	11.3	39.3	13.2
MLYCD	ENSG00000103150.5	protein_coding	malonyl-CoA decarboxylase [Source:HGNC Symbol;Acc:HGNC:7150]	8764	1.92	2.3337e-06	426.16	214.95	553	407.1	299.6	483.3	387.8	301.2	243.2	166.7	202.1	161.6
AC118553.1	ENSG00000228084.1	antisense		655	1.92	0.0320165	31.93	12.75	45.1	22.7	42.1	30.9	18.9	24.1	22	0	11	6.6
AC105052.2	ENSG00000213385.3	processed_pseudogene		794	1.92	0.0171032	26.15	11.09	25.9	23.6	43.1	16.5	21.5	14.9	7.7	13.4	11	8.5
PCDHB4	ENSG00000081818.3	protein_coding	protocadherin beta 4 [Source:HGNC Symbol;Acc:HGNC:8689]	2516	1.91	0.00131466	98.83	49.65	110.6	101.8	106.3	65.1	110.4	78.2	56.5	19.7	45.7	48.2
MAFB	ENSG00000204103.3	protein_coding	MAF bZIP transcription factor B [Source:HGNC Symbol;Acc:HGNC:6408]	3393	1.91	5.21e-08	12387.1	6345.55	11872	11284.3	15440.9	11741.6	11596.7	5279.3	8135	6470	6849.4	4994
AL049539.1	ENSG00000275576.1	sense_intronic		459	1.91	0.023844	21.72	8.98	24.6	20	21.1	18.8	24.2	13.8	12.4	8.4	5.5	4.7
C3orf33	ENSG00000174928.15	protein_coding	chromosome 3 open reading frame 33 [Source:HGNC Symbol;Acc:HGNC:26434]	1442	1.91	0.000920241	74.49	35.64	91.5	56.3	66	70.6	88	29.9	46.9	25.3	42.1	34
FGD5P1	ENSG00000275340.1	transcribed_unprocessed_pseudogene	FYVE, RhoGEF and PH domain containing 5 pseudogene 1 [Source:HGNC Symbol;Acc:HGNC:44498]	2936	1.91	0.033443	18.9	8.14	30	20.9	18.2	11	14.4	12.6	17.2	0.7	8.2	1.9
AP003465.2	ENSG00000270131.1	lincRNA		373	1.91	0.0332867	22.36	7.84	12.3	20.9	42.1	17.7	18.9	13.8	13.4	2.8	7.3	1.9
AC244517.1	ENSG00000272108.1	lincRNA		2086	1.91	0.0227174	46.92	19.61	45.1	44.5	56.5	46.3	42.2	29.9	25.9	12.7	17.4	12.3
LGALS4	ENSG00000171747.8	protein_coding	galectin 4 [Source:HGNC Symbol;Acc:HGNC:6565]	778	1.91	0.0149093	41.26	18.71	38.2	50	43.1	36.4	38.6	40.2	15.3	14.8	11.9	11.3
AC012360.3	ENSG00000272994.1	lincRNA		3449	1.91	0.000115254	186.24	91.89	219.9	204.5	183.8	187.6	135.5	102.3	95.8	95	81.4	85
PNPLA1	ENSG00000180316.12	protein_coding	patatin like phospholipase domain containing 1 [Source:HGNC Symbol;Acc:HGNC:21246]	1768	1.91	0.019578	20.63	9.08	24.6	22.7	19.1	18.8	18	16.1	6.7	10.6	6.4	5.7
LRRC4C	ENSG00000148948.7	protein_coding	leucine rich repeat containing 4C [Source:HGNC Symbol;Acc:HGNC:29317]	2270	1.91	0.00030949	4008.17	1961.26	5936	4640.8	4364	2488	2612.2	2917.9	2827.5	1200	1700.7	1160.2
FAM71F1	ENSG00000135248.15	protein_coding	family with sequence similarity 71 member F1 [Source:HGNC Symbol;Acc:HGNC:30704]	1190	1.91	0.0143768	44.55	19.58	46.4	49.1	35.4	49.6	42.2	19.5	24.9	21.8	13.7	18
SNAP25	ENSG00000132639.12	protein_coding	synaptosome associated protein 25 [Source:HGNC Symbol;Acc:HGNC:11132]	1456	1.91	0.000585698	426.19	222.46	391.9	410.7	455.6	467.8	404.8	340.3	260.4	89.3	230.4	191.8
RAB26	ENSG00000167964.12	protein_coding	RAB26, member RAS oncogene family [Source:HGNC Symbol;Acc:HGNC:14259]	1134	1.91	0.0166192	94.56	38.04	188.4	74.5	113	57.4	39.5	35.6	33.5	59.8	32.9	28.3
RF00494.2	ENSG00000201592.1	snoRNA		80	1.91	0.01376	192.83	85.15	206.2	269.9	177.1	175.4	135.5	127.6	116.8	33.1	86.9	61.4
AC093788.1	ENSG00000273449.1	lincRNA		927	1.91	0.0333796	33.45	14.05	42.3	34.5	31.6	26.5	32.3	39.1	16.3	0	6.4	8.5
AC020917.4	ENSG00000280332.1	TEC		1999	1.91	0.00309624	60.23	28.63	87.4	59.1	39.2	60.7	54.8	40.2	36.4	21.1	25.6	19.8
SLC9B1	ENSG00000164037.16	protein_coding	solute carrier family 9 member B1 [Source:HGNC Symbol;Acc:HGNC:24244]	1014	1.91	0.00112524	73.09	36.88	77.8	72.7	69.9	60.7	84.4	42.5	53.6	14.8	35.7	37.8
AC006460.2	ENSG00000284052.1	bidirectional_promoter_lncRNA		2057	1.9	3.27228e-05	139.63	69.87	169.3	147.2	125.4	136.8	119.4	92	70.9	64.7	58.5	63.3
AL606834.2	ENSG00000270062.1	sense_intronic		496	1.9	0.0147538	41.84	18.92	35.5	32.7	42.1	58.5	40.4	28.7	22	11.3	14.6	18
CNMD	ENSG00000136110.12	protein_coding	chondromodulin [Source:HGNC Symbol;Acc:HGNC:17005]	1195	1.9	0.00251985	3413.1	1746.2	3438.4	2432.6	2409.3	4935.2	3850	1764.7	3470	658.4	1911	926.8
SNORD63B	ENSG00000222937.1	snoRNA	small nucleolar RNA, C/D box 63B [Source:HGNC Symbol;Acc:HGNC:52230]	70	1.9	0.0218385	23.92	9.95	42.3	26.4	22	15.4	13.5	8	13.4	7	13.7	7.6
AL137784.3	ENSG00000279170.1	TEC		2288	1.9	0.0323033	20.13	7.91	23.2	22.7	24.9	15.4	14.4	16.1	9.6	2.8	8.2	2.8
AC087632.1	ENSG00000259316.11	protein_coding		883	1.9	0.0345386	22.46	8.83	21.8	40	11.5	16.5	22.4	20.7	8.6	0	8.2	6.6
XDH	ENSG00000158125.9	protein_coding	xanthine dehydrogenase [Source:HGNC Symbol;Acc:HGNC:12805]	2248	1.9	0.0343831	27.28	10.58	39.6	12.7	19.1	35.3	29.6	18.4	14.4	0.7	12.8	6.6
AC022498.2	ENSG00000279891.1	TEC		2270	1.9	0.0221673	52.4	21.67	72.4	58.2	27.8	65.1	38.6	36.8	24.9	16.2	21	9.4
AC083805.1	ENSG00000245651.2	lincRNA		2028	1.9	0.0203891	29.98	12.95	28.7	33.6	23	38.6	26	16.1	12.4	20.4	7.3	8.5
GOLGA2P5	ENSG00000238105.7	transcribed_unprocessed_pseudogene	golgin A2 pseudogene 5 [Source:HGNC Symbol;Acc:HGNC:25315]	3364	1.9	0.00935434	54.4	25.6	94.2	60.9	43.1	39.7	34.1	54	20.1	12	19.2	22.7
KCNMA1	ENSG00000156113.22	protein_coding	potassium calcium-activated channel subfamily M alpha 1 [Source:HGNC Symbol;Acc:HGNC:6284]	3864	1.9	0.0048654	288.35	139.31	417.9	169	252.7	312.2	289.9	194.3	204	55.6	144.5	98.3
MYO1D	ENSG00000176658.16	protein_coding	myosin ID [Source:HGNC Symbol;Acc:HGNC:7598]	1464	1.9	9.67818e-05	868.94	427.29	816.6	548.9	626	1278.8	1074.5	470.2	528.5	373.5	373.1	391.1
AC011450.1	ENSG00000197813.5	lincRNA		542	1.89	0.00220282	102.63	49.94	166.6	127.2	84.2	65.1	70	87.4	48.8	28.1	47.5	37.8
UBE2V1	ENSG00000244687.11	protein_coding	ubiquitin conjugating enzyme E2 V1 [Source:HGNC Symbol;Acc:HGNC:12494]	1318	1.89	0.00081618	232.87	114.51	342.7	248.1	181.9	194.2	197.5	154.1	145.5	79.5	91.4	102
TMEM161B-AS1	ENSG00000247828.7	antisense	TMEM161B antisense RNA 1 [Source:HGNC Symbol;Acc:HGNC:43839]	652	1.89	8.4547e-06	566.18	293.03	606.3	565.2	630.8	471.1	557.4	343.8	363.9	192.7	288.9	275.9
AC114980.1	ENSG00000251023.1	sense_intronic		3157	1.89	0.0110854	36.28	16.93	56	31.8	28.7	25.4	39.5	20.7	27.8	8.4	17.4	10.4
TSPOAP1	ENSG00000005379.15	protein_coding	TSPO associated protein 1 [Source:HGNC Symbol;Acc:HGNC:16831]	2214	1.89	0.000846072	189.03	89.88	191.2	286.2	185.7	97.1	184.9	109.2	78.5	97.8	99.7	64.2
RPL36A	ENSG00000241343.9	protein_coding	ribosomal protein L36a [Source:HGNC Symbol;Acc:HGNC:10359]	761	1.89	0.00109791	226.3	109.93	255.4	309.9	214.4	173.2	178.6	126.5	107.2	123.8	103.3	88.8
RAD51-AS1	ENSG00000245849.6	processed_transcript	RAD51 antisense RNA 1 (head to head) [Source:HGNC Symbol;Acc:HGNC:48621]	763	1.89	0.00181089	278.84	136.01	314.1	343.5	318.8	195.3	222.6	181.6	176.2	113.2	137.2	71.8
WEE2-AS1	ENSG00000228775.7	antisense	WEE2 antisense RNA 1 [Source:HGNC Symbol;Acc:HGNC:48669]	1194	1.89	0.0104497	37.33	17.91	34.1	43.6	37.3	27.6	44	23	18.2	4.9	28.3	15.1
TRHDE-AS1	ENSG00000236333.3	processed_transcript	TRHDE antisense RNA 1 [Source:HGNC Symbol;Acc:HGNC:27471]	2946	1.89	9.85183e-05	716.18	358.73	783.8	590.7	485.3	931.2	789.9	328.8	451.9	410.8	275.2	326.9
TMEM220-AS1	ENSG00000263400.7	antisense	TMEM220 antisense RNA 1 [Source:HGNC Symbol;Acc:HGNC:44357]	616	1.89	0.0320258	27.93	11.88	38.2	20	28.7	27.6	25.1	23	11.5	0	17.4	7.6
RASL12	ENSG00000103710.10	protein_coding	RAS like family 12 [Source:HGNC Symbol;Acc:HGNC:30289]	1715	1.89	0.0196611	91.36	37.06	68.3	37.3	61.3	154.5	135.5	28.7	41.2	54.2	33.8	27.4
SNAP25-AS1	ENSG00000227906.7	antisense	SNAP25 antisense RNA 1 [Source:HGNC Symbol;Acc:HGNC:44312]	1003	1.89	0.0283176	31.88	13.69	45.1	21.8	28.7	34.2	29.6	20.7	14.4	0	19.2	14.2
IL11RA	ENSG00000137070.17	protein_coding	interleukin 11 receptor subunit alpha [Source:HGNC Symbol;Acc:HGNC:5967]	1079	1.89	0.000286874	1154.3	571.52	1226.3	1352.2	1209	1065.8	918.3	615.1	499.8	881.4	406	455.4
ZNF843	ENSG00000176723.9	protein_coding	zinc finger protein 843 [Source:HGNC Symbol;Acc:HGNC:28710]	2573	1.89	0.00115667	118.96	58.59	122.9	109	108.2	133.5	121.2	69	39.3	77.4	68.6	38.7
C10orf67	ENSG00000179133.12	protein_coding	chromosome 10 open reading frame 67 [Source:HGNC Symbol;Acc:HGNC:28716]	2489	1.88	0.0142745	35.11	16.07	34.1	32.7	28.7	48.5	31.4	14.9	9.6	26	12.8	17
DDX55P1	ENSG00000270863.1	processed_pseudogene	DEAD-box helicase 55 pseudogene 1 [Source:HGNC Symbol;Acc:HGNC:49852]	1414	1.88	0.0135608	44.71	20.37	64.2	40	27.8	48.5	43.1	29.9	27.8	19	10.1	15.1
RSPH1	ENSG00000160188.9	protein_coding	radial spoke head 1 homolog [Source:HGNC Symbol;Acc:HGNC:12371]	1749	1.88	0.0285851	30.71	12.26	35.5	22.7	32.5	28.7	34.1	11.5	9.6	13.4	16.5	10.4
AL031667.2	ENSG00000235088.1	processed_pseudogene		323	1.88	0.0378933	15.96	5.57	21.8	23.6	20.1	8.8	5.4	9.2	5.7	0	9.1	3.8
AC096947.1	ENSG00000270742.1	sense_intronic		470	1.88	0.0175932	54.55	22.41	88.8	48.2	27.8	45.2	62.8	25.3	21.1	23.2	30.2	12.3
ZNF536	ENSG00000198597.8	protein_coding	zinc finger protein 536 [Source:HGNC Symbol;Acc:HGNC:29025]	2507	1.88	0.0272066	52.55	18.09	20.5	19.1	20.1	107	96	34.5	25.9	4.2	17.4	8.5
DLX6-AS1	ENSG00000231764.8	antisense	DLX6 antisense RNA 1 [Source:HGNC Symbol;Acc:HGNC:37151]	4333	1.88	0.000170031	514.89	268.1	513.4	555.2	460.4	537.3	508.1	446.1	257.6	172.3	293.5	171
AC010533.1	ENSG00000278893.1	TEC		2105	1.88	0.0202656	72.51	29.92	95.6	47.3	48.8	73.9	96.9	48.3	28.7	36.6	25.6	10.4
FAM196B	ENSG00000204767.3	protein_coding	family with sequence similarity 196 member B [Source:HGNC Symbol;Acc:HGNC:37271]	1797	1.88	0.0197486	210.46	85.3	68.3	74.5	213.5	348.7	347.4	135.7	84.3	40.8	99.7	66.1
AP002364.1	ENSG00000280367.1	TEC		3386	1.88	0.00886489	74.94	33.27	81.9	46.3	37.3	96	113.1	32.2	58.4	19	25.6	31.2
AP000866.6	ENSG00000279342.2	sense_intronic		2202	1.88	0.00451372	328.19	161.57	372.8	379.8	281.4	313.3	293.5	259.8	183.8	87.2	166.4	110.5
AL390195.2	ENSG00000260948.1	sense_overlapping		2023	1.88	0.0163626	52.55	23.8	84.7	52.7	50.7	29.8	44.9	46	23	14.8	19.2	16.1
AC083805.3	ENSG00000273805.1	antisense		1315	1.87	0.0106758	49.63	22	41	70.9	42.1	43	51.2	18.4	20.1	31.7	22.9	17
HELLPAR	ENSG00000281344.1	macro_lncRNA	HELLP associated long non-coding RNA [Source:HGNC Symbol;Acc:HGNC:43984]	205012	1.87	0.00612015	432.03	207.75	573.5	422.5	403	403.8	357.3	309.3	251.8	116.1	234.1	127.5
AC023632.6	ENSG00000280123.1	TEC		2177	1.87	0.00162876	277.01	141.23	271.7	249.9	256.5	327.7	279.2	186.2	188.6	54.2	160.9	116.2
AC007637.1	ENSG00000256139.2	sense_overlapping		910	1.87	0.00346166	67.34	34.62	53.3	77.2	66	72.8	67.3	64.4	31.6	14.8	29.3	33.1
AC020978.1	ENSG00000259797.1	sense_intronic		428	1.87	0.0310669	38.37	14.98	51.9	19.1	31.6	40.8	48.5	28.7	14.4	16.2	12.8	2.8
AL356776.1	ENSG00000217512.1	processed_pseudogene		447	1.87	0.0371186	23.81	8.8	20.5	37.3	26.8	16.5	18	20.7	12.4	0.7	6.4	3.8
CEACAM22P	ENSG00000230666.5	transcribed_unprocessed_pseudogene	carcinoembryonic antigen related cell adhesion molecule 22, pseudogene [Source:HGNC Symbol;Acc:HGNC:38029]	1527	1.87	0.0243123	52.34	20.35	39.6	43.6	20.1	69.5	88.9	12.6	25.9	19	32.9	11.3
BMP6	ENSG00000153162.8	protein_coding	bone morphogenetic protein 6 [Source:HGNC Symbol;Acc:HGNC:1073]	2780	1.87	0.00224001	148.59	73.27	150.2	109	120.6	199.7	163.4	51.7	132.1	57.7	53.9	70.9
CASC1	ENSG00000118307.18	protein_coding	cancer susceptibility 1 [Source:HGNC Symbol;Acc:HGNC:29599]	1552	1.87	0.0273307	20.67	8.68	19.1	21.8	20.1	19.9	22.4	10.3	8.6	4.9	10.1	9.4
AL513477.1	ENSG00000269896.2	transcribed_processed_pseudogene		1310	1.87	0.00235162	149.51	73.49	144.7	115.4	122.5	214	150.8	80.5	101.5	45.7	86.9	52.9
RNU5F-1	ENSG00000199377.1	snRNA	RNA, U5F small nuclear 1 [Source:HGNC Symbol;Acc:HGNC:10216]	117	1.87	0.0298921	154.13	63.76	114.7	265.3	142.6	145.6	102.3	72.4	69.9	73.2	46.6	56.7
OTX2-AS1	ENSG00000248550.3	lincRNA	OTX2 antisense RNA 1 (head to head) [Source:HGNC Symbol;Acc:HGNC:43906]	986	1.87	0.00233913	465.47	232.65	543.5	458	385.8	420.4	519.7	321.9	296.8	92.9	310	141.7
PTGR2	ENSG00000140043.11	protein_coding	prostaglandin reductase 2 [Source:HGNC Symbol;Acc:HGNC:20149]	2369	1.86	0.000147996	354.97	187.19	269	358	341.7	409.3	396.8	221.9	267.1	82.3	200.2	164.4
CROCC2	ENSG00000226321.5	protein_coding	ciliary rootlet coiled-coil, rootletin family member 2 [Source:HGNC Symbol;Acc:HGNC:51677]	2201	1.86	0.0177592	64.9	27.55	91.5	116.3	51.7	30.9	34.1	33.3	40.2	36.6	21.9	5.7
AL139424.2	ENSG00000284642.1	lincRNA		870	1.86	0.00864236	68.65	32.27	109.2	61.8	67	54.1	51.2	28.7	30.6	61.9	17.4	22.7
F11-AS1	ENSG00000251165.5	antisense	F11 antisense RNA 1 [Source:HGNC Symbol;Acc:HGNC:27725]	880	1.86	0.00353312	176.69	87.12	226.7	116.3	101.5	221.8	217.2	119.6	128.3	31.7	79.5	76.5
LINC02362	ENSG00000249096.6	lincRNA	long intergenic non-protein coding RNA 2362 [Source:HGNC Symbol;Acc:HGNC:53284]	1095	1.86	0.0257935	39.41	16	31.4	56.3	62.2	16.5	30.5	28.7	15.3	6.3	19.2	10.4
GABPB1-AS1	ENSG00000244879.6	antisense	GABPB1 antisense RNA 1 [Source:HGNC Symbol;Acc:HGNC:44157]	3291	1.86	0.000506987	6472.24	3234.48	7311.1	7347.8	5090.5	6350.7	6261.1	4572.2	3403	3623.3	2775.1	1798.8
AC005225.4	ENSG00000279026.1	TEC		2225	1.86	0.0364824	25.15	9.29	31.4	28.2	30.6	22.1	13.5	12.6	12.4	0	11	10.4
AC093525.8	ENSG00000279520.1	TEC		1342	1.86	0.0231519	52.68	23.18	80.6	63.6	44	37.5	37.7	44.8	23	26.7	11.9	9.4
TMEM71	ENSG00000165071.14	protein_coding	transmembrane protein 71 [Source:HGNC Symbol;Acc:HGNC:26572]	940	1.86	0.0177026	432.75	138.89	112	150.8	133.1	979.8	788.1	213.8	163.7	85.8	125.3	105.8
ACTG1P1	ENSG00000178631.7	processed_pseudogene	actin gamma 1 pseudogene 1 [Source:HGNC Symbol;Acc:HGNC:146]	1129	1.86	0.0343205	21.29	9.04	23.2	29.1	23.9	17.7	12.6	21.8	6.7	0	10.1	6.6
AC073335.2	ENSG00000273142.1	lincRNA		3441	1.86	0.00059432	229.33	120.91	258.1	277.2	203.9	197.5	210	172.5	167.6	61.9	99.7	103
AC112236.2	ENSG00000272717.1	antisense		845	1.86	0.0331807	27.46	10.78	34.1	20	18.2	45.2	19.7	11.5	13.4	8.4	6.4	14.2
C7orf31	ENSG00000153790.11	protein_coding	chromosome 7 open reading frame 31 [Source:HGNC Symbol;Acc:HGNC:21722]	1572	1.85	0.0141883	96.01	45.98	75.1	110	124.4	91.6	79	72.4	49.8	7.7	62.2	37.8
OXCT1-AS1	ENSG00000248668.2	processed_transcript	OXCT1 antisense RNA 1 [Source:HGNC Symbol;Acc:HGNC:40423]	1115	1.85	0.0340817	19.82	7.95	21.8	19.1	30.6	17.7	9.9	4.6	5.7	6.3	16.5	6.6
AC138932.5	ENSG00000275910.1	antisense		563	1.85	0.019078	31.91	15.51	43.7	24.5	10.5	38.6	42.2	32.2	11.5	1.4	18.3	14.2
MYL10	ENSG00000106436.5	protein_coding	myosin light chain 10 [Source:HGNC Symbol;Acc:HGNC:29825]	570	1.85	0.0186774	75.29	34.3	88.8	60.9	73.7	89.4	63.7	51.7	41.2	15.5	33.8	29.3
CDC42EP2	ENSG00000149798.4	protein_coding	CDC42 effector protein 2 [Source:HGNC Symbol;Acc:HGNC:16263]	1651	1.85	0.00477022	284.45	135.79	385.1	316.2	253.7	248.2	219	98.9	113	194.8	137.2	135.1
SLC25A21	ENSG00000183032.11	protein_coding	solute carrier family 25 member 21 [Source:HGNC Symbol;Acc:HGNC:14411]	1059	1.85	0.00010045	323.72	163.81	482	342.6	271.9	282.5	239.7	144.9	227.9	118.9	154.5	172.9
RN7SKP154	ENSG00000222068.1	misc_RNA	RNA, 7SK small nuclear pseudogene 154 [Source:HGNC Symbol;Acc:HGNC:45878]	290	1.85	0.0396086	21.43	6.34	25.9	27.3	6.7	7.7	39.5	4.6	10.5	6.3	4.6	5.7
GBP2	ENSG00000162645.12	protein_coding	guanylate binding protein 2 [Source:HGNC Symbol;Acc:HGNC:4183]	2540	1.85	0.0126687	215.62	91.61	137.9	179.9	138.8	232.8	388.7	85.1	78.5	137.2	43	114.3
PSMD6-AS2	ENSG00000239653.1	antisense	PSMD6 antisense RNA 2 [Source:HGNC Symbol;Acc:HGNC:44125]	2456	1.85	0.0238023	50.74	21.54	66.9	65.4	31.6	53	36.8	36.8	16.3	21.1	14.6	18.9
EYS	ENSG00000188107.14	protein_coding	eyes shut homolog (Drosophila) [Source:HGNC Symbol;Acc:HGNC:21555]	3377	1.85	0.0183863	42.54	18.76	38.2	46.3	67	34.2	26.9	34.5	18.2	13.4	18.3	9.4
AC073130.3	ENSG00000279086.1	TEC		2278	1.85	0.00203907	342.81	169.64	487.5	339.9	390.5	225.1	271.1	110.4	190.5	201.9	182	163.4
UPF3A	ENSG00000169062.14	protein_coding	UPF3A, regulator of nonsense mediated mRNA decay [Source:HGNC Symbol;Acc:HGNC:20332]	1249	1.85	7.98983e-05	1793.83	933.05	2234	1411.2	1577.5	1991.5	1754.9	1202.6	1105	667.5	966.5	723.7
GAPDHP14	ENSG00000236056.1	processed_pseudogene	glyceraldehyde-3-phosphate dehydrogenase pseudogene 14 [Source:HGNC Symbol;Acc:HGNC:4160]	937	1.85	0.00385494	77.38	38.76	106.5	57.2	75.6	73.9	73.6	50.6	46.9	28.1	23.8	44.4
AC091053.1	ENSG00000254665.1	antisense		744	1.85	0.0290257	29.58	12.05	34.1	51.8	34.5	17.7	9.9	18.4	14.4	12.7	8.2	6.6
CASTOR3	ENSG00000239521.7	protein_coding	CASTOR family member 3 [Source:HGNC Symbol;Acc:HGNC:29954]	1454	1.85	0.00156691	419.91	210.23	603.6	457.1	465.2	299	274.7	304.7	203	159.7	247.8	136
CCDC146	ENSG00000135205.14	protein_coding	coiled-coil domain containing 146 [Source:HGNC Symbol;Acc:HGNC:29296]	1227	1.84	0.0259364	69.22	32.39	87.4	72.7	66	46.3	73.6	57.5	47.9	4.9	36.6	15.1
SNORD117	ENSG00000201785.1	snoRNA	small nucleolar RNA, C/D box 117 [Source:HGNC Symbol;Acc:HGNC:32742]	76	1.84	0.0401209	16.3	5.6	24.6	23.6	13.4	5.5	14.4	5.7	5.7	3.5	7.3	5.7
AC015712.6	ENSG00000272808.3	processed_transcript		5068	1.84	0.00846077	236.07	108.83	203.5	299	217.3	217.4	243.3	167.9	99.6	76.7	121.6	78.4
AC084125.2	ENSG00000255182.2	processed_transcript		1543	1.84	0.00347279	457.32	220.95	607.7	435.3	315.9	484.4	443.4	344.9	252.8	251.8	137.2	118.1
EPB41L4A-AS1	ENSG00000224032.6	lincRNA	EPB41L4A antisense RNA 1 [Source:HGNC Symbol;Acc:HGNC:30749]	1302	1.84	0.000624789	1258.04	630.23	1173	1578.4	1785.2	724.9	1028.7	470.2	668.3	960.2	513	539.5
ADGRG7	ENSG00000144820.7	protein_coding	adhesion G protein-coupled receptor G7 [Source:HGNC Symbol;Acc:HGNC:19241]	1668	1.84	0.0222728	149.89	59.79	97	81.8	78.5	285.8	206.5	59.8	107.2	9.1	58.5	64.2
LCA5L	ENSG00000157578.13	protein_coding	LCA5L, lebercilin like [Source:HGNC Symbol;Acc:HGNC:1255]	1092	1.84	0.0325031	30.66	13.81	32.8	25.4	34.5	36.4	24.2	12.6	28.7	0	20.1	7.6
TPT1-AS1	ENSG00000170919.15	processed_transcript	TPT1 antisense RNA 1 [Source:HGNC Symbol;Acc:HGNC:43686]	1082	1.84	0.000585698	663.97	340.45	796.1	728.8	520.7	566	708.2	502.4	420.3	287.7	267.9	223.9
SNORA49	ENSG00000208892.1	snoRNA	small nucleolar RNA, H/ACA box 49 [Source:HGNC Symbol;Acc:HGNC:32642]	136	1.84	0.00760517	1018.53	498.98	734.7	1453	1080.7	805.4	1018.8	868	618.6	192.7	361.2	454.4
AC090922.1	ENSG00000272486.1	antisense		1018	1.84	0.0324957	20.96	8.57	17.8	17.3	26.8	18.8	24.2	10.3	13.4	7	7.3	4.7
TMEM170B	ENSG00000205269.5	protein_coding	transmembrane protein 170B [Source:HGNC Symbol;Acc:HGNC:34244]	8362	1.84	0.00105352	2137.78	1084.06	2167.1	2130.9	1975.7	2227.6	2187.6	995.6	1654.6	827.9	945.4	996.7
RTP5	ENSG00000188011.5	protein_coding	receptor transporter protein 5 (putative) [Source:HGNC Symbol;Acc:HGNC:26585]	2449	1.84	0.0379842	79.66	28.68	99.7	118.1	82.3	35.3	62.8	29.9	26.8	39.4	25.6	21.7
SGIP1	ENSG00000118473.21	protein_coding	SH3 domain GRB2 like endophilin interacting protein 1 [Source:HGNC Symbol;Acc:HGNC:25412]	1839	1.83	0.029737	215.57	85.88	366	203.6	125.4	152.3	230.7	174.8	62.2	35.9	94.2	62.4
AC174065.1	ENSG00000262075.3	lincRNA		3968	1.83	0.0373604	20.8	7.28	15	5.5	17.2	33.1	33.2	8	12.4	2.8	3.7	9.4
MATN2	ENSG00000132561.13	protein_coding	matrilin 2 [Source:HGNC Symbol;Acc:HGNC:6908]	1637	1.83	0.0120113	291.61	125.95	180.3	162.7	116.8	545	453.3	105.8	171.4	150.5	89.6	112.4
AL031667.3	ENSG00000273951.1	sense_intronic		655	1.83	0.0331025	25.78	10.75	30	30.9	22	29.8	16.2	12.6	13.4	6.3	11	10.4
RBM14-RBM4	ENSG00000248643.5	protein_coding	RBM14-RBM4 readthrough [Source:HGNC Symbol;Acc:HGNC:38840]	1238	1.83	0.00786373	100.96	47.24	117.4	85.4	76.6	115.8	109.5	75.9	48.8	57.7	29.3	24.6
LPXN	ENSG00000110031.12	protein_coding	leupaxin [Source:HGNC Symbol;Acc:HGNC:14061]	1615	1.83	0.000167748	144.38	74.5	184.3	123.6	122.5	147.8	143.6	72.4	95.8	64	70.4	69.9
KCNIP3	ENSG00000115041.12	protein_coding	potassium voltage-gated channel interacting protein 3 [Source:HGNC Symbol;Acc:HGNC:15523]	2069	1.83	0.0240353	45.09	20.96	43.7	34.5	57.4	38.6	51.2	19.5	32.6	6.3	26.5	19.8
NUTM2D	ENSG00000214562.14	protein_coding	NUT family member 2D [Source:HGNC Symbol;Acc:HGNC:23447]	3284	1.83	0.0403269	21.48	7.54	25.9	26.4	27.8	16.5	10.8	11.5	9.6	0	11	5.7
AC132872.1	ENSG00000260563.3	lincRNA		1195	1.82	0.000331161	144.26	74.13	128.4	177.2	143.6	121.4	150.8	63.2	67	110.4	69.5	60.5
REL	ENSG00000162924.14	protein_coding	REL proto-oncogene, NF-kB subunit [Source:HGNC Symbol;Acc:HGNC:9954]	5270	1.82	0.000216102	1238.16	659.34	1249.5	1386.7	1054.9	1251.2	1248.6	838.1	835	394.6	685.8	543.2
AC006001.2	ENSG00000226824.6	sense_intronic		402	1.82	0.00102464	104.77	54.26	159.8	90	79.4	100.4	94.3	83.9	54.6	35.2	47.5	50.1
AC079315.1	ENSG00000270028.1	antisense		623	1.82	0.034222	27.85	11.86	42.3	28.2	35.4	19.9	13.5	10.3	21.1	14.8	3.7	9.4
AC007383.2	ENSG00000227946.1	lincRNA		617	1.82	0.00203907	237.28	121.73	286.8	268.1	247.9	189.8	193.9	128.8	142.7	51.3	153.6	132.3
LINC01703	ENSG00000225518.2	lincRNA	long intergenic non-protein coding RNA 1703 [Source:HGNC Symbol;Acc:HGNC:52491]	509	1.82	0.00289944	137.29	72.01	140.7	126.3	126.4	142.3	150.8	43.7	120.6	39.4	72.2	84.1
AC090517.2	ENSG00000274667.1	sense_intronic		680	1.82	0.0214327	25.33	11.74	25.9	30	22	25.4	23.3	13.8	11.5	8.4	16.5	8.5
AL356512.1	ENSG00000272195.1	antisense		1739	1.82	0.00497763	75.37	37.05	106.5	81.8	74.7	47.4	66.4	28.7	48.8	54.9	31.1	21.7
STUM	ENSG00000203685.9	protein_coding	stum, mechanosensory transduction mediator homolog [Source:HGNC Symbol;Acc:HGNC:30491]	4024	1.82	0.0333878	72.2	26.97	60.1	28.2	18.2	113.6	140.9	35.6	33.5	9.1	32	24.6
AL133338.1	ENSG00000260000.2	antisense		1517	1.81	0.0034281	77.18	38.47	102.4	79.1	70.8	76.1	57.4	51.7	35.4	34.5	32	38.7
PCAT1	ENSG00000253438.3	antisense	prostate cancer associated transcript 1 (non-protein coding) [Source:HGNC Symbol;Acc:HGNC:43022]	995	1.81	0.000265659	677.72	356.48	755.1	605.2	418.3	883.8	726.2	511.6	453.9	256	293.5	267.4
TIGD1	ENSG00000221944.6	protein_coding	tigger transposable element derived 1 [Source:HGNC Symbol;Acc:HGNC:14523]	2625	1.81	2.60291e-05	420.91	226.48	430.1	448	371.4	435.8	419.2	249.5	279.6	137.2	271.6	194.6
EPHB3	ENSG00000182580.2	protein_coding	EPH receptor B3 [Source:HGNC Symbol;Acc:HGNC:3394]	1735	1.81	0.00131434	2108.73	1069.03	2729.7	2041.9	1963.3	2162.5	1646.3	917.4	921.1	1446.2	1055.2	1005.2
AL390778.2	ENSG00000233936.1	lincRNA		886	1.81	0.0202376	26.69	12.02	30	23.6	22	21	36.8	10.3	17.2	11.3	14.6	6.6
ZBED3-AS1	ENSG00000250802.7	antisense	ZBED3 antisense RNA 1 [Source:HGNC Symbol;Acc:HGNC:44188]	1948	1.81	0.00539014	287.54	150.52	308.6	301.7	292.9	295.7	238.8	227.6	201.1	47.8	164.6	111.5
ANKRD30BL	ENSG00000163046.15	protein_coding	ankyrin repeat domain 30B like [Source:HGNC Symbol;Acc:HGNC:35167]	1545	1.81	0.01926	91.31	45.45	90.1	85.4	58.4	91.6	131.1	73.6	73.7	4.9	44.8	30.2
AL078599.2	ENSG00000232031.1	sense_intronic		471	1.81	0.0389339	32.16	13.5	50.5	35.4	21.1	18.8	35	27.6	16.3	1.4	13.7	8.5
AC079610.2	ENSG00000270659.1	lincRNA		690	1.81	0.0253125	48.2	22.83	36.9	37.3	56.5	67.3	43.1	28.7	26.8	2.1	34.7	21.7
PRKN	ENSG00000185345.19	protein_coding	parkin RBR E3 ubiquitin protein ligase [Source:HGNC Symbol;Acc:HGNC:8607]	1305	1.81	0.0347292	35.09	14.59	54.6	23.6	39.2	22.1	35.9	20.7	23	0.7	21.9	6.6
STAC3	ENSG00000185482.7	protein_coding	SH3 and cysteine rich domain 3 [Source:HGNC Symbol;Acc:HGNC:28423]	1050	1.81	0.00127259	265.04	133.75	338.7	309.9	281.4	208.5	186.7	155.2	140.8	143.5	122.5	106.8
KLF15	ENSG00000163884.3	protein_coding	Kruppel like factor 15 [Source:HGNC Symbol;Acc:HGNC:14536]	1560	1.81	4.05255e-05	1774.46	933.97	2163	1896.5	1844.6	1602	1366.2	1101.4	793.8	914.4	1078.9	781.3
AC010200.1	ENSG00000257803.2	processed_pseudogene		1454	1.81	0.029893	49.71	22.3	45.1	63.6	60.3	46.3	33.2	28.7	40.2	3.5	20.1	18.9
SV2C	ENSG00000122012.13	protein_coding	synaptic vesicle glycoprotein 2C [Source:HGNC Symbol;Acc:HGNC:30670]	4827	1.81	0.00584396	782.81	399.67	756.5	737	755.2	925.7	739.7	607	417.5	251.8	419.7	302.3
LINC00342	ENSG00000232931.5	lincRNA	long intergenic non-protein coding RNA 342 [Source:HGNC Symbol;Acc:HGNC:42470]	1502	1.81	0.00697915	158.6	82.75	275.8	187.2	90	126.9	113.1	147.2	131.2	28.8	63.1	43.5
AC007878.1	ENSG00000281195.1	lincRNA		1615	1.81	0.0176037	233.38	106.03	303.1	290.8	193.4	192	187.6	151.8	130.2	128	79.5	40.6
WASH5P	ENSG00000282458.1	transcribed_processed_pseudogene	WAS protein family homolog 5 pseudogene [Source:HGNC Symbol;Acc:HGNC:33884]	954	1.81	0.00175753	144.82	75.21	188.4	152.7	162.7	112.5	107.7	98.9	91.9	37.3	67.7	80.3
EFCAB5	ENSG00000176927.15	protein_coding	EF-hand calcium binding domain 5 [Source:HGNC Symbol;Acc:HGNC:24801]	1871	1.81	0.000415728	93.65	49.83	113.3	78.1	81.4	94.9	100.5	65.5	64.2	30.2	44.8	44.4
AL591848.3	ENSG00000260698.1	lincRNA		2968	1.8	0.0225018	61.04	31.13	49.2	87.2	63.2	56.3	49.4	50.6	32.6	5.6	33.8	33.1
LOXHD1	ENSG00000167210.17	protein_coding	lipoxygenase homology domains 1 [Source:HGNC Symbol;Acc:HGNC:26521]	3335	1.8	0.00144169	12035.5	6352.51	11549.7	10572.8	7443.3	14438.1	16173.8	6292.2	9466	7352	3913.4	4738.9
SCNN1G	ENSG00000166828.2	protein_coding	sodium channel epithelial 1 gamma subunit [Source:HGNC Symbol;Acc:HGNC:10602]	3507	1.8	0.000944851	6509.26	3298.58	4761.6	5287.8	4228	10006	8262.8	3005.2	4081.9	3365.8	3094.2	2945.8
FAM228B	ENSG00000219626.8	protein_coding	family with sequence similarity 228 member B [Source:HGNC Symbol;Acc:HGNC:24736]	1144	1.8	0.000237806	343.86	185.48	402.8	442.5	306.3	271.4	296.2	247.2	258.5	104.1	166.4	151.2
ERMAP	ENSG00000164010.14	protein_coding	erythroblast membrane associated protein (Scianna blood group) [Source:HGNC Symbol;Acc:HGNC:15743]	1977	1.8	3.5519e-06	552.48	298.76	476.6	601.6	557.1	624.5	502.7	296.6	343.7	256.7	352.9	243.7
MSTO2P	ENSG00000203761.5	unprocessed_pseudogene	misato family member 2, pseudogene [Source:HGNC Symbol;Acc:HGNC:26329]	1709	1.8	0.00167195	170.9	85.75	252.6	197.2	173.3	114.7	116.7	80.5	89	88.6	68.6	102
SYCP2L	ENSG00000153157.12	protein_coding	synaptonemal complex protein 2 like [Source:HGNC Symbol;Acc:HGNC:21537]	1518	1.8	0.0319202	55.61	25.06	46.4	76.3	56.5	48.5	50.3	34.5	42.1	4.2	27.4	17
AC009022.1	ENSG00000196696.12	processed_transcript		1933	1.8	0.00635817	176.37	87.29	198	247.2	169.4	119.2	148.1	119.6	89	81.6	91.4	54.8
ZHX1-C8orf76	ENSG00000259305.6	protein_coding	ZHX1-C8orf76 readthrough [Source:HGNC Symbol;Acc:HGNC:42975]	919	1.8	0.0216351	24.26	11.56	20.5	27.3	23	21	29.6	17.2	6.7	4.9	11	18
AC008393.1	ENSG00000245317.2	lincRNA		1454	1.8	0.00846976	73.35	39.3	69.6	71.8	90.9	56.3	78.1	48.3	64.2	12.7	40.2	31.2
SCARNA6	ENSG00000251791.1	scaRNA	small Cajal body-specific RNA 6 [Source:HGNC Symbol;Acc:HGNC:32562]	265	1.8	0.00222556	1027.44	558.98	852.1	1006.8	834.7	1098.9	1344.7	757.6	826.3	492.4	325.5	393
MAMDC2-AS1	ENSG00000204706.14	antisense	MAMDC2 antisense RNA 1 [Source:HGNC Symbol;Acc:HGNC:48719]	762	1.8	0.0426381	28.93	11.32	50.5	19.1	19.1	25.4	30.5	21.8	16.3	0	11.9	6.6
GPSM3	ENSG00000213654.9	protein_coding	G protein signaling modulator 3 [Source:HGNC Symbol;Acc:HGNC:13945]	1397	1.8	0.000174361	655.45	346.61	715.5	551.6	666.2	641	702.9	375.9	429	320.1	379.5	228.6
VWCE	ENSG00000167992.12	protein_coding	von Willebrand factor C and EGF domains [Source:HGNC Symbol;Acc:HGNC:26487]	1842	1.8	0.00493315	206.01	102.13	202.1	119	151.2	275.8	281.9	148.3	89	100.6	91.4	81.2
SLC45A2	ENSG00000164175.14	protein_coding	solute carrier family 45 member 2 [Source:HGNC Symbol;Acc:HGNC:16472]	1403	1.8	0.0422355	22.4	8.29	23.2	26.4	24.9	23.2	14.4	11.5	9.6	0	12.8	7.6
TAS2R30	ENSG00000256188.3	protein_coding	taste 2 receptor member 30 [Source:HGNC Symbol;Acc:HGNC:19112]	1687	1.8	0.0245079	80.95	36.47	81.9	107.2	65.1	70.6	79.9	62.1	38.3	33.8	28.3	19.8
AC006333.2	ENSG00000272686.1	antisense		2099	1.8	6.27125e-05	152.24	80.22	125.6	149.9	138.8	204.1	142.7	70.1	87.1	76.7	86.9	80.3
TRAM1L1	ENSG00000174599.5	protein_coding	translocation associated membrane protein 1 like 1 [Source:HGNC Symbol;Acc:HGNC:28371]	2023	1.8	0.00457815	215.4	110	241.7	181.7	176.1	244.9	232.5	105.8	172.4	59.1	107	105.8
AL162171.3	ENSG00000278576.1	sense_intronic		3178	1.8	0.00806316	102.32	51.57	144.7	98.1	69.9	118.1	80.8	82.8	65.1	36.6	37.5	35.9
AL354696.1	ENSG00000277662.1	sense_intronic		497	1.8	0.0245727	21.63	9.9	25.9	19.1	23.9	17.7	21.5	10.3	12.4	9.1	11.9	5.7
ATP5S	ENSG00000125375.14	protein_coding	ATP synthase, H+ transporting, mitochondrial Fo complex subunit s (factor B) [Source:HGNC Symbol;Acc:HGNC:18799]	1838	1.8	1.1533e-06	1471.47	792.92	1388.7	1466.7	1580.4	1549.1	1372.5	810.5	790.9	895.4	779.9	687.8
OTUD6B-AS1	ENSG00000253738.1	antisense	OTUD6B antisense RNA 1 (head to head) [Source:HGNC Symbol;Acc:HGNC:50466]	3223	1.8	1.2045e-06	672.3	368.35	759.2	658.8	620.3	645.4	677.7	461	416.5	227.9	416	320.3
MROH8	ENSG00000101353.14	protein_coding	maestro heat like repeat family member 8 [Source:HGNC Symbol;Acc:HGNC:16125]	1845	1.8	0.000742203	134.92	72.86	154.3	145.4	102.4	142.3	130.2	96.6	90	27.4	83.2	67.1
AC015871.3	ENSG00000278600.1	sense_intronic		2261	1.79	0.00384857	118.22	60.07	120.2	141.8	123.5	97.1	108.6	89.7	65.1	55.6	49.4	40.6
SPART-AS1	ENSG00000120664.10	antisense	SPART antisense RNA 1 [Source:HGNC Symbol;Acc:HGNC:39933]	543	1.79	0.0222851	41.81	20.11	61.4	42.7	37.3	25.4	42.2	32.2	21.1	3.5	19.2	24.6
GPR89B	ENSG00000188092.14	protein_coding	G protein-coupled receptor 89B [Source:HGNC Symbol;Acc:HGNC:13840]	1642	1.79	2.45091e-05	171.3	93.4	193.9	198.1	167.5	153.4	143.6	111.5	114.9	57.7	96.9	86
SHISAL1	ENSG00000138944.7	protein_coding	shisa like 1 [Source:HGNC Symbol;Acc:HGNC:29335]	6751	1.79	0.00381528	4176.24	2149.35	4383.4	2877	3469.9	5303.7	4847.3	3154.7	1710.1	1619.3	2332.5	1930.2
MAML3	ENSG00000196782.12	protein_coding	mastermind like transcriptional coactivator 3 [Source:HGNC Symbol;Acc:HGNC:16272]	2745	1.79	0.00795031	615.3	304.92	699.2	559.8	574.3	621.2	622.1	451.8	187.7	242.7	397.7	244.7
AC079305.1	ENSG00000222043.2	antisense		499	1.79	0.0405442	15.47	6.24	13.7	11.8	23.9	19.9	8.1	12.6	6.7	0.7	6.4	4.7
SCARNA5	ENSG00000252010.1	scaRNA	small Cajal body-specific RNA 5 [Source:HGNC Symbol;Acc:HGNC:32561]	276	1.79	0.00144574	752.95	406.18	660.9	743.3	714.1	679.6	966.8	548.4	528.5	281.4	427.9	244.7
MTNR1A	ENSG00000168412.6	protein_coding	melatonin receptor 1A [Source:HGNC Symbol;Acc:HGNC:7463]	1289	1.79	0.00211792	130.72	68.55	124.3	137.2	84.2	173.2	134.6	89.7	97.7	55.6	65.8	34
DLEU1	ENSG00000176124.11	processed_transcript	deleted in lymphocytic leukemia 1 (non-protein coding) [Source:HGNC Symbol;Acc:HGNC:13747]	916	1.79	0.00740481	181.7	89.01	187.1	91.8	137.8	269.2	222.6	121.9	104.4	55.6	90.5	72.7
SOWAHD	ENSG00000187808.4	protein_coding	sosondowah ankyrin repeat domain family member D [Source:HGNC Symbol;Acc:HGNC:32960]	1552	1.79	0.0118999	143.27	67.27	125.6	102.7	84.2	206.3	197.5	43.7	63.2	111.8	42.1	75.6
YPEL3	ENSG00000090238.11	protein_coding	yippee like 3 [Source:HGNC Symbol;Acc:HGNC:18327]	958	1.79	0.00526636	957.85	489.14	938.1	1275.8	1232.9	570.4	772	474.8	527.6	415.7	606.2	421.4
AC073487.1	ENSG00000257509.1	sense_intronic		529	1.78	0.00956272	40.93	20.98	54.6	45.4	26.8	32	45.8	36.8	28.7	10.6	13.7	15.1
AL353804.1	ENSG00000228906.1	lincRNA		451	1.78	0.0149945	104.76	48.93	112	95.4	71.8	118.1	126.6	79.3	42.1	49.2	49.4	24.6
CKS1BP7	ENSG00000254331.1	processed_pseudogene	CDC28 protein kinase regulatory subunit 1B pseudogene 7 [Source:HGNC Symbol;Acc:HGNC:1999]	235	1.78	0.0337041	29.72	13.59	28.7	29.1	16.3	34.2	40.4	24.1	22	1.4	11.9	8.5
AC009054.1	ENSG00000259999.1	sense_intronic		427	1.78	0.039635	24.88	9.34	36.9	28.2	12.4	25.4	21.5	13.8	11.5	11.3	7.3	2.8
AC104825.1	ENSG00000251615.3	lincRNA		3249	1.78	0.033221	28.74	12.35	30	37.3	34.5	27.6	14.4	12.6	11.5	7	18.3	12.3
EWSAT1	ENSG00000212766.9	lincRNA	Ewing sarcoma associated transcript 1 [Source:HGNC Symbol;Acc:HGNC:26596]	1178	1.78	0.000355149	1422.62	768.21	1727.4	1155.9	1194.6	1595.4	1439.8	1019.8	953.7	429.8	911.6	526.2
MCEE	ENSG00000124370.10	protein_coding	methylmalonyl-CoA epimerase [Source:HGNC Symbol;Acc:HGNC:16732]	665	1.78	2.1184e-06	282.17	155.44	329.1	291.7	273.8	241.6	274.7	151.8	199.2	111.8	175.6	138.9
AC012676.5	ENSG00000280063.1	TEC		1955	1.78	0.0148809	120.09	58.12	144.7	86.3	59.3	165.5	144.5	115	54.6	37.3	37.5	46.3
MIR7152	ENSG00000274824.1	miRNA	microRNA 7152 [Source:HGNC Symbol;Acc:HGNC:50257]	54	1.78	0.0298415	38.69	17.3	60.1	39.1	38.3	30.9	25.1	29.9	14.4	12.7	19.2	10.4
ZNF491	ENSG00000177599.12	protein_coding	zinc finger protein 491 [Source:HGNC Symbol;Acc:HGNC:23706]	999	1.78	0.00419251	102.83	53.95	122.9	90	85.2	119.2	96.9	81.6	63.2	21.1	60.3	43.5
SLCO1C1	ENSG00000139155.8	protein_coding	solute carrier organic anion transporter family member 1C1 [Source:HGNC Symbol;Acc:HGNC:13819]	1784	1.78	0.00894439	243.92	125.78	274.5	334.4	258.4	161.1	191.2	169	121.6	84.4	150	103.9
PRSS27	ENSG00000172382.9	protein_coding	serine protease 27 [Source:HGNC Symbol;Acc:HGNC:15475]	1887	1.78	0.00412797	142.83	74.22	155.7	124.5	194.3	120.3	119.4	56.3	68.9	109	90.5	46.3
PRAM1	ENSG00000133246.11	protein_coding	PML-RARA regulated adaptor molecule 1 [Source:HGNC Symbol;Acc:HGNC:30091]	1322	1.78	0.0320258	52.4	23.76	98.3	57.2	31.6	45.2	29.6	24.1	37.3	5.6	36.6	15.1
LYRM9	ENSG00000232859.9	protein_coding	LYR motif containing 9 [Source:HGNC Symbol;Acc:HGNC:27314]	1272	1.77	0.00748384	146.63	76.94	163.9	169.9	155.1	97.1	147.2	89.7	103.4	52.1	93.3	46.3
IGFL2	ENSG00000204866.8	protein_coding	IGF like family member 2 [Source:HGNC Symbol;Acc:HGNC:32929]	903	1.77	0.0460205	18.65	6.85	27.3	21.8	13.4	15.4	15.3	17.2	8.6	0	3.7	4.7
ZNF705E	ENSG00000214534.5	protein_coding	zinc finger protein 705E [Source:HGNC Symbol;Acc:HGNC:33203]	3442	1.77	0.0436298	22.37	9.23	32.8	23.6	10.5	24.3	20.6	19.5	12.4	2.1	6.4	5.7
SLC7A10	ENSG00000130876.11	protein_coding	solute carrier family 7 member 10 [Source:HGNC Symbol;Acc:HGNC:11058]	1454	1.77	0.0107846	88.36	45.55	83.3	94.5	62.2	90.5	111.3	62.1	46	22.5	60.3	36.8
VAMP2	ENSG00000220205.8	protein_coding	vesicle associated membrane protein 2 [Source:HGNC Symbol;Acc:HGNC:12643]	1266	1.77	7.96676e-05	2797.95	1510.06	3176.2	2783.4	3193.3	2385.4	2451.5	1537.1	1655.5	1426.5	1634	1297.2
AP006545.1	ENSG00000260949.1	sense_overlapping		911	1.77	0.0325031	41.67	20.21	32.8	34.5	35.4	56.3	49.4	42.5	13.4	1.4	21	22.7
EPHA5-AS1	ENSG00000250846.6	lincRNA	EPHA5 antisense RNA 1 [Source:HGNC Symbol;Acc:HGNC:50602]	582	1.77	0.00297303	111.08	59.1	86	132.7	134	90.5	112.2	69	82.3	37.3	53	53.9
ZP3	ENSG00000188372.14	protein_coding	zona pellucida glycoprotein 3 [Source:HGNC Symbol;Acc:HGNC:13189]	1003	1.77	0.000343703	234.77	126.21	247.2	211.7	226.9	263.7	224.4	86.2	125.4	132.2	143.6	143.6
SSTR5-AS1	ENSG00000261713.6	processed_transcript	SSTR5 antisense RNA 1 [Source:HGNC Symbol;Acc:HGNC:26502]	1079	1.77	0.0294357	57.81	24.73	86	70	90	14.3	28.7	18.4	26.8	19.7	23.8	35
AL139220.2	ENSG00000230615.6	lincRNA		736	1.77	0.0176604	52.34	25.01	77.8	33.6	51.7	51.9	46.7	31	30.6	16.2	30.2	17
PRKCG	ENSG00000126583.10	protein_coding	protein kinase C gamma [Source:HGNC Symbol;Acc:HGNC:9402]	1236	1.77	0.00975637	55.48	28.45	51.9	37.3	49.8	64	74.5	27.6	45	26	22.9	20.8
AZGP1	ENSG00000160862.12	protein_coding	alpha-2-glycoprotein 1, zinc-binding [Source:HGNC Symbol;Acc:HGNC:910]	1010	1.77	0.0357603	51.35	19.4	69.6	68.2	70.8	22.1	26	26.4	22	0.7	38.4	9.4
TRAF3IP3	ENSG00000009790.14	protein_coding	TRAF3 interacting protein 3 [Source:HGNC Symbol;Acc:HGNC:30766]	1385	1.77	0.0314881	118.46	40.97	79.2	31.8	27.8	251.6	202	49.4	64.2	28.1	32.9	30.2
AC008124.1	ENSG00000273015.2	lincRNA		9730	1.77	8.4366e-06	1426.34	780.29	1463.9	1433	1198.4	1606.4	1430	923.2	890.5	711.1	764.4	612.2
AC097372.3	ENSG00000279845.1	TEC		466	1.77	0.0413849	16.67	5.01	19.1	15.4	22	8.8	18	8	10.5	0	3.7	2.8
SLC12A9-AS1	ENSG00000236305.1	antisense	SLC12A9 antisense RNA 1 [Source:HGNC Symbol;Acc:HGNC:40807]	369	1.77	0.0154103	36.07	17.5	45.1	25.4	32.5	34.2	43.1	20.7	17.2	16.9	11.9	20.8
PLAC8L1	ENSG00000173261.8	protein_coding	PLAC8 like 1 [Source:HGNC Symbol;Acc:HGNC:31746]	630	1.77	0.0195354	34.02	17.15	27.3	40.9	29.7	40.8	31.4	33.3	22	12.7	6.4	11.3
DAPK2	ENSG00000035664.11	protein_coding	death associated protein kinase 2 [Source:HGNC Symbol;Acc:HGNC:2675]	1819	1.77	0.00030988	3455.72	1852	3792.1	2992.4	2452.4	4192.6	3849.1	2484.4	1766.6	1536.2	2053.6	1419
GOLGB1	ENSG00000173230.15	protein_coding	golgin B1 [Source:HGNC Symbol;Acc:HGNC:4429]	5955	1.77	0.000645755	7669.59	4254.02	7925.6	7949.4	7041.3	7320.5	8111.1	5824.2	5750.8	2663.1	3322.8	3709.1
KITLG	ENSG00000049130.15	protein_coding	KIT ligand [Source:HGNC Symbol;Acc:HGNC:6343]	3271	1.77	0.029208	197.97	53.91	41	37.3	44	527.4	340.2	66.7	68.9	28.8	50.3	54.8
ADAMTS10	ENSG00000142303.13	protein_coding	ADAM metallopeptidase with thrombospondin type 1 motif 10 [Source:HGNC Symbol;Acc:HGNC:13201]	1723	1.77	0.00174639	2498.93	1317.35	2564.5	2197.3	1443.5	3127.9	3161.5	1765.9	1628.7	1066.4	1362.4	763.4
RN7SL308P	ENSG00000243951.1	misc_RNA	RNA, 7SL, cytoplasmic 308, pseudogene [Source:HGNC Symbol;Acc:HGNC:46324]	297	1.77	0.0202376	66.95	34.77	94.2	86.3	32.5	50.8	70.9	43.7	69.9	7.7	39.3	13.2
ZC3H11A	ENSG00000058673.16	protein_coding	zinc finger CCCH-type containing 11A [Source:HGNC Symbol;Acc:HGNC:29093]	3659	1.76	0.0404645	35.01	15.21	46.4	38.2	19.1	30.9	40.4	16.1	28.7	1.4	12.8	17
PCDHA8	ENSG00000204962.5	protein_coding	protocadherin alpha 8 [Source:HGNC Symbol;Acc:HGNC:8674]	3938	1.76	0.0379842	38.62	16.73	58.7	29.1	56.5	30.9	18	25.3	25.9	2.8	16.5	13.2
C20orf204	ENSG00000196421.8	protein_coding	chromosome 20 open reading frame 204 [Source:HGNC Symbol;Acc:HGNC:27655]	2219	1.76	0.0145333	82	40.29	109.2	100	69.9	61.8	69.1	62.1	34.5	52.1	30.2	22.7
NBPF11	ENSG00000263956.6	protein_coding	NBPF member 11 [Source:HGNC Symbol;Acc:HGNC:31993]	4518	1.76	0.00014964	415.39	227.41	532.6	420.7	342.7	395	386	311.6	264.3	144.2	244.1	172.9
NAALADL2	ENSG00000177694.15	protein_coding	N-acetylated alpha-linked acidic dipeptidase like 2 [Source:HGNC Symbol;Acc:HGNC:23219]	1635	1.76	0.0210559	60.73	30.78	68.3	67.2	65.1	51.9	51.2	39.1	57.5	14.8	25.6	17
AC026471.4	ENSG00000261474.1	lincRNA		449	1.76	0.011553	101.25	50	87.4	77.2	89	136.8	115.8	75.9	40.2	50.6	53	30.2
LINC00384	ENSG00000232117.1	lincRNA	long intergenic non-protein coding RNA 384 [Source:HGNC Symbol;Acc:HGNC:42711]	6852	1.76	0.0391063	40.76	17.88	58.7	34.5	21.1	56.3	33.2	37.9	22	9.1	14.6	5.7
F8	ENSG00000185010.14	protein_coding	coagulation factor VIII [Source:HGNC Symbol;Acc:HGNC:3546]	2943	1.76	0.0002956	152.88	82.35	132.5	115.4	142.6	195.3	178.6	103.5	93.8	49.9	82.3	82.2
PPIAP41	ENSG00000254463.1	processed_pseudogene	peptidylprolyl isomerase A pseudogene 41 [Source:HGNC Symbol;Acc:HGNC:53665]	480	1.76	0.0247787	64.54	34.18	68.3	58.2	33.5	88.3	74.5	70.1	45	5.6	26.5	23.6
SMKR1	ENSG00000240204.2	protein_coding	small lysine rich protein 1 [Source:HGNC Symbol;Acc:HGNC:43561]	730	1.76	0.0116212	50.03	23.92	62.8	27.3	28.7	73.9	57.4	29.9	22	18.3	21	28.3
AL357033.2	ENSG00000223669.1	antisense		739	1.76	0.0124061	79.39	37.85	90.1	60.9	63.2	75	107.7	31	44	53.5	21	39.7
PHF7	ENSG00000010318.20	protein_coding	PHD finger protein 7 [Source:HGNC Symbol;Acc:HGNC:18458]	1145	1.76	0.00130268	195.57	103.9	206.2	202.6	219.2	200.8	149	105.8	113	85.1	107	108.6
LRRC71	ENSG00000160838.13	protein_coding	leucine rich repeat containing 71 [Source:HGNC Symbol;Acc:HGNC:26556]	1334	1.76	0.045144	29.44	12	31.4	26.4	11.5	47.4	30.5	13.8	26.8	0	13.7	5.7
AC006372.3	ENSG00000234210.1	lincRNA		4049	1.76	0.0356854	25.3	11.03	28.7	14.5	21.1	35.3	26.9	13.8	11.5	11.3	9.1	9.4
AC004241.3	ENSG00000276390.1	sense_intronic		517	1.75	0.0150132	33.05	16.19	30	32.7	43.1	29.8	29.6	13.8	22	9.8	18.3	17
LINC01625	ENSG00000238099.2	lincRNA	long intergenic non-protein coding RNA 1625 [Source:HGNC Symbol;Acc:HGNC:52052]	1690	1.75	0.0253125	47.96	23.92	50.5	41.8	51.7	56.3	39.5	27.6	33.5	5.6	30.2	22.7
LAMB3	ENSG00000196878.14	protein_coding	laminin subunit beta 3 [Source:HGNC Symbol;Acc:HGNC:6490]	2782	1.75	6.32701e-05	2901.43	1600.93	3263.6	2407.2	3025.8	3284.6	2526	1268.1	1481.3	2231.9	1445.6	1577.8
IGF1	ENSG00000017427.16	protein_coding	insulin like growth factor 1 [Source:HGNC Symbol;Acc:HGNC:5464]	1661	1.75	0.00393618	2611.87	1389.15	3319.6	1716.5	2664.9	2654.6	2703.7	2187.8	1342.4	739.3	1457.5	1218.7
AL391988.1	ENSG00000277879.1	antisense		1553	1.75	0.0163236	79.22	37.86	114.7	95.4	79.4	56.3	50.3	43.7	52.7	11.3	43.9	37.8
RBBP6	ENSG00000122257.19	protein_coding	RB binding protein 6, ubiquitin ligase [Source:HGNC Symbol;Acc:HGNC:9889]	2705	1.75	0.00030988	6355.94	3479.11	6157.2	6460	5745.2	7180.4	6236.9	4451.5	3550.5	2946.6	3497.4	2949.6
SLC43A2	ENSG00000167703.14	protein_coding	solute carrier family 43 member 2 [Source:HGNC Symbol;Acc:HGNC:23087]	1787	1.75	0.0407222	29.61	10.4	32.8	36.3	48.8	12.1	18	11.5	17.2	0	10.1	13.2
ASIC4	ENSG00000072182.12	protein_coding	acid sensing ion channel subunit family member 4 [Source:HGNC Symbol;Acc:HGNC:21263]	2356	1.75	0.0124814	58.33	29.5	49.2	86.3	60.3	51.9	44	43.7	27.8	38	21	17
LINC00463	ENSG00000234056.1	lincRNA	long intergenic non-protein coding RNA 463 [Source:HGNC Symbol;Acc:HGNC:42813]	1147	1.75	0.00661556	192.01	98.23	173.4	152.7	106.3	283.6	244.2	113.8	124.5	68.9	94.2	89.8
ADD3-AS1	ENSG00000203876.9	processed_transcript	ADD3 antisense RNA 1 [Source:HGNC Symbol;Acc:HGNC:48682]	2043	1.75	0.0044813	86.89	45.58	121.5	97.2	69.9	69.5	76.3	46	68.9	42.2	31.1	39.7
ACACB	ENSG00000076555.15	protein_coding	acetyl-CoA carboxylase beta [Source:HGNC Symbol;Acc:HGNC:85]	2572	1.75	0.001862	2961.69	1526.82	2885.4	2118.2	1432	4635.1	3737.8	1907.3	1785.8	1425.1	1362.4	1153.6
MUC1	ENSG00000185499.16	protein_coding	mucin 1, cell surface associated [Source:HGNC Symbol;Acc:HGNC:7508]	1017	1.75	0.0124814	135.66	65.08	166.6	229	130.2	57.4	95.2	55.2	85.2	66.8	54.9	63.3
ERICH5	ENSG00000177459.10	protein_coding	glutamate rich 5 [Source:HGNC Symbol;Acc:HGNC:26823]	1178	1.75	0.0419239	42.68	12.86	41	16.4	11.5	87.2	57.4	6.9	19.2	0	14.6	23.6
PIGL	ENSG00000108474.16	protein_coding	phosphatidylinositol glycan anchor biosynthesis class L [Source:HGNC Symbol;Acc:HGNC:8966]	821	1.75	7.747e-07	706.49	390.73	704.6	877.8	727.5	625.6	596.9	428.8	421.3	409.4	349.3	344.8
RF00019.706	ENSG00000252759.1	misc_RNA		96	1.75	0.0381557	33.43	14.23	50.5	59.1	25.8	21	10.8	14.9	24.9	4.2	9.1	18
POLR3GL	ENSG00000121851.12	protein_coding	RNA polymerase III subunit G like [Source:HGNC Symbol;Acc:HGNC:28466]	1084	1.74	0.000286874	498.85	276.91	632.2	514.3	439.4	442.4	465.9	367.9	311.2	171.6	310.9	223
YPEL2	ENSG00000175155.8	protein_coding	yippee like 2 [Source:HGNC Symbol;Acc:HGNC:18326]	2090	1.74	0.0113501	121.26	61.64	152.9	142.7	155.1	59.6	96	72.4	79.5	39.4	64.9	52
LINC01336	ENSG00000250889.2	lincRNA	long intergenic non-protein coding RNA 1336 [Source:HGNC Symbol;Acc:HGNC:50543]	506	1.74	0.00213963	192.06	102.17	248.5	243.5	178	131.3	158.9	94.3	143.6	140	64	69
Z95331.1	ENSG00000280383.1	sense_overlapping		23112	1.74	0.0096123	353.52	184.42	413.8	427.1	243.1	354.2	329.4	347.2	198.2	124.5	143.6	108.6
RPL4P1	ENSG00000240954.1	processed_pseudogene	ribosomal protein L4 pseudogene 1 [Source:HGNC Symbol;Acc:HGNC:23551]	1278	1.74	0.00144574	236.64	125.76	282.7	183.6	171.3	326.6	219	136.8	149.4	132.9	87.8	121.9
CRNDE	ENSG00000245694.9	lincRNA	colorectal neoplasia differentially expressed [Source:HGNC Symbol;Acc:HGNC:37078]	742	1.74	1.2084e-06	836.24	463.93	762	952.3	890.2	912.4	664.3	548.4	478.8	424.9	471.8	395.9
NUPR1	ENSG00000176046.8	protein_coding	nuclear protein 1, transcriptional regulator [Source:HGNC Symbol;Acc:HGNC:29990]	2213	1.74	0.0202457	90.12	41.12	157	98.1	93.8	54.1	47.6	27.6	29.7	74.6	25.6	48.2
CACNA1F	ENSG00000102001.12	protein_coding	calcium voltage-gated channel subunit alpha1 F [Source:HGNC Symbol;Acc:HGNC:1393]	3300	1.74	0.0120291	51.4	25.48	66.9	68.2	52.6	29.8	39.5	21.8	38.3	27.4	24.7	15.1
SCAMP1-AS1	ENSG00000245556.2	lincRNA	SCAMP1 antisense RNA 1 [Source:HGNC Symbol;Acc:HGNC:50544]	986	1.74	0.00134982	426.22	230.92	413.8	418	445.1	470	384.2	171.3	319.8	230.7	224.9	207.8
AC009088.1	ENSG00000260060.1	antisense		833	1.74	0.0352567	46.56	20.44	77.8	48.2	33.5	32	41.3	25.3	8.6	47.8	9.1	11.3
PCBD2	ENSG00000132570.14	protein_coding	pterin-4 alpha-carbinolamine dehydratase 2 [Source:HGNC Symbol;Acc:HGNC:24474]	2042	1.74	4.104e-07	1119.79	630.87	1174.4	1151.3	1188.9	1079	1005.4	674.9	740.2	573.3	562.3	603.7
AC027544.1	ENSG00000256361.1	processed_pseudogene		433	1.74	0.0463062	21.66	7.16	35.5	27.3	30.6	7.7	7.2	8	12.4	4.2	8.2	2.8
AC016831.1	ENSG00000226380.9	lincRNA		2572	1.74	0.0129751	266.22	137.7	345.5	248.1	245	243.8	248.6	240.3	182.9	84.4	98.8	82.2
CDH4	ENSG00000179242.15	protein_coding	cadherin 4 [Source:HGNC Symbol;Acc:HGNC:1763]	4311	1.74	0.0185635	2117.33	988.55	1682.3	951.4	1145.8	3935.6	2871.6	1055.4	1049.4	610.6	1489.5	737.9
AC087222.1	ENSG00000262663.1	lincRNA		504	1.74	0.0335164	76.64	32.14	161.1	63.6	37.3	57.4	63.7	37.9	33.5	58.4	10.1	20.8
PSTK	ENSG00000179988.14	protein_coding	phosphoseryl-tRNA kinase [Source:HGNC Symbol;Acc:HGNC:28578]	1398	1.74	0.0102066	178.85	87.39	196.6	285.3	233.6	72.8	105.9	90.8	110.1	52.8	85.9	97.3
NABP1	ENSG00000173559.12	protein_coding	nucleic acid binding protein 1 [Source:HGNC Symbol;Acc:HGNC:26232]	2447	1.74	0.00265745	1374.74	732.94	2057.9	1118.6	831.8	1435.4	1430	941.6	955.6	437.5	717.8	612.2
FMO5	ENSG00000131781.12	protein_coding	flavin containing monooxygenase 5 [Source:HGNC Symbol;Acc:HGNC:3773]	1714	1.74	0.0361595	87.54	31.13	61.4	24.5	19.1	185.4	147.2	19.5	36.4	39.4	32.9	27.4
AC009435.1	ENSG00000253880.1	lincRNA		574	1.74	0.00213751	173.11	92.81	214.4	177.2	139.8	141.2	193	87.4	132.1	90	70.4	84.1
AP003119.2	ENSG00000255100.1	antisense		308	1.74	0.0379189	19.02	8.97	19.1	14.5	19.1	19.9	22.4	5.7	9.6	4.2	5.5	19.8
YBX1P4	ENSG00000213188.3	processed_pseudogene	Y-box binding protein 1 pseudogene 4 [Source:HGNC Symbol;Acc:HGNC:42425]	808	1.74	0.0487621	16.13	6.64	21.8	9.1	8.6	23.2	18	17.2	7.7	0	6.4	1.9
IFNLR1	ENSG00000185436.11	protein_coding	interferon lambda receptor 1 [Source:HGNC Symbol;Acc:HGNC:18584]	1826	1.73	0.0197056	100.68	47.04	110.6	96.3	57.4	131.3	107.7	46	52.7	61.2	34.7	40.6
AL353593.1	ENSG00000269890.1	antisense		3955	1.73	0.00173068	205.83	107.85	255.4	142.7	122.5	286.9	221.7	123	136	66.8	115.2	98.3
STX18-AS1	ENSG00000247708.7	antisense	STX18 antisense RNA 1 (head to head) [Source:HGNC Symbol;Acc:HGNC:48877]	1227	1.73	0.00751046	92.81	48.26	97	110	62.2	111.4	83.5	66.7	57.5	45	45.7	26.5
AC020663.3	ENSG00000275056.1	sense_intronic		1091	1.73	0.0202114	48.79	24.61	51.9	73.6	45.9	37.5	35	44.8	25.9	16.2	20.1	16.1
AC009318.2	ENSG00000273680.1	antisense		651	1.73	0.019487	27.45	13.78	21.8	36.3	25.8	25.4	27.8	13.8	16.3	6.3	17.4	15.1
ESPNL	ENSG00000144488.14	protein_coding	espin like [Source:HGNC Symbol;Acc:HGNC:27937]	3414	1.73	0.00319311	294.05	152.68	416.5	312.6	250.8	208.5	281.9	133.4	143.6	185	170.1	131.3
RF00019.575	ENSG00000207525.1	misc_RNA		101	1.73	0.032494	45.64	20.36	69.6	58.2	43.1	33.1	24.2	32.2	17.2	19	19.2	14.2
BIRC3	ENSG00000023445.13	protein_coding	baculoviral IAP repeat containing 3 [Source:HGNC Symbol;Acc:HGNC:591]	2317	1.73	0.00398371	76.82	40.59	72.4	77.2	75.6	67.3	91.6	42.5	47.9	31	46.6	35
PRH1	ENSG00000231887.7	protein_coding	proline rich protein HaeIII subfamily 1 [Source:HGNC Symbol;Acc:HGNC:9366]	547	1.73	0.0277495	111.74	57.34	137.9	107.2	104.3	115.8	93.4	92	89	9.1	52.1	44.4
MEI1	ENSG00000167077.12	protein_coding	meiotic double-stranded break formation protein 1 [Source:HGNC Symbol;Acc:HGNC:28613]	1024	1.73	0.0238928	39.4	18.84	42.3	37.3	35.4	35.3	46.7	21.8	23.9	19.7	16.5	12.3
MTX3	ENSG00000177034.15	protein_coding	metaxin 3 [Source:HGNC Symbol;Acc:HGNC:24812]	5130	1.73	0.00185348	2565.77	1425.38	2232.6	2307.2	2671.6	3018.7	2598.7	1825.7	1839.4	706.2	1428.2	1327.4
AL356273.3	ENSG00000279838.1	TEC		1989	1.73	0.0452807	64.39	26.89	57.4	75.4	60.3	89.4	39.5	43.7	31.6	9.1	30.2	19.8
ABCA5	ENSG00000154265.15	protein_coding	ATP binding cassette subfamily A member 5 [Source:HGNC Symbol;Acc:HGNC:35]	2531	1.73	0.0219417	1376.92	521.73	682.8	579.8	292.9	2970.1	2359	398.9	907.7	332	377.6	592.4
C1S	ENSG00000182326.14	protein_coding	complement C1s [Source:HGNC Symbol;Acc:HGNC:1247]	1261	1.73	0.0245727	95.49	42.78	118.8	173.6	88.1	48.5	48.5	48.3	48.8	35.9	39.3	41.6
KIZ	ENSG00000088970.15	protein_coding	kizuna centrosomal protein [Source:HGNC Symbol;Acc:HGNC:15865]	1328	1.73	0.000104895	363.11	201.65	322.3	463.4	415.4	320	294.4	190.8	227.9	186.4	208.5	194.6
SUMO4	ENSG00000177688.6	protein_coding	small ubiquitin-like modifier 4 [Source:HGNC Symbol;Acc:HGNC:21181]	1066	1.72	0.0412514	22.9	11.43	28.7	27.3	16.3	19.9	22.4	25.3	17.2	0.7	7.3	6.6
LINC00092	ENSG00000225194.2	lincRNA	long intergenic non-protein coding RNA 92 [Source:HGNC Symbol;Acc:HGNC:31408]	957	1.72	0.0242847	51.82	25.36	66.9	60	68.9	26.5	36.8	16.1	44	12	31.1	23.6
AC008115.3	ENSG00000275560.1	sense_intronic		549	1.72	0.0219963	58.37	28.88	68.3	87.2	73.7	37.5	25.1	31	36.4	14.8	32.9	29.3
RBM3	ENSG00000102317.17	protein_coding	RNA binding motif protein 3 [Source:HGNC Symbol;Acc:HGNC:9900]	1073	1.72	1.286e-05	18218.7	10201.2	18821.2	18937.5	20490.3	17743.6	15101.1	9571	11620.4	9206.2	10356.9	10251.6
SNTG2	ENSG00000172554.11	protein_coding	syntrophin gamma 2 [Source:HGNC Symbol;Acc:HGNC:13741]	834	1.72	0.0227357	37.98	18.97	47.8	31.8	35.4	30.9	44	18.4	30.6	7.7	20.1	18
AZIN1-AS1	ENSG00000253320.5	antisense	AZIN1 antisense RNA 1 [Source:HGNC Symbol;Acc:HGNC:51558]	496	1.72	0.000444361	108.87	60.59	131.1	99	91.9	109.2	113.1	52.9	80.4	39.4	60.3	69.9
AC007842.1	ENSG00000269069.1	processed_pseudogene		2039	1.72	0.00384153	131.02	72.22	198	129	111	104.8	112.2	129.9	87.1	42.9	55.8	45.3
PRMT8	ENSG00000111218.11	protein_coding	protein arginine methyltransferase 8 [Source:HGNC Symbol;Acc:HGNC:5188]	3016	1.72	0.0320258	115.46	42.37	102.4	23.6	27.8	263.7	159.8	57.5	65.1	17.6	32.9	38.7
MYT1L	ENSG00000186487.18	protein_coding	myelin transcription factor 1 like [Source:HGNC Symbol;Acc:HGNC:7623]	2387	1.72	0.0275886	56.43	26.15	60.1	31.8	30.6	100.4	59.2	35.6	31.6	16.2	25.6	21.7
IFI27	ENSG00000165949.12	protein_coding	interferon alpha inducible protein 27 [Source:HGNC Symbol;Acc:HGNC:5397]	695	1.72	0.0191201	68.44	36.05	69.6	88.1	64.1	67.3	53	57.5	36.4	9.1	35.7	41.6
ZNF776	ENSG00000152443.12	protein_coding	zinc finger protein 776 [Source:HGNC Symbol;Acc:HGNC:26765]	1773	1.72	2.62833e-05	1272.37	716	1310.9	1319.4	1313.3	1179.5	1238.8	765.7	892.4	561.3	678.5	682.1
RFPL1S	ENSG00000225465.8	antisense	RFPL1 antisense RNA 1 [Source:HGNC Symbol;Acc:HGNC:9978]	2268	1.72	0.00954556	126.96	67.5	117.4	134.5	163.7	82.7	136.4	83.9	79.5	33.1	76.8	64.2
LINC00571	ENSG00000223685.5	lincRNA	long intergenic non-protein coding RNA 571 [Source:HGNC Symbol;Acc:HGNC:43721]	515	1.72	0.0414895	23.12	10.86	42.3	26.4	18.2	14.3	14.4	25.3	9.6	2.8	11.9	4.7
TRAV2	ENSG00000211776.2	TR_V_gene	T cell receptor alpha variable 2 [Source:HGNC Symbol;Acc:HGNC:12116]	348	1.72	0.0188196	78.38	38.35	69.6	117.2	104.3	44.1	56.6	34.5	49.8	15.5	45.7	46.3
GLDN	ENSG00000186417.13	protein_coding	gliomedin [Source:HGNC Symbol;Acc:HGNC:29514]	1960	1.72	0.0259928	36.48	18.67	36.9	40	32.5	35.3	37.7	20.7	35.4	11.3	13.7	12.3
HMGN5	ENSG00000198157.10	protein_coding	high mobility group nucleosome binding domain 5 [Source:HGNC Symbol;Acc:HGNC:8013]	878	1.72	0.0128164	435.01	227.24	588.5	319.9	330.2	559.4	377	179.3	351.4	255.3	182	168.2
ANKRD36C	ENSG00000174501.14	protein_coding	ankyrin repeat domain 36C [Source:HGNC Symbol;Acc:HGNC:32946]	2356	1.72	0.00434126	741.55	400.89	1022.8	842.4	552.3	666.4	623.9	571.4	541	284.9	320.9	286.3
CPEB2	ENSG00000137449.15	protein_coding	cytoplasmic polyadenylation element binding protein 2 [Source:HGNC Symbol;Acc:HGNC:21745]	3949	1.72	0.000132063	6300.35	3557.08	6889.1	6041.1	6618.2	5442.7	6510.6	3674.4	4565.4	2579.4	3678.5	3287.8
AC004494.1	ENSG00000262312.2	antisense		1628	1.71	0.0329645	26.85	12.14	41	31.8	22	14.3	25.1	19.5	7.7	11.3	12.8	9.4
MKLN1-AS	ENSG00000236753.5	processed_transcript	MKLN1 antisense RNA [Source:HGNC Symbol;Acc:HGNC:40374]	883	1.71	0.00468673	85.5	45.64	80.6	59.1	69.9	114.7	103.2	40.2	51.7	39.4	41.1	55.7
GSTM3	ENSG00000134202.10	protein_coding	glutathione S-transferase mu 3 [Source:HGNC Symbol;Acc:HGNC:4635]	1489	1.71	0.000506542	2862.74	1597.67	2688.7	2033.7	2560.6	3680.7	3350	1231.3	2070.1	1676.9	1563.5	1446.4
AP001462.1	ENSG00000269038.1	lincRNA		452	1.71	0.0140105	54.85	28.82	66.9	41.8	37.3	61.8	66.4	43.7	25.9	18.3	40.2	16.1
AL731563.3	ENSG00000272630.1	lincRNA		3005	1.71	0.0035854	95.09	51.51	118.8	131.8	97.6	66.2	61	63.2	81.4	33.1	41.1	38.7
CYP51A1P3	ENSG00000215223.3	processed_pseudogene	cytochrome P450 family 51 subfamily A member 1 pseudogene 3 [Source:HGNC Symbol;Acc:HGNC:41991]	1428	1.71	0.0448855	26.06	11.68	36.9	24.5	22	15.4	31.4	24.1	12.4	7	11	3.8
AP000941.1	ENSG00000255176.1	antisense		1388	1.71	0.0199035	69.4	32.87	90.1	67.2	37.3	70.6	81.7	40.2	42.1	40.1	18.3	23.6
RUFY4	ENSG00000188282.12	protein_coding	RUN and FYVE domain containing 4 [Source:HGNC Symbol;Acc:HGNC:24804]	1321	1.71	0.0183244	50.11	25.37	73.7	45.4	45.9	44.1	41.3	41.4	24.9	25.3	20.1	15.1
AMER2	ENSG00000165566.12	protein_coding	APC membrane recruitment protein 2 [Source:HGNC Symbol;Acc:HGNC:26360]	6626	1.71	0.000584579	27173.7	15299.8	25971.1	26989.5	20471.1	33159.3	29277.6	17024.3	21570.9	10660.2	14725.7	12518.1
NAT16	ENSG00000167011.8	protein_coding	N-acetyltransferase 16 (putative) [Source:HGNC Symbol;Acc:HGNC:22030]	1582	1.71	0.0406912	27.01	12.01	16.4	40.9	45.9	16.5	15.3	11.5	17.2	3.5	15.5	12.3
AC005332.4	ENSG00000274561.1	lincRNA		446	1.71	0.0404582	54.17	23.83	60.1	55.4	58.4	38.6	58.3	36.8	33.5	0.7	30.2	18
CHD2	ENSG00000173575.20	protein_coding	chromodomain helicase DNA binding protein 2 [Source:HGNC Symbol;Acc:HGNC:1917]	1912	1.71	0.000968212	7741.12	4370.08	9222.8	7829.4	6493.8	7223.5	7936.1	6237	5220.4	3251.2	3651	3490.9
AP000356.3	ENSG00000284128.1	transcribed_unprocessed_pseudogene		711	1.71	0.0397072	24.63	10.8	32.8	19.1	22	18.8	30.5	8	8.6	19.7	9.1	8.5
AC092162.3	ENSG00000279205.1	TEC		1624	1.71	0.0137459	89.73	46.34	92.9	116.3	92.9	59.6	87.1	58.6	61.3	34.5	32.9	44.4
CBLN2	ENSG00000141668.9	protein_coding	cerebellin 2 precursor [Source:HGNC Symbol;Acc:HGNC:1544]	1285	1.71	0.0265604	463.78	224.93	674.6	322.6	317.8	493.2	510.8	196.6	188.6	197.7	356.6	185.2
MTATP6P1	ENSG00000248527.1	unprocessed_pseudogene	mitochondrially encoded ATP synthase 6 pseudogene 1 [Source:HGNC Symbol;Acc:HGNC:44575]	681	1.71	0.000167128	16904.8	9595.58	17334.1	19240.1	18268.5	18022.8	11658.6	10865.5	11256.5	12221.1	7246.3	6388.5
AC015911.8	ENSG00000267554.1	processed_pseudogene		560	1.71	0.019088	56.98	32.23	62.8	45.4	47.9	55.2	73.6	42.5	58.4	15.5	18.3	26.5
NEBL	ENSG00000078114.18	protein_coding	nebulette [Source:HGNC Symbol;Acc:HGNC:16932]	1610	1.7	0.0338182	101.42	46.59	113.3	59.1	45	157.8	132	41.4	79.5	29.5	46.6	35.9
CAPN12	ENSG00000182472.8	protein_coding	calpain 12 [Source:HGNC Symbol;Acc:HGNC:13249]	1298	1.7	0.0278224	63.4	31.21	76.5	75.4	71.8	43	50.3	46	27.8	32.4	32.9	17
AL122008.1	ENSG00000231272.1	sense_intronic		452	1.7	0.0453464	23.61	11.33	41	14.5	14.4	17.7	30.5	23	15.3	0.7	10.1	7.6
AC104964.4	ENSG00000272505.1	lincRNA		2860	1.7	0.019447	128.91	67.58	98.3	143.6	101.5	142.3	158.9	113.8	88.1	31	52.1	52.9
AP000577.1	ENSG00000280269.1	TEC		878	1.7	0.0408421	47.97	24.36	62.8	49.1	56.5	32	39.5	42.5	45	11.3	18.3	4.7
LINC00907	ENSG00000267586.6	lincRNA	long intergenic non-protein coding RNA 907 [Source:HGNC Symbol;Acc:HGNC:44327]	1429	1.7	0.0245727	46.58	23.62	56	38.2	38.3	43	57.4	36.8	26.8	14.8	27.4	12.3
CATSPERG	ENSG00000099338.22	protein_coding	cation channel sperm associated auxiliary subunit gamma [Source:HGNC Symbol;Acc:HGNC:25243]	1835	1.7	0.00967038	69.25	35.8	98.3	80	52.6	55.2	60.1	42.5	44	35.2	39.3	18
AC138393.3	ENSG00000278467.1	lincRNA		573	1.7	0.0226378	49.59	24.94	51.9	49.1	49.8	49.6	47.6	21.8	20.1	48.5	22.9	11.3
FER1L5	ENSG00000249715.11	protein_coding	fer-1 like family member 5 [Source:HGNC Symbol;Acc:HGNC:19044]	5903	1.7	0.0183039	72.66	36.32	118.8	44.5	57.4	76.1	66.4	40.2	45	40.8	33.8	21.7
ARRDC3	ENSG00000113369.8	protein_coding	arrestin domain containing 3 [Source:HGNC Symbol;Acc:HGNC:29263]	1074	1.7	0.000966687	3512.36	1988.8	3244.5	3584.9	4913.4	2983.4	2835.7	1565.9	3059.3	1246.4	2029.9	2042.6
LINC01341	ENSG00000227953.6	processed_transcript	long intergenic non-protein coding RNA 1341 [Source:HGNC Symbol;Acc:HGNC:49457]	1359	1.7	0.0114702	86.99	45.15	87.4	106.3	75.6	65.1	100.5	73.6	42.1	32.4	50.3	27.4
AC104964.1	ENSG00000253641.5	lincRNA		544	1.7	0.0277495	96.46	49.67	80.6	110	101.5	91.6	98.7	67.8	72.8	25.3	50.3	32.1
PAX1	ENSG00000125813.13	protein_coding	paired box 1 [Source:HGNC Symbol;Acc:HGNC:8615]	2223	1.7	0.0245727	104.21	51.59	77.8	68.2	51.7	198.6	124.8	80.5	61.3	21.8	59.4	35
TNRC6C	ENSG00000078687.17	protein_coding	trinucleotide repeat containing 6C [Source:HGNC Symbol;Acc:HGNC:29318]	4369	1.7	0.00129403	3374.85	1899.11	3513.5	2993.3	2743.4	3839.6	3784.5	2449.9	2276	1378.7	1757.4	1633.5
RF00003	ENSG00000206828.1	snRNA		164	1.7	0.0449887	32.31	13.39	45.1	19.1	23.9	47.4	26	19.5	12.4	21.8	1.8	11.3
U73166.1	ENSG00000230454.1	lincRNA		1160	1.7	0.0196478	82.33	42	117.4	89.1	75.6	64	65.5	70.1	41.2	40.8	21	36.8
AL513327.3	ENSG00000270115.1	lincRNA		469	1.7	0.0500649	24.03	10.18	36.9	13.6	25.8	23.2	20.6	25.3	4.8	4.2	12.8	3.8
FTCD	ENSG00000160282.13	protein_coding	formimidoyltransferase cyclodeaminase [Source:HGNC Symbol;Acc:HGNC:3974]	1139	1.7	0.0394743	86.13	38.3	146.1	54.5	61.3	91.6	77.2	60.9	34.5	54.2	17.4	24.6
ATP1B2	ENSG00000129244.8	protein_coding	ATPase Na+/K+ transporting subunit beta 2 [Source:HGNC Symbol;Acc:HGNC:805]	1430	1.7	0.00769795	307.79	174.82	195.3	273.5	362.8	303.4	403.9	167.9	316.9	80.9	185.6	122.8
TBX15	ENSG00000092607.14	protein_coding	T-box 15 [Source:HGNC Symbol;Acc:HGNC:11594]	3406	1.7	0.0160592	45.39	23.3	54.6	54.5	45	34.2	38.6	25.3	27.8	14.1	21	28.3
RHBDL1	ENSG00000103269.13	protein_coding	rhomboid like 1 [Source:HGNC Symbol;Acc:HGNC:10007]	1346	1.7	0.021247	68.61	34.68	87.4	89.1	71.8	32	62.8	36.8	41.2	32.4	35.7	27.4
DICER1-AS1	ENSG00000235706.7	antisense	DICER1 antisense RNA 1 [Source:HGNC Symbol;Acc:HGNC:43017]	1391	1.69	0.00460791	83.32	44.25	77.8	110.9	100.5	57.4	70	47.1	40.2	52.1	38.4	43.5
YJEFN3	ENSG00000250067.11	protein_coding	YjeF N-terminal domain containing 3 [Source:HGNC Symbol;Acc:HGNC:24785]	1553	1.69	0.0109047	137.44	75.62	181.6	119	124.4	144.5	117.6	152.9	57.5	57.7	71.3	38.7
CDH12	ENSG00000154162.14	protein_coding	cadherin 12 [Source:HGNC Symbol;Acc:HGNC:1751]	2266	1.69	1.04859e-05	4455.02	2584.79	4339.7	4828	4677	4506	3924.5	2124.6	3689.3	1976.6	2540.1	2593.4
AP001029.2	ENSG00000267199.1	antisense		2003	1.69	0.0189393	70	35.23	86	66.3	27.8	78.3	91.6	58.6	30.6	18.3	40.2	28.3
GLUD1P3	ENSG00000250959.2	transcribed_unprocessed_pseudogene	glutamate dehydrogenase 1 pseudogene 3 [Source:HGNC Symbol;Acc:HGNC:4338]	548	1.69	0.00253137	143.28	77.06	200.7	180.8	137.8	108.1	88.9	97.7	69.9	100.6	58.5	58.6
NALT1	ENSG00000237886.1	antisense	NOTCH1 associated lncRNA in T cell acute lymphoblastic leukemia 1 [Source:HGNC Symbol;Acc:HGNC:51192]	588	1.69	0.0228523	66.72	33.08	79.2	61.8	46.9	64	81.7	24.1	31.6	66.1	25.6	18
ACSM3	ENSG00000005187.11	protein_coding	acyl-CoA synthetase medium chain family member 3 [Source:HGNC Symbol;Acc:HGNC:10522]	1093	1.69	0.0460459	23.66	10.57	23.2	30.9	28.7	12.1	23.3	23	10.5	0.7	8.2	10.4
LINC01881	ENSG00000220804.8	transcribed_unprocessed_pseudogene	long intergenic non-protein coding RNA 1881 [Source:HGNC Symbol;Acc:HGNC:52700]	680	1.69	0.0150038	78.29	40.25	80.6	88.1	92.9	56.3	73.6	44.8	33.5	27.4	55.8	39.7
ZNF436-AS1	ENSG00000249087.6	antisense	ZNF436 antisense RNA 1 [Source:HGNC Symbol;Acc:HGNC:25122]	894	1.69	0.000486325	280.78	157.94	318.2	299.9	303.4	214	268.4	211.5	142.7	149.1	139	147.4
AL450023.1	ENSG00000228354.1	processed_pseudogene		751	1.68	0.00116323	2207.99	1243.45	2315.9	2153.6	1320	2720.8	2529.6	1394.6	1823.1	743.5	1391.6	864.5
TFAP2E	ENSG00000116819.6	protein_coding	transcription factor AP-2 epsilon [Source:HGNC Symbol;Acc:HGNC:30774]	2189	1.68	0.0395357	43.72	19.33	75.1	48.2	35.4	27.6	32.3	14.9	25.9	28.8	11.9	15.1
MT-CO1	ENSG00000198804.2	protein_coding	mitochondrially encoded cytochrome c oxidase I [Source:HGNC Symbol;Acc:HGNC:7419]	1542	1.68	0.00102329	159749	94325.8	153313	158375	148598	186970	151489	136296	122196	54849.8	91997	66290.3
AC092119.2	ENSG00000274460.1	lincRNA		1491	1.68	0.032081	32.47	16.51	23.2	37.3	35.4	38.6	27.8	26.4	19.2	12	14.6	10.4
HSPD1P11	ENSG00000251348.1	processed_pseudogene	heat shock protein family D (Hsp60) member 1 pseudogene 11 [Source:HGNC Symbol;Acc:HGNC:35142]	1702	1.68	0.0467108	27.76	11.03	24.6	20	26.8	34.2	33.2	18.4	3.8	24.6	5.5	2.8
AC093330.1	ENSG00000266844.1	antisense		586	1.68	0.043871	32.76	14.58	64.2	17.3	17.2	36.4	28.7	20.7	21.1	4.2	13.7	13.2
AC068831.1	ENSG00000258384.1	antisense		1858	1.68	0.0511408	23.33	9.57	16.4	23.6	21.1	43	12.6	14.9	7.7	4.9	14.6	5.7
CDH26	ENSG00000124215.16	protein_coding	cadherin 26 [Source:HGNC Symbol;Acc:HGNC:15902]	1674	1.68	0.0343165	23.51	10.87	42.3	26.4	14.4	16.5	18	17.2	11.5	9.8	8.2	7.6
MPP6	ENSG00000105926.15	protein_coding	membrane palmitoylated protein 6 [Source:HGNC Symbol;Acc:HGNC:18167]	2039	1.68	0.00136257	3650.52	2052.33	3017.8	3071.4	3089.9	4810.5	4262.9	2130.3	2996.1	1235.2	1844.3	2055.8
HNRNPA1P5	ENSG00000259512.3	processed_pseudogene	heterogeneous nuclear ribonucleoprotein A1 pseudogene 5 [Source:HGNC Symbol;Acc:HGNC:15787]	966	1.68	0.0533434	27.3	12.41	51.9	36.3	9.6	19.9	18.9	26.4	21.1	0.7	10.1	3.8
AP001429.1	ENSG00000270116.1	sense_intronic		530	1.68	0.0483172	41.27	18.04	53.3	53.6	19.1	40.8	39.5	35.6	15.3	7.7	19.2	12.3
AC239868.3	ENSG00000272993.1	lincRNA		671	1.68	0.0100039	63.75	34.44	88.8	56.3	53.6	66.2	53.9	39.1	38.3	19.7	42.1	33.1
PCBP1-AS1	ENSG00000179818.13	processed_transcript	PCBP1 antisense RNA 1 [Source:HGNC Symbol;Acc:HGNC:42948]	763	1.68	0.000115254	1336.02	753	1799.8	1663.8	1165.9	1061.4	989.2	985.3	836.9	597.2	757.1	588.6
DCAF16	ENSG00000163257.10	protein_coding	DDB1 and CUL4 associated factor 16 [Source:HGNC Symbol;Acc:HGNC:25987]	1946	1.68	6.82797e-05	4332.13	2491.76	4492.6	4260	4295	4555.6	4057.4	2279.8	2823.7	2910.7	2374.6	2070
PRKCZ-AS1	ENSG00000182873.5	antisense	PRKCZ antisense RNA 1 [Source:HGNC Symbol;Acc:HGNC:40477]	938	1.68	0.0163566	50.61	27.04	68.3	42.7	51.7	56.3	34.1	34.5	23.9	13.4	25.6	37.8
LINC01176	ENSG00000281404.1	lincRNA	long intergenic non-protein coding RNA 1176 [Source:HGNC Symbol;Acc:HGNC:49548]	473	1.68	0.0329881	42.47	20.66	66.9	38.2	38.3	33.1	35.9	20.7	31.6	26.7	9.1	15.1
JMY	ENSG00000152409.8	protein_coding	junction mediating and regulatory protein, p53 cofactor [Source:HGNC Symbol;Acc:HGNC:28916]	4726	1.68	0.00647477	1482.28	822.1	813.9	1891	1722	1400.1	1584.3	940.4	1050.4	777.3	599.8	742.6
EBLN2	ENSG00000255423.1	protein_coding	endogenous Bornavirus like nucleoprotein 2 [Source:HGNC Symbol;Acc:HGNC:25493]	1679	1.68	0.00732564	71.22	38.57	101	89.1	58.4	47.4	60.1	57.5	43.1	28.1	32	32.1
AL442663.3	ENSG00000258813.2	antisense		1000	1.67	0.0321604	26.86	12.84	27.3	26.4	38.3	29.8	12.6	14.9	14.4	12.7	12.8	9.4
SLC36A4	ENSG00000180773.14	protein_coding	solute carrier family 36 member 4 [Source:HGNC Symbol;Acc:HGNC:19660]	2064	1.67	2.072e-07	1593.08	926.65	1836.6	1475.7	1703.9	1615.3	1333.9	939.3	983.4	844.8	911.6	954.2
CHMP4A	ENSG00000254505.9	protein_coding	charged multivesicular body protein 4A [Source:HGNC Symbol;Acc:HGNC:20274]	766	1.67	0.00644031	103.83	55.2	131.1	131.8	92.9	87.2	76.3	72.4	52.7	55.6	59.4	35.9
DNAH10OS	ENSG00000250091.2	protein_coding	dynein axonemal heavy chain 10 opposite strand [Source:HGNC Symbol;Acc:HGNC:37121]	5040	1.67	0.00178594	239.47	133.38	273.1	283.5	276.6	180.9	183.1	126.5	131.2	191.3	95.1	122.8
LINC00663	ENSG00000266904.5	lincRNA	long intergenic non-protein coding RNA 663 [Source:HGNC Symbol;Acc:HGNC:28609]	994	1.67	0.0183863	43.51	22.83	60.1	44.5	38.3	44.1	30.5	25.3	34.5	12.7	23.8	18
AP001347.1	ENSG00000224905.6	antisense		1065	1.67	0.000933628	184.42	106.75	181.6	182.7	159.9	218.5	179.5	143.7	128.3	67.5	97.8	96.4
RFX3-AS1	ENSG00000232104.3	lincRNA	RFX3 antisense RNA 1 [Source:HGNC Symbol;Acc:HGNC:51197]	712	1.67	0.00794994	92.32	52.08	107.9	100.9	63.2	88.3	101.4	96.6	67	33.8	35.7	27.4
FBXO36	ENSG00000153832.11	protein_coding	F-box protein 36 [Source:HGNC Symbol;Acc:HGNC:27020]	2224	1.67	0.0011557	335.92	192.15	367.3	388.9	334.1	291.3	298	231.1	259.5	103.4	192	174.8
AC104109.4	ENSG00000273345.5	processed_transcript		1413	1.67	0.0490643	24.78	11.84	25.9	34.5	29.7	22.1	11.7	9.2	30.6	6.3	6.4	6.6
COLEC12	ENSG00000158270.11	protein_coding	collectin subfamily member 12 [Source:HGNC Symbol;Acc:HGNC:16016]	3651	1.67	0.0519898	1983.37	765	1780.7	1118.6	683.5	3391.6	2942.5	1183	1164.3	377	711.4	389.2
AC002074.1	ENSG00000285090.1	antisense		612	1.67	0.0347108	26.14	12.66	30	24.5	29.7	27.6	18.9	14.9	14.4	9.8	11.9	12.3
AL133216.2	ENSG00000276805.2	transcribed_unprocessed_pseudogene		3781	1.67	0.00696084	248.18	132.08	389.2	259.9	221.1	158.9	211.8	178.2	134.1	147	116.1	85
SNORA28	ENSG00000272533.1	snoRNA	small nucleolar RNA, H/ACA box 28 [Source:HGNC Symbol;Acc:HGNC:32618]	126	1.67	0.0276766	33.68	18.08	32.8	43.6	33.5	29.8	28.7	33.3	16.3	5.6	21.9	13.2
HLA-K	ENSG00000230795.3	unprocessed_pseudogene	major histocompatibility complex, class I, K (pseudogene) [Source:HGNC Symbol;Acc:HGNC:4969]	1046	1.67	0.00340312	90.34	49.44	97	109	89	89.4	67.3	54	38.3	61.2	52.1	41.6
AL589740.1	ENSG00000271860.6	lincRNA		967	1.67	0.0160592	130.18	71.82	206.2	100.9	126.4	117	100.5	111.5	106.3	33.1	69.5	38.7
AC091133.4	ENSG00000251550.1	processed_pseudogene		308	1.67	0.00795031	152.31	82.39	191.2	139.9	150.3	125.8	154.4	97.7	106.3	70.3	66.7	70.9
AC108673.3	ENSG00000273437.1	lincRNA		335	1.67	0.00656498	55.25	30.11	60.1	45.4	51.7	60.7	58.3	23	26.8	27.4	39.3	34
AC024075.2	ENSG00000269044.2	sense_intronic		1473	1.67	0.000174361	313.01	178.33	337.3	323.5	287.2	305.6	311.5	181.6	213.5	180.1	172.8	143.6
[truncated: 1,312 more rows]
