# Supplementary material for: Combinatorial macrophage induced innate immunotherapy against Ewing sarcoma: Turning “Two Keys” simultaneously
Source: J Exp Clin Cancer Res. 2024 Jul 11;43:193. doi: 10.1186/s13046-024-03093-w (PMC11238356; doi:10.1186/s13046-024-03093-w)
Supplement: Supplementary file 2 — Additional file 2. [file 13046_2024_3093_MOESM2_ESM.xlsx]

## Sheet: control.vs.doxorubicin
ID	GeneID	Description	NCBIGeneID	Class	basepairs	meanFC	pAdj	Mean_Test	Mean_Control	Norm_CON_1	Norm_CON_2	Norm_CON_3	Norm_CON_4	Norm_CON_5	Norm_DOX_1	Norm_DOX_2	Norm_DOX_3	Norm_DOX_4	Norm_DOX_5
Ccr1	ENSMUSG00000025804.5	chemokine (C-C motif) receptor 1 [Source:MGI Symbol;Acc:MGI:104618]	12768	protein_coding	2833	-1.88	0.0388189	81.09	175.28	102.4	64.4	63.6	94.4	80.6	163	171	88.7	170.2	283.5

## Sheet: control.vs.magrolimab
ID	GeneID	Description	NCBIGeneID	Class	basepairs	meanFC	pAdj	Mean_Test	Mean_Control	Norm_CON_1	Norm_CON_2	Norm_CON_3	Norm_CON_4	Norm_CON_5	Norm_MAG_1	Norm_MAG_2	Norm_MAG_3	Norm_MAG_4	Norm_MAG_5
Bglap2	ENSMUSG00000074486.2	bone gamma-carboxyglutamate protein 2 [Source:MGI Symbol;Acc:MGI:88157]	12097	protein_coding	471	50.89	0.000686101	30	0.56	94.4	2	1	22.2	30.5	0	0	0	2.5	0.3
Panx3	ENSMUSG00000011118.4	pannexin 3 [Source:MGI Symbol;Acc:MGI:1918881]	208098	protein_coding	2531	32	0.000659782	21.91	0.44	78.2	6.9	1	5.6	17.9	0	0.8	0	0.8	0.5
Gm40909	ENSMUSG00000113998.1	predicted gene, 40909 [Source:MGI Symbol;Acc:MGI:5623794]	NA	lincRNA	5564	30	0.00296497	6.21	0.05	4.5	23.8	1	0	1.8	0	0	0	0	0.3
Ibsp	ENSMUSG00000029306.8	integrin binding sialoprotein [Source:MGI Symbol;Acc:MGI:96389]	15891	protein_coding	2068	29.24	0.00133374	1019.83	7.41	4138.1	128.8	22.7	216.5	593	2.3	1.6	6.8	9.2	17.1
Efcab8	ENSMUSG00000044083.12	EF-hand calcium binding domain 8 [Source:MGI Symbol;Acc:MGI:3644206]	NA	protein_coding	4261	23.6	0.00296497	6.3	0.15	3.6	12.9	3.9	11.1	0	0.5	0	0	0	0.3
Gm11737	ENSMUSG00000080810.1	predicted gene 11737 [Source:MGI Symbol;Acc:MGI:3650525]	NA	processed_pseudogene	468	17.34	0.00468229	5.4	0.26	6.3	10.9	2.5	5.6	1.8	0.5	0	0	0.8	0
Gm37399	ENSMUSG00000104200.1	predicted gene, 37399 [Source:MGI Symbol;Acc:MGI:5610627]	NA	TEC	416	14.55	0.00978106	5.09	0.15	6.3	3	1.5	11.1	3.6	0.5	0	0	0	0.3
Slc13a5	ENSMUSG00000020805.14	solute carrier family 13 (sodium-dependent citrate transporter), member 5 [Source:MGI Symbol;Acc:MGI:3037150]	237831	protein_coding	3329	13.31	0.00199577	90.74	2.83	329.8	8.9	3.9	55.5	55.5	2.3	2.4	1.6	6.7	1.1
Gm7909	ENSMUSG00000098068.1	predicted gene 7909 [Source:MGI Symbol;Acc:MGI:3645643]	NA	processed_pseudogene	614	11.99	0.0120568	4.87	0.31	4.5	8.9	2	0	9	0.5	0.8	0	0	0.3
Snhg11	ENSMUSG00000044349.15	small nucleolar RNA host gene 11 [Source:MGI Symbol;Acc:MGI:2441845]	319317	protein_coding	5864	11.65	0.0145854	3.59	0.28	2.7	6.9	3	0	5.4	1.4	0	0	0	0
Il22ra2	ENSMUSG00000039760.8	interleukin 22 receptor, alpha 2 [Source:MGI Symbol;Acc:MGI:2665114]	237310	protein_coding	2498	11.11	0.0108459	22.3	0.52	0.9	93.2	1	11.1	5.4	0.9	0	0	0.8	0.8
Gm28512	ENSMUSG00000100183.1	predicted gene 28512 [Source:MGI Symbol;Acc:MGI:5579218]	NA	sense_intronic	762	9.34	0.00601812	9.7	0.64	3.6	27.7	2.5	11.1	3.6	0.5	0.8	0	1.7	0.3
Cpa6	ENSMUSG00000042501.12	carboxypeptidase A6 [Source:MGI Symbol;Acc:MGI:3045348]	329093	protein_coding	4752	9.25	0.00293372	6.31	0.63	12.6	5.9	0.5	0	12.5	0.5	0.8	0	0	1.9
Ltb4r2	ENSMUSG00000040432.5	leukotriene B4 receptor 2 [Source:MGI Symbol;Acc:MGI:1888501]	57260	protein_coding	3703	8.99	0.00531519	50.29	1.37	1.8	226.9	2.5	16.7	3.6	1.9	0.8	0	3.3	0.8
Mapk13	ENSMUSG00000004864.13	mitogen-activated protein kinase 13 [Source:MGI Symbol;Acc:MGI:1346864]	26415	protein_coding	2937	8.49	0.000779457	58.46	2.44	9	259.6	3.5	16.7	3.6	2.3	3.2	0	5.8	0.8
Phex	ENSMUSG00000057457.11	phosphate regulating endopeptidase homolog, X-linked [Source:MGI Symbol;Acc:MGI:107489]	18675	protein_coding	6265	8.43	0.000848413	56.6	4.11	169.8	6.9	9.9	44.4	52	7	1.6	3.4	3.3	5.2
Gm44931	ENSMUSG00000108643.1	predicted gene 44931 [Source:MGI Symbol;Acc:MGI:5753507]	NA	TEC	545	8.2	0.0249265	2.52	0.26	3.6	4	1.5	0	3.6	0.5	0	0	0.8	0
Bglap	ENSMUSG00000074483.2	bone gamma carboxyglutamate protein [Source:MGI Symbol;Acc:MGI:88156]	12096	protein_coding	440	7.97	0.0120496	119.17	2.69	427.7	2	1.5	50	114.7	0.5	0.8	1.4	7.5	3.3
Dab1	ENSMUSG00000028519.16	disabled 1 [Source:MGI Symbol;Acc:MGI:108554]	13131	protein_coding	5278	7.84	0.00860746	14.66	1.09	5.4	53.5	1.5	11.1	1.8	1.9	1.6	0	1.7	0.3
Aloxe3	ENSMUSG00000020892.10	arachidonate lipoxygenase 3 [Source:MGI Symbol;Acc:MGI:1345140]	23801	protein_coding	4684	7.75	0.0118666	43.75	1.05	3.6	208.1	3.5	0	3.6	0	2.4	1.2	0.8	0.8
Esyt3	ENSMUSG00000037681.13	extended synaptotagmin-like protein 3 [Source:MGI Symbol;Acc:MGI:1098699]	272636	protein_coding	4483	7.68	0.000659782	33.5	2.24	13.5	132.8	3	11.1	7.2	3.8	3.2	0.4	0.8	3
Gm47588	ENSMUSG00000113126.1	predicted gene, 47588 [Source:MGI Symbol;Acc:MGI:6096631]	NA	TEC	3850	7.59	0.0112707	6.77	0.42	5.4	3	3.5	16.7	5.4	0.5	0.8	0.8	0	0
Irx6	ENSMUSG00000031738.14	Iroquois homeobox 6 [Source:MGI Symbol;Acc:MGI:1927642]	64379	protein_coding	3370	7.59	0.0237083	11.45	0.63	4.5	15.9	0	33.3	3.6	0.5	0	0.2	1.7	0.8
Coch	ENSMUSG00000020953.17	cochlin [Source:MGI Symbol;Acc:MGI:1278313]	12810	protein_coding	2681	7.39	0.0103725	41.22	0.79	0.9	192.2	7.4	5.6	0	0.9	0	0	0.8	2.2
Bcan	ENSMUSG00000004892.13	brevican [Source:MGI Symbol;Acc:MGI:1096385]	12032	protein_coding	3141	7.24	0.00840144	11.08	1.19	37.7	3	3.9	0	10.7	1.9	0.8	0	0.8	2.4
Pla2g3	ENSMUSG00000034579.17	phospholipase A2, group III [Source:MGI Symbol;Acc:MGI:2444945]	237625	protein_coding	2869	6.99	0.0329687	6.71	0.6	5.4	18.8	2	5.6	1.8	1.4	1.6	0	0	0
Galnt3	ENSMUSG00000026994.9	polypeptide N-acetylgalactosaminyltransferase 3 [Source:MGI Symbol;Acc:MGI:894695]	14425	protein_coding	3885	6.88	0.00296497	21.66	2.39	12.6	73.3	7.9	5.6	9	3.8	2.4	0	4.2	1.6
Gm38055	ENSMUSG00000102147.1	predicted gene, 38055 [Source:MGI Symbol;Acc:MGI:5611283]	NA	TEC	2217	6.86	0.00193225	9.11	1.34	9	13.9	4.4	11.1	7.2	2.3	2.4	0	1.7	0.3
Gm43423	ENSMUSG00000105033.1	predicted gene 43423 [Source:MGI Symbol;Acc:MGI:5663560]	NA	TEC	2094	6.83	0.0161962	7.95	0.82	3.6	21.8	3.5	5.6	5.4	1.4	1.6	0	0.8	0.3
Aspg	ENSMUSG00000037686.6	asparaginase [Source:MGI Symbol;Acc:MGI:2144822]	104816	protein_coding	2722	6.44	0.004826	23.89	1.44	18.9	88.2	1.5	5.6	5.4	1.9	0.8	1.2	2.5	0.8
Gm48804	ENSMUSG00000112596.1	predicted gene, 48804 [Source:MGI Symbol;Acc:MGI:6098514]	NA	TEC	3041	6.28	0.0112502	8.24	1.28	9.9	10.9	3.9	11.1	5.4	0.5	4.8	0	0	1.1
Gm38036	ENSMUSG00000102841.1	predicted gene, 38036 [Source:MGI Symbol;Acc:MGI:5611264]	NA	TEC	3564	6.2	0.00131802	14.71	2.29	11.7	23.8	6.9	22.2	9	5.2	2.4	0	3.3	0.5
Fgfr2	ENSMUSG00000030849.18	fibroblast growth factor receptor 2 [Source:MGI Symbol;Acc:MGI:95523]	14183	protein_coding	4429	6.18	1.14306e-05	193.56	22.02	382.8	408.3	42.9	38.9	95	31	16.9	13.6	22.5	26
Satb2	ENSMUSG00000038331.15	special AT-rich sequence binding protein 2 [Source:MGI Symbol;Acc:MGI:2679336]	212712	protein_coding	6277	6.06	0.000237301	215.35	30.92	382.8	102.1	44.4	371.9	175.6	43.6	43.5	6.2	41.8	19.5
Dlx6	ENSMUSG00000029754.13	distal-less homeobox 6 [Source:MGI Symbol;Acc:MGI:101927]	13396	protein_coding	2216	6.01	0.0176629	7.73	0.86	20.7	4	1.5	0	12.5	0.5	1.6	0	1.7	0.5
Gm42899	ENSMUSG00000104687.1	predicted gene 42899 [Source:MGI Symbol;Acc:MGI:5663036]	NA	TEC	2667	5.99	0.00114239	19.26	2.92	14.4	9.9	11.8	33.3	26.9	7	4.8	0.8	1.7	0.3
Csrnp3	ENSMUSG00000044647.16	cysteine-serine-rich nuclear protein 3 [Source:MGI Symbol;Acc:MGI:1925021]	77771	protein_coding	10672	5.86	0.00997355	9.69	1.17	29.7	1	1.5	5.6	10.7	0.9	1.6	0	1.7	1.6
Gm44415	ENSMUSG00000108195.1	predicted gene, 44415 [Source:MGI Symbol;Acc:MGI:5690807]	NA	TEC	2112	5.84	0.00703135	5.98	0.71	6.3	5.9	3	11.1	3.6	0.9	1.6	0.2	0	0.8
Gm37342	ENSMUSG00000102732.1	predicted gene, 37342 [Source:MGI Symbol;Acc:MGI:5610570]	NA	TEC	4965	5.75	0.00261183	10.06	1.62	9	12.9	8.4	11.1	9	3.8	1.6	0	0.8	1.9
Trpa1	ENSMUSG00000032769.4	transient receptor potential cation channel, subfamily A, member 1 [Source:MGI Symbol;Acc:MGI:3522699]	277328	protein_coding	4263	5.72	0.022154	3.54	0.48	4.5	1	1.5	0	10.7	0.5	0.8	0	0.8	0.3
Gm45779	ENSMUSG00000110558.1	predicted gene 45779 [Source:MGI Symbol;Acc:MGI:5804894]	NA	TEC	4064	5.7	0.000779457	21.18	4.12	21.6	31.7	16.3	16.7	19.7	7.5	6.4	0	5.8	0.8
Gm42969	ENSMUSG00000105822.1	predicted gene 42969 [Source:MGI Symbol;Acc:MGI:5663106]	NA	TEC	3631	5.7	0.0252777	7.42	0.73	1.8	19.8	1	5.6	9	0.9	1.6	0	0	1.1
Ackr4	ENSMUSG00000079355.5	atypical chemokine receptor 4 [Source:MGI Symbol;Acc:MGI:2181676]	252837	protein_coding	2698	5.65	0.000340129	42.58	6.43	47.6	115.9	13.3	5.6	30.5	9.4	2.4	1.6	12.5	6.2
Ifitm5	ENSMUSG00000025489.5	interferon induced transmembrane protein 5 [Source:MGI Symbol;Acc:MGI:1934923]	73835	protein_coding	765	5.63	0.0218565	10.47	1.21	30.6	8.9	2	5.6	5.4	0.9	4	0	0.8	0.3
Flvcr2	ENSMUSG00000034258.4	feline leukemia virus subgroup C cellular receptor 2 [Source:MGI Symbol;Acc:MGI:2384974]	217721	protein_coding	3435	5.57	0.0187035	16.93	2.04	16.2	33.7	5.4	22.2	7.2	4.7	0	0	3.3	2.2
Otx2	ENSMUSG00000021848.16	orthodenticle homeobox 2 [Source:MGI Symbol;Acc:MGI:97451]	18424	protein_coding	2592	5.52	0.0285513	9.8	0.85	6.3	9.9	1.5	27.8	3.6	0.5	0	0.2	2.5	1.1
Gm38318	ENSMUSG00000102989.1	predicted gene, 38318 [Source:MGI Symbol;Acc:MGI:5611546]	NA	TEC	1706	5.5	0.0237844	8.61	0.82	11.7	1	3	16.7	10.7	1.4	1.6	0	0.8	0.3
Gm49310	ENSMUSG00000115686.1	predicted gene, 49310 [Source:MGI Symbol;Acc:MGI:6118813]	NA	TEC	3023	5.47	0.00130008	20.99	2.79	9.9	42.6	6.4	38.9	7.2	6.6	3.2	1.4	1.7	1.1
C730045M19Rik	ENSMUSG00000107054.1	RIKEN cDNA C730045M19 gene [Source:MGI Symbol;Acc:MGI:3026961]	NA	TEC	1315	5.45	0.0230157	6.5	0.7	0.9	7.9	3.5	16.7	3.6	1.4	0.8	0.2	0.8	0.3
Gm17024	ENSMUSG00000090582.1	predicted gene 17024 [Source:MGI Symbol;Acc:MGI:4937851]	NA	sense_intronic	634	5.44	0.0165908	24.98	1.84	4.5	94.1	2.5	16.7	7.2	4.2	0	0	4.2	0.8
C430019N01Rik	ENSMUSG00000105801.1	RIKEN cDNA C430019N01 gene [Source:MGI Symbol;Acc:MGI:3028058]	NA	TEC	1567	5.4	0.0224747	5.92	0.7	3.6	4	3.9	5.6	12.5	1.9	0.8	0	0	0.8
Gm2253	ENSMUSG00000110244.1	predicted gene 2253 [Source:MGI Symbol;Acc:MGI:3780423]	NA	processed_pseudogene	414	5.35	0.0280196	4.63	0.6	4.5	5	1	5.6	7.2	1.9	0	0	0.8	0.3
Tnk1	ENSMUSG00000001583.13	tyrosine kinase, non-receptor, 1 [Source:MGI Symbol;Acc:MGI:1930958]	83813	protein_coding	2778	5.34	0.0187035	41.15	1.8	2.7	181.3	1.5	16.7	3.6	3.3	2.4	0	1.7	1.6
Gm38257	ENSMUSG00000102258.1	predicted gene, 38257 [Source:MGI Symbol;Acc:MGI:5611485]	NA	TEC	2761	5.18	0.0133959	14.03	1.57	6.3	43.6	2	11.1	7.2	1.9	2.4	0	1.7	1.9
Gm43790	ENSMUSG00000106818.1	predicted gene 43790 [Source:MGI Symbol;Acc:MGI:5663927]	NA	TEC	2013	5.07	0.0146984	6.32	1.19	5.4	5.9	3.9	5.6	10.7	3.3	2.4	0	0	0.3
Dmp1	ENSMUSG00000029307.7	dentin matrix protein 1 [Source:MGI Symbol;Acc:MGI:94910]	13406	protein_coding	2764	5.02	0.0159984	235.74	23.59	728.8	39.6	24.7	183.2	202.5	22.5	29	24	25.9	16.5
Gm47127	ENSMUSG00000113185.1	predicted gene, 47127 [Source:MGI Symbol;Acc:MGI:6095878]	NA	lincRNA	1228	5.01	0.0224747	9.66	1.24	0.9	17.8	2	22.2	5.4	1.9	3.2	0	0.8	0.3
AC154912.3	ENSMUSG00000117294.1	TEC	NA	TEC	3612	4.94	0.017577	17.2	2.32	9	37.7	6.4	22.2	10.7	2.3	4	0	3.3	1.9
Il20ra	ENSMUSG00000020007.4	interleukin 20 receptor, alpha [Source:MGI Symbol;Acc:MGI:3605069]	237313	protein_coding	2105	4.93	0.0232537	13.97	1.33	10.8	52.5	1	5.6	0	0.5	4	0.8	0.8	0.5
Cxadr	ENSMUSG00000022865.14	coxsackie virus and adenovirus receptor [Source:MGI Symbol;Acc:MGI:1201679]	13052	protein_coding	5742	4.88	0.0108209	91.59	5.05	17.1	413.2	11.3	5.6	10.7	5.2	5.6	0.4	8.4	5.7
Tmem40	ENSMUSG00000059900.14	transmembrane protein 40 [Source:MGI Symbol;Acc:MGI:2137870]	94346	protein_coding	1554	4.86	0.0160091	15.01	1.84	7.2	51.5	3.5	11.1	1.8	0.9	2.4	0	5	0.8
Gm43958	ENSMUSG00000108169.1	predicted gene, 43958 [Source:MGI Symbol;Acc:MGI:5690350]	NA	TEC	3544	4.84	0.0248549	7.15	0.87	2.7	5	2.5	16.7	9	1.4	2.4	0	0	0.5
Rnasek	ENSMUSG00000093989.1	ribonuclease, RNase K [Source:MGI Symbol;Acc:MGI:106369]	52898	protein_coding	779	4.78	0.0350077	4.51	0.81	2.7	6.9	2	5.6	5.4	0.5	0.8	0	2.5	0.3
Gm43272	ENSMUSG00000105632.1	predicted gene 43272 [Source:MGI Symbol;Acc:MGI:5663409]	NA	TEC	1584	4.75	0.0237083	6.57	0.83	2.7	21.8	1	5.6	1.8	1.4	0.8	0	1.7	0.3
Gm37298	ENSMUSG00000104118.1	predicted gene, 37298 [Source:MGI Symbol;Acc:MGI:5610526]	NA	TEC	3868	4.75	0.00537258	19.22	3.67	32.4	5.9	12.3	22.2	23.3	4.2	6.4	0	4.2	3.5
Fat3	ENSMUSG00000074505.5	FAT atypical cadherin 3 [Source:MGI Symbol;Acc:MGI:2444314]	270120	protein_coding	18760	4.75	0.00499777	111.32	12.54	303.7	10.9	30.1	72.2	139.7	17.8	11.3	12	6.7	14.9
Gm43426	ENSMUSG00000106214.1	predicted gene 43426 [Source:MGI Symbol;Acc:MGI:5663563]	NA	TEC	2597	4.73	0.0237844	5.35	0.99	9.9	4	3.9	0	9	1.4	1.6	0	1.7	0.3
Gm44005	ENSMUSG00000107624.1	predicted gene, 44005 [Source:MGI Symbol;Acc:MGI:5690397]	NA	TEC	3173	4.73	0.0145854	9.78	2.19	4.5	11.9	8.9	11.1	12.5	6.6	1.6	0	2.5	0.3
Smpd3	ENSMUSG00000031906.9	sphingomyelin phosphodiesterase 3, neutral [Source:MGI Symbol;Acc:MGI:1927578]	58994	protein_coding	5148	4.69	0.00307416	135.56	20.68	284.9	149.6	11.3	138.8	93.2	21.1	8.9	19.8	38.4	15.2
Pnldc1	ENSMUSG00000073460.5	poly(A)-specific ribonuclease (PARN)-like domain containing 1 [Source:MGI Symbol;Acc:MGI:2685159]	240023	protein_coding	2092	4.66	0.0266175	4.47	0.75	6.3	3	3.9	5.6	3.6	0.5	0.8	0	1.7	0.8
Col11a2	ENSMUSG00000024330.16	collagen, type XI, alpha 2 [Source:MGI Symbol;Acc:MGI:88447]	12815	protein_coding	6048	4.63	0.0199876	567.74	44	1887.1	72.3	98.1	338.6	442.5	31	33.8	86.4	20.9	48
Gm13840	ENSMUSG00000086849.1	predicted gene 13840 [Source:MGI Symbol;Acc:MGI:3649479]	NA	sense_intronic	256	4.55	0.0329149	5.76	0.85	3.6	5	2	11.1	7.2	2.3	0.8	0	0.8	0.3
Sost	ENSMUSG00000001494.6	sclerostin [Source:MGI Symbol;Acc:MGI:1921749]	74499	protein_coding	2066	4.55	0.0487808	15.73	1.74	38.6	0	1.5	27.8	10.7	2.3	0	0	5	1.4
Cldn1	ENSMUSG00000022512.3	claudin 1 [Source:MGI Symbol;Acc:MGI:1276109]	12737	protein_coding	4145	4.43	0.0103725	112.53	9.46	37.7	474.7	23.2	5.6	21.5	8.4	9.7	5.2	15.9	8.1
Gm45546	ENSMUSG00000110030.1	predicted gene 45546 [Source:MGI Symbol;Acc:MGI:5791382]	NA	TEC	2394	4.38	0.0363646	6.05	0.75	3.6	3	3.5	16.7	3.6	0.5	0.8	0	0.8	1.6
Spata48	ENSMUSG00000020191.11	spermatogenesis associated 48 [Source:MGI Symbol;Acc:MGI:1921112]	73862	protein_coding	1430	4.29	0.0293137	4.61	0.86	7.2	2	3	5.6	5.4	0.5	0.8	0	1.7	1.4
Gdpd2	ENSMUSG00000019359.14	glycerophosphodiester phosphodiesterase domain containing 2 [Source:MGI Symbol;Acc:MGI:1918834]	71584	protein_coding	2858	4.28	0.00498726	38.84	3.83	13.5	143.7	2.5	16.7	17.9	2.3	4.8	3.4	5.8	2.7
Neat1	ENSMUSG00000092274.3	nuclear paraspeckle assembly transcript 1 (non-protein coding) [Source:MGI Symbol;Acc:MGI:1914211]	66961	lincRNA	20771	4.27	0.00225718	6929.28	938.85	2408.3	24784.3	1457.1	3219.6	2777	1319.9	997.2	1131.6	749	496.5
Gm13577	ENSMUSG00000082127.2	predicted gene 13577 [Source:MGI Symbol;Acc:MGI:3649301]	NA	processed_pseudogene	205	4.27	0.00291118	255.18	47.7	172.5	280.4	67.6	655	100.3	45.5	63.6	7.8	98.5	23.1
Gm45257	ENSMUSG00000110084.1	predicted gene 45257 [Source:MGI Symbol;Acc:MGI:5791093]	NA	TEC	3998	4.26	0.0250476	9.23	1.65	7.2	6.9	12.3	0	19.7	3.8	4	0.2	0	0.3
Gm37674	ENSMUSG00000102621.1	predicted gene, 37674 [Source:MGI Symbol;Acc:MGI:5610902]	NA	TEC	1834	4.26	0.0227401	6.47	1.36	3.6	13.9	3.9	5.6	5.4	1.4	4	0	0.8	0.5
Calcr	ENSMUSG00000023964.15	calcitonin receptor [Source:MGI Symbol;Acc:MGI:101950]	12311	protein_coding	3763	4.24	0.00210208	10.2	2.08	21.6	5	6.4	5.6	12.5	1.9	2.4	1.2	1.7	3.3
Gm10305	ENSMUSG00000104479.1	predicted gene 10305 [Source:MGI Symbol;Acc:MGI:3642542]	NA	TEC	2475	4.22	0.041306	4.49	0.9	5.4	6.9	3	0	7.2	0.9	1.6	0	1.7	0.3
Gm48382	ENSMUSG00000113917.1	predicted gene, 48382 [Source:MGI Symbol;Acc:MGI:6097861]	NA	TEC	3675	4.2	0.0197459	12.56	2.34	9.9	12.9	6.9	27.8	5.4	3.8	2.4	0	4.2	1.4
Gm14286	ENSMUSG00000087445.1	predicted gene 14286 [Source:MGI Symbol;Acc:MGI:3650190]	NA	antisense	464	4.19	0.0326321	4.46	0.76	3.6	5.9	5.4	5.6	1.8	0	0	0.2	2.5	1.1
Gm19046	ENSMUSG00000113511.1	predicted gene, 19046 [Source:MGI Symbol;Acc:MGI:5011231]	NA	processed_pseudogene	1298	4.19	0.0335739	5.04	0.91	5.4	5.9	3	5.6	5.4	2.3	0.8	0	0.8	0.5
Rnf39	ENSMUSG00000036492.12	ring finger protein 39 [Source:MGI Symbol;Acc:MGI:2156378]	386454	protein_coding	1579	4.19	0.0252777	36.39	0.89	1.8	163.5	2	11.1	3.6	1.4	0	0	1.7	1.4
Gm42572	ENSMUSG00000107171.1	predicted gene 42572 [Source:MGI Symbol;Acc:MGI:5662709]	NA	TEC	3378	4.19	0.00595443	7.46	1.85	6.3	12.9	5.4	5.6	7.2	1.9	2.4	0	3.3	1.6
Gm45073	ENSMUSG00000109438.1	predicted gene 45073 [Source:MGI Symbol;Acc:MGI:5753649]	NA	TEC	4247	4.18	0.018804	14.88	2.79	9	23.8	4.9	27.8	9	4.2	5.6	0	1.7	2.4
Gm42992	ENSMUSG00000106320.1	predicted gene 42992 [Source:MGI Symbol;Acc:MGI:5663129]	NA	TEC	6836	4.13	0.02487	8.39	1.85	6.3	17.8	6.9	5.6	5.4	5.2	1.6	0	2.5	0
Gprin2	ENSMUSG00000071531.3	G protein regulated inducer of neurite outgrowth 2 [Source:MGI Symbol;Acc:MGI:2444560]	432839	protein_coding	10354	4.11	0.0200691	85.8	3.61	7.2	403.3	11.3	0	7.2	2.8	7.2	3.6	0.8	3.5
Gm37783	ENSMUSG00000102523.1	predicted gene, 37783 [Source:MGI Symbol;Acc:MGI:5611011]	NA	TEC	1856	4.1	0.00788808	13.66	2.21	15.3	25.8	3.5	16.7	7.2	2.3	3.2	3	0.8	1.6
AC171202.1	ENSMUSG00000116653.1	ribosomal protein L11 (Rpl11) pseudogene	NA	processed_pseudogene	373	4.06	0.033573	17.23	2.43	9	19.8	7.4	50	0	0.9	4	0	5.8	1.4
Gm43761	ENSMUSG00000106856.1	predicted gene 43761 [Source:MGI Symbol;Acc:MGI:5663898]	NA	TEC	991	4.05	0.0357796	6.33	1.02	5.4	12.9	2.5	5.6	5.4	2.3	0.8	0	1.7	0.3
Grhl3	ENSMUSG00000037188.7	grainyhead like transcription factor 3 [Source:MGI Symbol;Acc:MGI:2655333]	230824	protein_coding	2789	4.03	0.0395588	24.89	1.79	8.1	106	4.9	0	5.4	0.9	3.2	0.4	2.5	1.9
Omd	ENSMUSG00000048368.9	osteomodulin [Source:MGI Symbol;Acc:MGI:1350918]	27047	protein_coding	2249	4.01	0.0237844	33.98	5.31	97.9	10.9	12.3	11.1	37.6	11.3	2.4	0	5	7.9
Gm45630	ENSMUSG00000109638.1	predicted gene 45630 [Source:MGI Symbol;Acc:MGI:5791466]	NA	TEC	1911	4	0.0131817	13.79	2.63	7.2	15.9	5.4	33.3	7.2	5.6	4.8	0.2	1.7	0.8
9330162012Rik	ENSMUSG00000086448.1	cDNA RIKEN 9330162012 gene [Source:MGI Symbol;Acc:MGI:3604449]	NA	bidirectional_promoter_lncRNA	3836	4	0.034824	16.78	2.73	4.5	57.5	7.4	5.6	9	2.8	7.2	0	1.7	1.9
Phxr4	ENSMUSG00000031802.9	per-hexamer repeat gene 4 [Source:MGI Symbol;Acc:MGI:104522]	18689	TEC	1391	3.97	0.0138376	11.1	2.1	10.8	14.9	4.4	11.1	14.3	5.6	0.8	1	2.5	0.5
Dlg2	ENSMUSG00000052572.17	discs large MAGUK scaffold protein 2 [Source:MGI Symbol;Acc:MGI:1344351]	23859	protein_coding	7813	3.96	0.00512664	92.61	18.39	56.6	96.1	30.6	233.1	46.6	18.8	39.4	3.4	19.2	11.1
Gm43051	ENSMUSG00000107364.1	predicted gene 43051 [Source:MGI Symbol;Acc:MGI:5663188]	NA	TEC	2678	3.96	0.00959233	18.91	3.56	15.3	50.5	6.9	11.1	10.7	4.7	5.6	0	5	2.4
Pax6	ENSMUSG00000027168.21	paired box 6 [Source:MGI Symbol;Acc:MGI:97490]	18508	protein_coding	4427	3.96	0.0140151	65.47	13.53	53	73.3	15.3	149.9	35.8	10.8	33.8	0.2	13.4	9.5
C130083A15Rik	ENSMUSG00000108812.1	RIKEN cDNA C130083A15 gene [Source:MGI Symbol;Acc:MGI:3028079]	NA	TEC	1460	3.95	0.0181606	7.02	1.42	3.6	14.9	3.9	5.6	7.2	0.5	2.4	0.6	2.5	1.1
BC060293	ENSMUSG00000108737.1	cDNA sequence BC060293 [Source:MGI Symbol;Acc:MGI:3039599]	NA	TEC	1104	3.94	0.00752131	10.14	1.81	8.1	12.9	3.9	22.2	3.6	1.4	3.2	0.6	1.7	2.2
Gm5605	ENSMUSG00000109181.1	predicted gene 5605 [Source:MGI Symbol;Acc:MGI:3647902]	NA	processed_pseudogene	1305	3.93	0.00994368	19.25	4.27	12.6	15.9	8.9	50	9	1.9	9.7	0.4	7.5	1.9
Sdcbp2	ENSMUSG00000027456.8	syndecan binding protein (syntenin) 2 [Source:MGI Symbol;Acc:MGI:2385156]	228765	protein_coding	1399	3.93	0.0192549	28	3.13	7.2	102.1	4.9	22.2	3.6	2.3	6.4	3	1.7	2.2
Gm37206	ENSMUSG00000103651.1	predicted gene, 37206 [Source:MGI Symbol;Acc:MGI:5610434]	NA	TEC	3069	3.92	0.00531519	43.86	8.18	33.2	18.8	16.8	111	39.4	14.5	8	7.8	7.5	3
Pcdh9	ENSMUSG00000055421.8	protocadherin 9 [Source:MGI Symbol;Acc:MGI:1306801]	211712	protein_coding	6521	3.91	0.0187035	18.59	3.48	27	12.9	8.9	38.9	5.4	5.2	4.8	0	4.2	3.3
Gm25829	ENSMUSG00000094013.1	predicted gene, 25829 [Source:MGI Symbol;Acc:MGI:5455606]	NA	snRNA	107	3.9	0.0375714	5.25	0.73	4.5	3	0.5	11.1	7.2	0.9	0.8	0	0.8	1.1
Ifnlr1	ENSMUSG00000062157.6	interferon lambda receptor 1 [Source:MGI Symbol;Acc:MGI:2429859]	242700	protein_coding	4182	3.88	0.0121551	22.17	2.78	7.2	82.3	4.9	11.1	5.4	0.5	5.6	1.8	1.7	4.3
C130071C03Rik	ENSMUSG00000050334.12	RIKEN cDNA C130071C03 gene [Source:MGI Symbol;Acc:MGI:2443574]	NA	lincRNA	3590	3.86	0.0275931	18.55	2.18	6.3	6.9	3.9	66.6	9	2.3	0.8	1.4	5	1.4
Gm37644	ENSMUSG00000103195.1	predicted gene, 37644 [Source:MGI Symbol;Acc:MGI:5610872]	NA	TEC	2270	3.84	0.00168482	25.41	5.73	21.6	39.6	12.8	33.3	19.7	8.4	12.1	3.2	0.8	4.1
Gm9169	ENSMUSG00000098198.1	predicted gene 9169 [Source:MGI Symbol;Acc:MGI:3648561]	NA	processed_pseudogene	536	3.83	0.0065369	15.12	2.68	9	16.8	2	38.9	9	0.9	3.2	1.8	5	2.4
Gm42993	ENSMUSG00000105985.1	predicted gene 42993 [Source:MGI Symbol;Acc:MGI:5663130]	NA	TEC	7325	3.81	0.0258338	11.45	2.56	9	16.8	11.3	11.1	9	6.6	4	0	1.7	0.5
Gm43484	ENSMUSG00000106166.1	predicted gene 43484 [Source:MGI Symbol;Acc:MGI:5663621]	NA	TEC	5966	3.81	0.010386	11.41	2.37	9.9	7.9	9.9	22.2	7.2	6.1	3.2	0.6	0.8	1.1
Gm37472	ENSMUSG00000102151.1	predicted gene, 37472 [Source:MGI Symbol;Acc:MGI:5610700]	NA	TEC	4052	3.78	0.000659782	58.31	13.5	47.6	72.3	21.7	94.4	55.5	19.2	21.7	8.6	11.7	6.2
Gm47657	ENSMUSG00000113557.1	predicted gene, 47657 [Source:MGI Symbol;Acc:MGI:6096742]	NA	TEC	1804	3.71	0.0227401	6.98	1.61	7.2	7.9	8.9	5.6	5.4	2.3	2.4	0	0.8	2.4
B4galnt3	ENSMUSG00000041372.10	beta-1,4-N-acetyl-galactosaminyl transferase 3 [Source:MGI Symbol;Acc:MGI:3041155]	330406	protein_coding	3677	3.71	0.00296497	32.92	7.69	46.7	51.5	13.3	33.3	19.7	8.9	17.7	3.6	3.3	4.9
Robo2	ENSMUSG00000052516.19	roundabout guidance receptor 2 [Source:MGI Symbol;Acc:MGI:1890110]	268902	protein_coding	8591	3.69	0.00296497	38.97	9.88	59.3	67.4	21.2	11.1	35.8	11.3	8.9	2	16.7	10.6
Gm44668	ENSMUSG00000109363.1	predicted gene 44668 [Source:MGI Symbol;Acc:MGI:5753244]	NA	TEC	3265	3.69	0.00780198	14.07	3.09	9.9	12.9	12.8	22.2	12.5	5.6	4	1.4	2.5	1.9
Bcl11b	ENSMUSG00000048251.15	B cell leukemia/lymphoma 11B [Source:MGI Symbol;Acc:MGI:1929913]	58208	protein_coding	8111	3.68	0.0237083	80.23	5.94	18	311.2	9.9	38.9	23.3	5.2	5.6	7.6	5.8	5.4
Gm43412	ENSMUSG00000105107.1	predicted gene 43412 [Source:MGI Symbol;Acc:MGI:5663549]	NA	TEC	2818	3.68	0.0271595	7.7	1.49	5.4	24.8	3	0	5.4	2.3	2.4	0.2	1.7	0.8
C130089K02Rik	ENSMUSG00000104339.1	RIKEN cDNA C130089K02 gene [Source:MGI Symbol;Acc:MGI:2444420]	NA	TEC	6960	3.67	0.00116369	27.65	7.07	19.8	55.5	28.6	11.1	23.3	8	8.9	4.4	11.7	2.4
Gm43011	ENSMUSG00000106475.1	predicted gene 43011 [Source:MGI Symbol;Acc:MGI:5663148]	NA	TEC	4433	3.64	0.00103228	25.6	6.39	16.2	20.8	21.7	38.9	30.5	10.3	8.9	2	7.5	3.3
Gm43654	ENSMUSG00000105804.1	predicted gene 43654 [Source:MGI Symbol;Acc:MGI:5663791]	NA	TEC	3417	3.63	0.0161962	10.42	2.51	9.9	18.8	6.9	11.1	5.4	5.2	2.4	0	4.2	0.8
D130062J10Rik	ENSMUSG00000114598.1	RIKEN cDNA D130062J10 gene [Source:MGI Symbol;Acc:MGI:2441949]	NA	sense_intronic	2800	3.63	0.00834696	15.71	3.71	17.1	20.8	5.9	22.2	12.5	6.1	7.2	0	1.7	3.5
Gm19721	ENSMUSG00000102324.1	predicted gene, 19721 [Source:MGI Symbol;Acc:MGI:5011906]	NA	TEC	1764	3.63	0.00296497	16.09	3.48	19.8	21.8	5.9	22.2	10.7	4.7	6.4	1.6	1.7	3
Gm44901	ENSMUSG00000108954.1	predicted gene 44901 [Source:MGI Symbol;Acc:MGI:5753477]	NA	TEC	3977	3.61	0.00943891	16	3.85	13.5	20.8	7.4	22.2	16.1	6.1	4.8	0.6	5.8	1.9
Gm36933	ENSMUSG00000103772.1	predicted gene, 36933 [Source:MGI Symbol;Acc:MGI:5610161]	NA	TEC	3071	3.58	0.00258918	18.3	4.41	10.8	15.9	13.8	27.8	23.3	8.4	6.4	2.2	3.3	1.6
Gm47121	ENSMUSG00000111434.1	predicted gene, 47121 [Source:MGI Symbol;Acc:MGI:6095868]	NA	sense_intronic	702	3.58	0.0362722	6.72	1.6	9.9	15.9	2.5	0	5.4	2.8	2.4	0	2.5	0.3
Gm45762	ENSMUSG00000110556.1	predicted gene 45762 [Source:MGI Symbol;Acc:MGI:5804877]	NA	TEC	2619	3.57	0.0376207	6.16	1.52	7.2	6.9	5.9	0	10.7	5.2	0.8	0	0.8	0.8
Tenm2	ENSMUSG00000049336.16	teneurin transmembrane protein 2 [Source:MGI Symbol;Acc:MGI:1345184]	23964	protein_coding	9908	3.57	0.0118666	98.7	12.7	18.9	294.3	16.3	144.3	19.7	14.1	18.5	5.8	16.7	8.4
Mpzl2	ENSMUSG00000032092.5	myelin protein zero-like 2 [Source:MGI Symbol;Acc:MGI:1289160]	14012	protein_coding	3574	3.55	0.0274976	54.43	4.47	16.2	239.8	5.4	0	10.7	2.8	11.3	1.4	2.5	4.3
Gm15666	ENSMUSG00000084399.2	predicted gene 15666 [Source:MGI Symbol;Acc:MGI:3783108]	NA	transcribed_processed_pseudogene	2796	3.55	0.0485776	5.07	0.82	11.7	6.9	4.9	0	1.8	1.9	0	0	1.7	0.5
Gm9432	ENSMUSG00000083199.1	predicted gene 9432 [Source:MGI Symbol;Acc:MGI:3648371]	NA	processed_pseudogene	759	3.55	0.0137649	11.44	2.87	16.2	5	3	27.8	5.4	1.4	4	0.6	7.5	0.8
2700078F05Rik	ENSMUSG00000103722.1	RIKEN cDNA 2700078F05 gene [Source:MGI Symbol;Acc:MGI:1919876]	NA	TEC	3244	3.54	0.00984654	11.14	2.27	9	14.9	6.4	11.1	14.3	1.4	2.4	2	3.3	2.2
Gm19972	ENSMUSG00000112592.1	predicted gene, 19972 [Source:MGI Symbol;Acc:MGI:5012157]	NA	TEC	5664	3.51	0.010137	32.19	6.58	22.5	30.7	14.8	50	43	8.4	10.5	8.2	2.5	3.3
Ccser1	ENSMUSG00000039578.17	coiled-coil serine rich 1 [Source:MGI Symbol;Acc:MGI:3045354]	232035	protein_coding	5657	3.51	6.82297e-05	32.22	8.97	27.9	44.6	26.1	50	12.5	5.6	17.7	4.4	11.7	5.4
Ager	ENSMUSG00000015452.14	advanced glycosylation end product-specific receptor [Source:MGI Symbol;Acc:MGI:893592]	11596	protein_coding	1876	3.49	0.00703135	16.04	3.52	5.4	26.8	9.4	33.3	5.4	3.3	7.2	1	4.2	1.9
9130024F11Rik	ENSMUSG00000087022.4	RIKEN cDNA 9130024F11 gene [Source:MGI Symbol;Acc:MGI:1926150]	NA	processed_transcript	2862	3.46	0.0311552	9.93	1.86	22.5	6.9	3.9	5.6	10.7	0.9	3.2	1.8	3.3	0
Crnde	ENSMUSG00000031736.11	colorectal neoplasia differentially expressed (non-protein coding) [Source:MGI Symbol;Acc:MGI:1918546]	NA	processed_transcript	1238	3.45	0.0248549	8.96	1.29	9.9	23.8	2	5.6	3.6	1.4	1.6	1.8	0	1.6
Itga10	ENSMUSG00000090210.7	integrin, alpha 10 [Source:MGI Symbol;Acc:MGI:2153482]	213119	protein_coding	5044	3.45	0.0103015	34.83	7.66	94.4	21.8	16.3	16.7	25.1	4.7	10.5	10.8	4.2	8.1
AC160637.1	ENSMUSG00000111394.1	novel transcript	NA	TEC	3887	3.43	0.00531519	87.82	17.59	52.1	239.8	18.7	94.4	34	22.5	29	8.6	17.5	10.3
Cdkl1	ENSMUSG00000020990.5	cyclin-dependent kinase-like 1 (CDC2-related kinase) [Source:MGI Symbol;Acc:MGI:1918341]	71091	protein_coding	1689	3.41	0.025851	10.38	2.52	7.2	10.9	4.4	22.2	7.2	0.5	3.2	0.6	7.5	0.8
Endou	ENSMUSG00000022468.12	endonuclease, polyU-specific [Source:MGI Symbol;Acc:MGI:97746]	19011	protein_coding	2408	3.41	0.00114239	53.74	10.68	22.5	150.6	20.2	61.1	14.3	14.1	13.7	6.6	11.7	7.3
Gm22288	ENSMUSG00000094897.1	predicted gene, 22288 [Source:MGI Symbol;Acc:MGI:5452065]	NA	snRNA	107	3.4	0.0320398	5.25	1.21	8.1	3	2.5	5.6	7.2	0.9	1.6	0.2	1.7	1.6
Gm47585	ENSMUSG00000114104.1	predicted gene, 47585 [Source:MGI Symbol;Acc:MGI:6096625]	NA	TEC	2312	3.39	0.00909184	32.5	6.58	14.4	29.7	7.9	94.4	16.1	11.7	9.7	3.2	6.7	1.6
Gm2058	ENSMUSG00000074903.5	predicted gene 2058 [Source:MGI Symbol;Acc:MGI:3805010]	NA	processed_pseudogene	560	3.39	0.00997355	10.72	2.61	8.1	10.9	5.4	16.7	12.5	1.4	1.6	2	6.7	1.4
Gm47218	ENSMUSG00000112008.1	predicted gene, 47218 [Source:MGI Symbol;Acc:MGI:6096027]	NA	TEC	1319	3.38	0.0138882	10.16	1.7	5.4	14.9	3	22.2	5.4	1.9	3.2	1.2	0.8	1.4
Gm49502	ENSMUSG00000116226.1	predicted gene, 49502 [Source:MGI Symbol;Acc:MGI:6155188]	NA	TEC	2110	3.38	0.0334754	9.21	1.72	5.4	13.9	3	16.7	7.2	2.3	1.6	0	1.7	3
Gm47798	ENSMUSG00000114253.1	predicted gene, 47798 [Source:MGI Symbol;Acc:MGI:6096974]	NA	sense_intronic	3815	3.37	0.0175014	20.4	4.49	9.9	11.9	12.3	50	17.9	8.9	4.8	1.6	2.5	4.6
Gm43375	ENSMUSG00000106262.1	predicted gene 43375 [Source:MGI Symbol;Acc:MGI:5663512]	NA	TEC	2480	3.37	0.0387016	5.03	1.41	8.1	5	3	5.6	3.6	1.9	2.4	0	2.5	0.3
Gm44027	ENSMUSG00000107955.1	predicted gene, 44027 [Source:MGI Symbol;Acc:MGI:5690419]	NA	TEC	3480	3.37	0.0204113	6.46	1.75	10.8	6.9	5.4	5.6	3.6	5.2	0.8	0.6	0.8	1.4
Dlx1	ENSMUSG00000041911.3	distal-less homeobox 1 [Source:MGI Symbol;Acc:MGI:94901]	13390	protein_coding	4111	3.35	0.0138882	17.38	4.24	18	14.9	8.4	27.8	17.9	5.2	7.2	1.6	5.8	1.4
Gabrb3	ENSMUSG00000033676.13	gamma-aminobutyric acid (GABA) A receptor, subunit beta 3 [Source:MGI Symbol;Acc:MGI:95621]	14402	protein_coding	5712	3.35	0.0254842	9.4	2.45	9.9	3	4.9	16.7	12.5	1.9	3.2	0	3.3	3.8
Gm42930	ENSMUSG00000106940.1	predicted gene 42930 [Source:MGI Symbol;Acc:MGI:5663067]	NA	TEC	3260	3.35	0.0101747	10.2	2.49	6.3	12.9	4.4	16.7	10.7	4.2	2.4	0.8	4.2	0.8
Irx5	ENSMUSG00000031737.11	Iroquois homeobox 5 [Source:MGI Symbol;Acc:MGI:1859086]	54352	protein_coding	2550	3.35	0.0241636	35.28	4.33	35.9	106	1.5	22.2	10.7	3.3	5.6	4.2	5	3.5
E230020D15Rik	ENSMUSG00000108912.1	RIKEN cDNA E230020D15 gene [Source:MGI Symbol;Acc:MGI:2442650]	NA	TEC	5899	3.34	0.0225838	23.68	6.21	17.1	35.7	12.8	27.8	25.1	8.4	10.5	0	8.4	3.8
AA986860	ENSMUSG00000042510.7	expressed sequence AA986860 [Source:MGI Symbol;Acc:MGI:2138143]	212439	protein_coding	3205	3.33	0.0157917	50.02	7.12	9.9	186.3	11.8	27.8	14.3	7	10.5	3.8	8.4	6
Chrm2	ENSMUSG00000045613.9	cholinergic receptor, muscarinic 2, cardiac [Source:MGI Symbol;Acc:MGI:88397]	243764	protein_coding	5676	3.3	0.0229885	36.19	8.68	47.6	21.8	10.4	83.3	17.9	5.6	18.5	2.6	14.2	2.4
Gm7517	ENSMUSG00000115700.1	predicted gene 7517 [Source:MGI Symbol;Acc:MGI:3643004]	NA	processed_pseudogene	1672	3.28	0.0207019	13.8	2.84	13.5	11.9	4.9	33.3	5.4	1.9	0	5.4	5	1.9
Gm45407	ENSMUSG00000109873.1	predicted gene 45407 [Source:MGI Symbol;Acc:MGI:5791243]	NA	TEC	3676	3.28	0.0161405	15.67	3.62	6.3	33.7	9.4	11.1	17.9	8	5.6	2	1.7	0.8
Nyap2	ENSMUSG00000054976.14	neuronal tyrosine-phophorylated phosphoinositide 3-kinase adaptor 2 [Source:MGI Symbol;Acc:MGI:2443135]	241134	protein_coding	7501	3.28	0.0103015	45.82	10.65	63.8	19.8	21.2	77.7	46.6	8.4	7.2	13.8	5.8	17.9
Spock2	ENSMUSG00000058297.16	sparc/osteonectin, cwcv and kazal-like domains proteoglycan 2 [Source:MGI Symbol;Acc:MGI:1891351]	94214	protein_coding	5238	3.26	0.00200442	153.2	34.78	172.5	411.3	65.6	61.1	55.5	32.4	38.6	49.7	22.5	30.7
Gm42907	ENSMUSG00000106254.1	predicted gene 42907 [Source:MGI Symbol;Acc:MGI:5663044]	NA	TEC	2148	3.25	0.0199876	10.74	2.63	8.1	17.8	5.9	11.1	10.7	3.3	3.2	0.8	5	0.8
Gm42981	ENSMUSG00000105282.1	predicted gene 42981 [Source:MGI Symbol;Acc:MGI:5663118]	NA	TEC	3252	3.23	0.0282101	8.22	2.24	7.2	7.9	5.9	11.1	9	3.3	3.2	0	3.3	1.4
Fam180a	ENSMUSG00000047420.8	family with sequence similarity 180, member A [Source:MGI Symbol;Acc:MGI:3039626]	208164	protein_coding	1606	3.23	0.0395719	10.66	2.36	15.3	20.8	11.8	0	5.4	2.3	3.2	1.8	3.3	1.1
2610028D06Rik	ENSMUSG00000110997.1	RIKEN cDNA 2610028D06 gene [Source:MGI Symbol;Acc:MGI:1923609]	NA	TEC	1713	3.22	0.0518039	5.21	0.81	7.2	5.9	2	5.6	5.4	1.4	0.8	1	0.8	0
Gm48582	ENSMUSG00000114501.1	predicted gene, 48582 [Source:MGI Symbol;Acc:MGI:6098150]	NA	TEC	6429	3.22	0.0108209	22	5.22	9.9	56.5	10.8	16.7	16.1	8.4	8	4.4	2.5	2.7
Gm48137	ENSMUSG00000113571.1	predicted gene, 48137 [Source:MGI Symbol;Acc:MGI:6097500]	NA	TEC	2239	3.2	0.0447382	4.58	1.03	3.6	4	4.4	5.6	5.4	1.9	1.6	0	0.8	0.8
Car12	ENSMUSG00000032373.15	carbonic anhydrase 12 [Source:MGI Symbol;Acc:MGI:1923709]	76459	protein_coding	3716	3.2	0.030264	54.44	8.02	111.4	119.9	5.9	27.8	7.2	8	7.2	7.4	5	12.5
E130102H24Rik	ENSMUSG00000086782.2	RIKEN cDNA E130102H24 gene [Source:MGI Symbol;Acc:MGI:1925116]	NA	lincRNA	741	3.2	0.0187035	11.51	2.66	4.5	10.9	11.3	11.1	19.7	4.7	2.4	4	0.8	1.4
Gm27010	ENSMUSG00000098183.1	predicted gene, 27010 [Source:MGI Symbol;Acc:MGI:5504125]	NA	lincRNA	863	3.18	0.0224747	14.95	3.44	8.1	18.8	5.9	22.2	19.7	6.1	3.2	3.2	3.3	1.4
Gm43080	ENSMUSG00000105556.1	predicted gene 43080 [Source:MGI Symbol;Acc:MGI:5663217]	NA	TEC	2643	3.17	0.0490661	4.75	0.98	5.4	3	4.4	5.6	5.4	1.4	2.4	0	0	1.1
Gm37954	ENSMUSG00000104060.1	predicted gene, 37954 [Source:MGI Symbol;Acc:MGI:5611182]	NA	TEC	2071	3.17	0.0292553	10.51	2.65	12.6	8.9	5.4	16.7	9	6.1	3.2	0.6	2.5	0.8
Cabyr	ENSMUSG00000024430.13	calcium-binding tyrosine-(Y)-phosphorylation regulated (fibrousheathin 2) [Source:MGI Symbol;Acc:MGI:1918382]	71132	protein_coding	2131	3.16	0.0526243	4.16	0.88	1.8	5.9	3.9	5.6	3.6	1.4	1.6	0	0.8	0.5
Gdap10	ENSMUSG00000096954.1	ganglioside-induced differentiation-associated-protein 10 [Source:MGI Symbol;Acc:MGI:1338008]	NA	lincRNA	5003	3.15	0.0136603	46.56	11.94	18	84.2	19.7	50	60.9	15	21.7	1.4	15	6.5
Gm12454	ENSMUSG00000087142.7	predicted gene 12454 [Source:MGI Symbol;Acc:MGI:3649695]	NA	antisense	978	3.14	0.0483841	10.23	0.83	3.6	5	2	38.9	1.8	1.4	1.6	0.6	0	0.5
Gm43921	ENSMUSG00000107603.1	predicted gene, 43921 [Source:MGI Symbol;Acc:MGI:5690313]	NA	TEC	1792	3.14	0.00867059	52.89	12.51	104.2	16.8	17.3	77.7	48.4	15.9	14.5	5.4	15.9	10.9
6430590A07Rik	ENSMUSG00000097583.2	RIKEN cDNA 6430590A07 gene [Source:MGI Symbol;Acc:MGI:3648839]	NA	processed_transcript	3631	3.13	0.0108459	9.77	2.59	9	12.9	6.9	11.1	9	4.2	1.6	1.6	4.2	1.4
Gm6611	ENSMUSG00000091997.1	predicted gene 6611 [Source:MGI Symbol;Acc:MGI:3645568]	NA	processed_pseudogene	1272	3.13	0.0293041	9.29	2.09	7.2	18.8	3.9	11.1	5.4	4.2	3.2	0	1.7	1.4
Gm42664	ENSMUSG00000106099.1	predicted gene 42664 [Source:MGI Symbol;Acc:MGI:5662801]	NA	sense_intronic	3239	3.13	0.0130837	33.95	8.41	22.5	48.6	21.7	55.5	21.5	9.9	12.1	3.8	11.7	4.6
Scarna9	ENSMUSG00000077506.1	small Cajal body-specific RNA 9 [Source:MGI Symbol;Acc:MGI:3819489]	NA	snoRNA	70	3.11	0.0237083	19.8	3.66	7.2	32.7	7.9	33.3	17.9	4.7	2.4	6.8	0.8	3.5
Bmp7	ENSMUSG00000008999.7	bone morphogenetic protein 7 [Source:MGI Symbol;Acc:MGI:103302]	12162	protein_coding	3670	3.1	0.0368248	30.9	4.07	11.7	123.9	2.5	11.1	5.4	4.7	9.7	2.4	2.5	1.1
Gm43274	ENSMUSG00000107116.1	predicted gene 43274 [Source:MGI Symbol;Acc:MGI:5663411]	NA	TEC	5000	3.08	0.00752131	36.39	8.58	18.9	80.3	13.3	44.4	25.1	13.6	8	12.4	5.8	3
Gm37204	ENSMUSG00000103657.1	predicted gene, 37204 [Source:MGI Symbol;Acc:MGI:5610432]	NA	TEC	3961	3.08	0.0207019	19.15	5.26	12.6	17.8	10.4	38.9	16.1	7.5	8.9	0	7.5	2.4
Lef1	ENSMUSG00000027985.14	lymphoid enhancer binding factor 1 [Source:MGI Symbol;Acc:MGI:96770]	16842	protein_coding	3656	3.08	0.0108459	18.36	4.26	14.4	30.7	6.4	27.8	12.5	2.3	5.6	4.2	6.7	2.4
Gm13410	ENSMUSG00000083116.1	predicted gene 13410 [Source:MGI Symbol;Acc:MGI:3650681]	NA	processed_pseudogene	1415	3.03	0.0331747	16.52	3.18	7.2	8.9	9.4	50	7.2	4.2	6.4	2.2	1.7	1.4
Rab11fip4	ENSMUSG00000017639.13	RAB11 family interacting protein 4 (class II) [Source:MGI Symbol;Acc:MGI:2442920]	268451	protein_coding	7156	3.03	0.0205263	67.68	10.88	59.3	246.8	10.8	0	21.5	7	8	6.4	25.1	7.9
Gm42636	ENSMUSG00000104682.1	predicted gene 42636 [Source:MGI Symbol;Acc:MGI:5662773]	NA	TEC	2239	3.02	0.0456879	8.94	1.77	9.9	3	4.4	16.7	10.7	4.2	1.6	0	1.7	1.4
2900089D17Rik	ENSMUSG00000087484.1	RIKEN cDNA 2900089D17 gene [Source:MGI Symbol;Acc:MGI:1914527]	NA	antisense	2475	3.02	0.0227401	7.16	2.03	5.4	13.9	7.4	5.6	3.6	1.4	3.2	1.4	2.5	1.6
Gramd1c	ENSMUSG00000036292.14	GRAM domain containing 1C [Source:MGI Symbol;Acc:MGI:2443024]	207798	protein_coding	3501	3.01	0.0173439	23.49	5.83	12.6	71.4	7.9	16.7	9	7.5	6.4	0.8	10.9	3.5
Tcf7	ENSMUSG00000000782.15	transcription factor 7, T cell specific [Source:MGI Symbol;Acc:MGI:98507]	21414	protein_coding	2471	3.01	0.00834696	25.5	6.76	42.2	15.9	14.8	27.8	26.9	3.3	13.7	6.4	5	5.4
Gm37960	ENSMUSG00000104391.1	predicted gene, 37960 [Source:MGI Symbol;Acc:MGI:5611188]	NA	TEC	1897	2.99	0.0553787	4.01	0.81	2.7	3	3.5	5.6	5.4	1.9	0.8	0	0.8	0.5
Cep295nl	ENSMUSG00000076433.4	CEP295 N-terminal like [Source:MGI Symbol;Acc:MGI:1929713]	58251	protein_coding	1944	2.98	0.004826	20.32	6.06	18	26.8	12.8	33.3	10.7	11.7	10.5	2.6	3.3	2.2
Fgfr3	ENSMUSG00000054252.18	fibroblast growth factor receptor 3 [Source:MGI Symbol;Acc:MGI:95524]	14184	protein_coding	4245	2.97	0.00726988	136.01	29.26	123.1	406.3	38	50	62.7	32.4	32.2	38.1	20.9	22.8
D230017M19Rik	ENSMUSG00000097131.1	RIKEN cDNA D230017M19 gene [Source:MGI Symbol;Acc:MGI:2445071]	NA	lincRNA	3096	2.96	0.0283467	6.91	1.76	5.4	6.9	3.9	11.1	7.2	0.9	1.6	0.8	1.7	3.8
4732416N19Rik	ENSMUSG00000107402.1	RIKEN cDNA 4732416N19 gene [Source:MGI Symbol;Acc:MGI:2444634]	NA	TEC	3479	2.96	0.0280196	10.05	2.29	3.6	6.9	10.4	22.2	7.2	2.8	2.4	1	1.7	3.5
Gm43430	ENSMUSG00000106149.1	predicted gene 43430 [Source:MGI Symbol;Acc:MGI:5663567]	NA	TEC	3897	2.96	0.0132397	20.26	5.45	11.7	38.6	8.9	27.8	14.3	11.3	7.2	0.8	3.3	4.6
Gm43022	ENSMUSG00000104547.1	predicted gene 43022 [Source:MGI Symbol;Acc:MGI:5663159]	NA	TEC	4268	2.94	0.0508248	5.53	1.61	4.5	8.9	8.9	0	5.4	5.2	1.6	0.2	0	1.1
Gm38220	ENSMUSG00000103558.1	predicted gene, 38220 [Source:MGI Symbol;Acc:MGI:5611448]	NA	TEC	1447	2.94	0.0347059	7.71	2.02	10.8	13.9	4.9	0	9	2.3	0.8	1.4	4.2	1.4
Gm43196	ENSMUSG00000107017.1	predicted gene 43196 [Source:MGI Symbol;Acc:MGI:5663333]	NA	TEC	2114	2.91	0.0374905	7.58	1.78	4.5	4	5.4	22.2	1.8	2.3	2.4	0	2.5	1.6
CT025731.2	ENSMUSG00000117182.1	ribosomal protein S6 (Rps6) pseudogene	NA	processed_pseudogene	662	2.91	0.0414713	8.81	1.18	1.8	23.8	2	11.1	5.4	1.4	0.8	2.6	0.8	0.3
Cdk5r1	ENSMUSG00000048895.13	cyclin-dependent kinase 5, regulatory subunit 1 (p35) [Source:MGI Symbol;Acc:MGI:101764]	12569	protein_coding	4162	2.91	0.00199577	39.82	11.13	42.2	89.2	20.2	27.8	19.7	11.7	12.9	8.8	10.9	11.4
Slc9b2	ENSMUSG00000037994.14	solute carrier family 9, subfamily B (NHA2, cation proton antiporter 2), member 2 [Source:MGI Symbol;Acc:MGI:2140077]	97086	protein_coding	4818	2.9	0.0082893	88.12	24.79	188.7	42.6	39	116.6	53.7	20.6	14.5	23.6	14.2	51
Firre	ENSMUSG00000085396.7	functional intergenic repeating RNA element [Source:MGI Symbol;Acc:MGI:2147989]	NA	processed_transcript	5555	2.88	6.82297e-05	158.47	47.93	133.9	244.8	84.3	216.5	112.9	46.4	56.3	61.5	40.1	35.3
Gm42648	ENSMUSG00000106682.1	predicted gene 42648 [Source:MGI Symbol;Acc:MGI:5662785]	NA	TEC	2505	2.88	0.0537322	4.27	0.99	8.1	4	3.9	0	5.4	1.4	0.8	0	0.8	1.9
Mir5125	ENSMUSG00000092981.1	microRNA 5125 [Source:MGI Symbol;Acc:MGI:4950450]	NA	miRNA	79	2.87	0.0364187	10.36	2.68	12.6	15.9	6.9	11.1	5.4	3.8	4.8	0.4	2.5	1.9
Gm12940	ENSMUSG00000085334.7	predicted gene 12940 [Source:MGI Symbol;Acc:MGI:3702626]	NA	processed_transcript	1970	2.87	0.0242338	14.03	4.03	12.6	17.8	10.4	22.2	7.2	7.5	6.4	0.4	3.3	2.4
Gm43509	ENSMUSG00000106603.1	predicted gene 43509 [Source:MGI Symbol;Acc:MGI:5663646]	NA	TEC	2594	2.87	0.0449062	14.69	2.97	8.1	5.9	4.4	38.9	16.1	5.6	4.8	1.6	2.5	0.3
Gm43658	ENSMUSG00000106815.1	predicted gene 43658 [Source:MGI Symbol;Acc:MGI:5663795]	NA	TEC	4176	2.86	0.0174152	9.45	2.77	9	14.9	6.9	11.1	5.4	2.8	4.8	1	2.5	2.7
Gm42576	ENSMUSG00000107205.1	predicted gene 42576 [Source:MGI Symbol;Acc:MGI:5662713]	NA	TEC	2846	2.85	0.0193924	11.78	3.35	8.1	27.7	10.4	5.6	7.2	5.2	4.8	1	3.3	2.4
Gm44553	ENSMUSG00000108741.1	predicted gene 44553 [Source:MGI Symbol;Acc:MGI:5753129]	NA	TEC	2037	2.84	0.025139	11.09	2.57	4.5	24.8	7.9	11.1	7.2	4.2	2.4	2.6	2.5	1.1
Cpz	ENSMUSG00000036596.6	carboxypeptidase Z [Source:MGI Symbol;Acc:MGI:88487]	242939	protein_coding	2245	2.84	0.00436743	46.54	13.36	79.1	29.7	42.4	27.8	53.7	11.3	16.9	19.4	8.4	10.9
Nebl	ENSMUSG00000053702.16	nebulette [Source:MGI Symbol;Acc:MGI:1921353]	74103	protein_coding	8079	2.84	0.0267638	40.54	6.99	18.9	155.6	8.4	5.6	14.3	10.8	10.5	2.2	4.2	7.3
Ddb2	ENSMUSG00000002109.14	damage specific DNA binding protein 2 [Source:MGI Symbol;Acc:MGI:1355314]	107986	protein_coding	2297	2.8	0.00987721	22.89	6.34	10.8	34.7	13.8	44.4	10.7	8.9	9.7	3.2	6.7	3.3
Mir99ahg	ENSMUSG00000090386.10	Mir99a and Mirlet7c-1 host gene (non-protein coding) [Source:MGI Symbol;Acc:MGI:1919929]	NA	processed_transcript	3422	2.8	0.000686101	66.52	21.73	68.3	42.6	64.6	94.4	62.7	27.7	32.2	14.6	20.9	13.3
2010300C02Rik	ENSMUSG00000026090.16	RIKEN cDNA 2010300C02 gene [Source:MGI Symbol;Acc:MGI:1919347]	72097	protein_coding	4634	2.8	0.0237083	17.09	4.58	21.6	45.6	3.9	0	14.3	7.5	3.2	1.4	7.5	3.3
Lama3	ENSMUSG00000024421.16	laminin, alpha 3 [Source:MGI Symbol;Acc:MGI:99909]	16774	protein_coding	10548	2.79	0.00296497	147.99	44.06	100.6	291.3	66.1	188.7	93.2	62.4	38.6	21.8	66	31.5
Gm43009	ENSMUSG00000105586.1	predicted gene 43009 [Source:MGI Symbol;Acc:MGI:5663146]	NA	TEC	3566	2.78	0.0355444	8.31	2.13	6.3	10.9	5.9	16.7	1.8	2.8	3.2	0.2	3.3	1.1
Plxnb1	ENSMUSG00000053646.13	plexin B1 [Source:MGI Symbol;Acc:MGI:2154238]	235611	protein_coding	8649	2.77	0.00496258	139.42	36.17	106	392.4	49.8	61.1	87.8	38	51.5	29.5	34.2	27.7
Gm16845	ENSMUSG00000096981.2	predicted gene, 16845 [Source:MGI Symbol;Acc:MGI:4439769]	NA	antisense	1415	2.76	0.00780988	13.88	4.09	13.5	18.8	5.9	22.2	9	4.7	3.2	1.8	5.8	4.9
Celsr3	ENSMUSG00000023473.12	cadherin, EGF LAG seven-pass G-type receptor 3 [Source:MGI Symbol;Acc:MGI:1858236]	107934	protein_coding	11547	2.75	0.0227906	27.52	7.21	16.2	49.5	7.4	55.5	9	5.2	16.1	2.2	5	7.6
Ceacam16	ENSMUSG00000014686.8	carcinoembryonic antigen-related cell adhesion molecule 16 [Source:MGI Symbol;Acc:MGI:2685615]	330483	protein_coding	1635	2.75	0.0329149	8.73	2.46	12.6	3	4.4	11.1	12.5	2.3	5.6	1	2.5	0.8
Wscd2	ENSMUSG00000063430.9	WSC domain containing 2 [Source:MGI Symbol;Acc:MGI:2445030]	320916	protein_coding	6525	2.74	0.0165908	21.79	6.86	16.2	39.6	20.7	5.6	26.9	8.4	4.8	7.8	7.5	5.7
Gm37745	ENSMUSG00000103146.1	predicted gene, 37745 [Source:MGI Symbol;Acc:MGI:5610973]	NA	TEC	8163	2.73	0.0187035	12.97	3.46	11.7	10.9	5.9	16.7	19.7	2.8	4.8	2.2	5	2.4
Gm42986	ENSMUSG00000107118.1	predicted gene 42986 [Source:MGI Symbol;Acc:MGI:5663123]	NA	TEC	3385	2.73	0.0358899	14.98	3.77	9.9	16.8	7.9	27.8	12.5	5.6	6.4	0.2	2.5	4.1
Tmem147os	ENSMUSG00000097320.8	transmembrane protein 147, opposite strand [Source:MGI Symbol;Acc:MGI:3642392]	NA	antisense	1276	2.7	0.0329687	17.18	4.36	12.6	29.7	5.4	16.7	21.5	4.2	7.2	3.8	0.8	5.7
Cdh3	ENSMUSG00000061048.8	cadherin 3 [Source:MGI Symbol;Acc:MGI:88356]	12560	protein_coding	4384	2.7	0.0227401	123.84	25.59	31.5	424.1	35	99.9	28.7	13.6	40.2	13.8	44.3	16
Malat1	ENSMUSG00000092341.2	metastasis associated lung adenocarcinoma transcript 1 (non-coding RNA) [Source:MGI Symbol;Acc:MGI:1919539]	NA	lincRNA	6983	2.69	0.000201427	24691.2	7902.29	19939.4	48259.5	14652.2	22615.2	17989.8	12571.9	9230.6	7791.4	6030	3887.5
Rapgefl1	ENSMUSG00000038020.5	Rap guanine nucleotide exchange factor (GEF)-like 1 [Source:MGI Symbol;Acc:MGI:3611446]	268480	protein_coding	4855	2.67	0.0400657	75.87	8.05	21.6	302.2	9.9	27.8	17.9	7.5	9.7	9	8.4	5.7
Ckmt1	ENSMUSG00000000308.14	creatine kinase, mitochondrial 1, ubiquitous [Source:MGI Symbol;Acc:MGI:99441]	12716	protein_coding	1620	2.67	0.0368248	36.31	5.92	11.7	129.8	8.9	22.2	9	5.2	5.6	4.8	6.7	7.3
Gm45828	ENSMUSG00000108526.1	predicted gene 45828 [Source:MGI Symbol;Acc:MGI:5804943]	NA	TEC	1836	2.65	0.0239168	19.83	5.65	9.9	49.5	12.3	16.7	10.7	6.6	11.3	6	3.3	1.1
Sdk2	ENSMUSG00000041592.16	sidekick cell adhesion molecule 2 [Source:MGI Symbol;Acc:MGI:2443847]	237979	protein_coding	11287	2.65	0.00196092	105.84	33.69	205.8	76.3	48.8	94.4	103.9	31	36.2	31.3	32.6	37.4
Gm38042	ENSMUSG00000104292.1	predicted gene, 38042 [Source:MGI Symbol;Acc:MGI:5611270]	NA	TEC	5208	2.65	0.0250476	25.66	8.84	31.5	11.9	19.2	38.9	26.9	14.1	17.7	0.8	8.4	3.3
F830112A20Rik	ENSMUSG00000103159.1	RIKEN cDNA F830112A20 gene [Source:MGI Symbol;Acc:MGI:3641781]	NA	TEC	3552	2.64	0.0479518	14.58	3.63	5.4	21.8	5.4	27.8	12.5	5.6	5.6	0	5	1.9
Pdzrn4	ENSMUSG00000036218.16	PDZ domain containing RING finger 4 [Source:MGI Symbol;Acc:MGI:3056996]	239618	protein_coding	3376	2.64	0.0376207	10.21	2.8	22.5	12.9	4.9	0	10.7	3.8	3.2	3.2	0.8	3
Gdpd3	ENSMUSG00000030703.8	glycerophosphodiester phosphodiesterase domain containing 3 [Source:MGI Symbol;Acc:MGI:1915866]	68616	protein_coding	1148	2.64	0.0264279	18.47	5.06	6.3	41.6	7.9	22.2	14.3	9.4	3.2	1.4	7.5	3.8
Dnase1l2	ENSMUSG00000024136.14	deoxyribonuclease 1-like 2 [Source:MGI Symbol;Acc:MGI:1913955]	66705	protein_coding	1921	2.63	0.0416282	18.16	2.5	6.3	57.5	10.4	16.7	0	3.3	0.8	1.8	4.2	2.4
Gm37738	ENSMUSG00000104503.1	predicted gene, 37738 [Source:MGI Symbol;Acc:MGI:5610966]	NA	TEC	4716	2.63	0.00997355	16.31	5.02	12.6	19.8	8.9	27.8	12.5	7	10.5	1.6	1.7	4.3
AC154232.2	ENSMUSG00000116908.1	TEC	NA	TEC	5095	2.62	0.00727232	36.56	11.46	29.7	67.4	20.2	33.3	32.2	11.3	14.5	10.8	15.9	4.9
Gm12925	ENSMUSG00000087307.1	predicted gene 12925 [Source:MGI Symbol;Acc:MGI:3651536]	NA	antisense	678	2.62	0.0552866	5.18	1.32	2.7	3	3.9	5.6	10.7	1.4	1.6	0	1.7	1.9
Bmp5	ENSMUSG00000032179.7	bone morphogenetic protein 5 [Source:MGI Symbol;Acc:MGI:88181]	12160	protein_coding	3822	2.61	0.0237083	94.48	24.05	196.8	31.7	54.7	88.8	100.3	24.9	41	6.4	17.5	30.4
C530043K16Rik	ENSMUSG00000106706.1	RIKEN cDNA C530043K16 gene [Source:MGI Symbol;Acc:MGI:2444587]	NA	TEC	3109	2.61	0.0351041	14.41	4.34	16.2	14.9	10.4	5.6	25.1	7.5	5.6	2.2	5	1.4
Gm37465	ENSMUSG00000102423.1	predicted gene, 37465 [Source:MGI Symbol;Acc:MGI:5610693]	NA	TEC	3290	2.61	0.0325803	9.61	2.83	7.2	14.9	5.9	11.1	9	6.1	1.6	3.4	2.5	0.5
Gm26797	ENSMUSG00000097572.2	predicted gene, 26797 [Source:MGI Symbol;Acc:MGI:5477291]	NA	lincRNA	3589	2.61	0.0470037	11.38	2.95	5.4	16.8	8.9	22.2	3.6	3.8	0	0	5.8	5.2
Pitpnm3	ENSMUSG00000040543.16	PITPNM family member 3 [Source:MGI Symbol;Acc:MGI:2685726]	327958	protein_coding	6555	2.6	0.0456879	14.29	5.03	18	9.9	9.4	5.6	28.7	12.2	0.8	1.2	4.2	6.8
Dpm1	ENSMUSG00000078919.10	dolichol-phosphate (beta-D) mannosyltransferase 1 [Source:MGI Symbol;Acc:MGI:1330239]	13480	protein_coding	4959	2.6	0.00367714	30.64	10.19	35.9	28.7	15.3	50	23.3	16.9	13.7	3.6	9.2	7.6
Mgst2	ENSMUSG00000074604.9	microsomal glutathione S-transferase 2 [Source:MGI Symbol;Acc:MGI:2448481]	211666	protein_coding	2803	2.59	0.0577662	4.97	1.51	1.8	15.9	5.4	0	1.8	2.3	1.6	0	3.3	0.3
Grik3	ENSMUSG00000001985.9	glutamate receptor, ionotropic, kainate 3 [Source:MGI Symbol;Acc:MGI:95816]	14807	protein_coding	8973	2.59	0.0252777	24.25	7.34	11.7	25.8	14.3	44.4	25.1	11.3	12.9	5.4	3.3	3.8
4833421G17Rik	ENSMUSG00000103996.1	RIKEN cDNA 4833421G17 gene [Source:MGI Symbol;Acc:MGI:1921007]	NA	TEC	844	2.59	0.0690393	6.67	1.37	3.6	5	1	16.7	7.2	1.9	0.8	0	3.3	0.8
Cdh6	ENSMUSG00000039385.5	cadherin 6 [Source:MGI Symbol;Acc:MGI:107435]	12563	protein_coding	8167	2.58	0.00396387	64.86	21.4	54.8	72.3	30.6	111	55.5	17.4	29	12.6	23.4	24.7
Gm48706	ENSMUSG00000114555.1	predicted gene, 48706 [Source:MGI Symbol;Acc:MGI:6098347]	NA	TEC	3387	2.58	0.0478233	8.37	1.88	3.6	15.9	3.9	16.7	1.8	3.8	1.6	1	2.5	0.5
Nnt	ENSMUSG00000025453.18	nicotinamide nucleotide transhydrogenase [Source:MGI Symbol;Acc:MGI:109279]	18115	protein_coding	3464	2.57	0.0470037	8.42	2.86	9	8.9	7.9	5.6	10.7	2.8	4.8	0	5	1.6
Gm26890	ENSMUSG00000097246.1	predicted gene, 26890 [Source:MGI Symbol;Acc:MGI:5477384]	NA	lincRNA	3221	2.57	0.0326321	11.2	2.89	9	12.9	4.9	16.7	12.5	5.6	1.6	2	2.5	2.7
Tbx6	ENSMUSG00000030699.16	T-box 6 [Source:MGI Symbol;Acc:MGI:102539]	21389	protein_coding	1727	2.57	0.0552866	12.01	2.37	5.4	20.8	9.9	22.2	1.8	2.8	3.2	2.8	1.7	1.4
Mboat2	ENSMUSG00000020646.17	membrane bound O-acyltransferase domain containing 2 [Source:MGI Symbol;Acc:MGI:1914466]	67216	protein_coding	6792	2.56	0.0118943	81.26	24.43	44.9	245.8	42.9	33.3	39.4	21.1	41.9	7.2	28.4	23.6
Scin	ENSMUSG00000002565.16	scinderin [Source:MGI Symbol;Acc:MGI:1306794]	20259	protein_coding	2995	2.56	0.0384633	98.93	12.53	35	408.3	14.8	22.2	14.3	8.4	15.3	9.4	7.5	22
Epha2	ENSMUSG00000006445.3	Eph receptor A2 [Source:MGI Symbol;Acc:MGI:95278]	13836	protein_coding	3913	2.56	0.0185769	203.29	51.21	150.1	642.2	58.2	94.4	71.7	34.7	73.2	43.9	54.3	49.9
Gm43336	ENSMUSG00000105071.1	predicted gene 43336 [Source:MGI Symbol;Acc:MGI:5663473]	NA	TEC	4504	2.55	0.034824	15.76	4.27	6.3	14.9	8.4	27.8	21.5	7	8.9	3	0.8	1.6
A930004J17Rik	ENSMUSG00000102602.1	RIKEN cDNA A930004J17 gene [Source:MGI Symbol;Acc:MGI:2442442]	NA	TEC	4610	2.55	0.00994368	38.4	12.67	25.2	50.5	19.2	66.6	30.5	20.2	19.3	4.8	13.4	5.7
Pawr	ENSMUSG00000035873.8	PRKC, apoptosis, WT1, regulator [Source:MGI Symbol;Acc:MGI:2149961]	114774	protein_coding	1745	2.54	0.00650984	51.49	15.55	38.6	137.7	22.7	33.3	25.1	15.9	20.9	11	21.7	8.1
5330406M23Rik	ENSMUSG00000104030.1	RIKEN cDNA 5330406M23 gene [Source:MGI Symbol;Acc:MGI:1923921]	NA	TEC	2094	2.54	0.0355444	25.76	6.95	6.3	59.5	11.8	33.3	17.9	7.5	12.9	5	5.8	3.5
Catsperg1	ENSMUSG00000049676.14	cation channel sperm associated auxiliary subunit gamma 1 [Source:MGI Symbol;Acc:MGI:2443617]	320225	protein_coding	4403	2.54	0.030264	10.55	2.95	10.8	11.9	6.4	11.1	12.5	3.8	4	2.6	1.7	2.7
Gm20696	ENSMUSG00000030068.4	predicted gene 20696 [Source:MGI Symbol;Acc:MGI:5313143]	NA	protein_coding	3560	2.53	0.0406203	14.76	5	14.4	10.9	8.4	22.2	17.9	8.4	11.3	1.4	3.3	0.5
Gm12844	ENSMUSG00000084260.1	predicted gene 12844 [Source:MGI Symbol;Acc:MGI:3651053]	NA	processed_pseudogene	582	2.51	0.0248549	71.32	18.37	40.4	43.6	18.2	222	32.2	11.7	29	9.4	30.1	11.7
Gm37606	ENSMUSG00000103851.1	predicted gene, 37606 [Source:MGI Symbol;Acc:MGI:5610834]	NA	TEC	3116	2.51	0.0163471	16.05	5.3	15.3	10.9	12.3	16.7	25.1	8	4.8	4.6	5.8	3.3
Gm37033	ENSMUSG00000104388.1	predicted gene, 37033 [Source:MGI Symbol;Acc:MGI:5610261]	NA	TEC	7350	2.51	0.0128619	42.32	15.31	28.8	73.3	29.1	50	30.5	23.9	24.1	5.8	15.9	6.8
Ptpn22	ENSMUSG00000027843.13	protein tyrosine phosphatase, non-receptor type 22 (lymphoid) [Source:MGI Symbol;Acc:MGI:107170]	19260	protein_coding	2757	2.48	0.004826	60.12	22.17	49.4	69.4	32.1	88.8	60.9	26.7	17.7	6.2	31.7	28.5
Gm16008	ENSMUSG00000087381.8	predicted gene 16008 [Source:MGI Symbol;Acc:MGI:3802048]	NA	antisense	810	2.47	0.0518039	15.36	2.86	7.2	4	6.9	44.4	14.3	3.8	4	0.8	1.7	4.1
Stra6l	ENSMUSG00000028327.14	STRA6-like [Source:MGI Symbol;Acc:MGI:1921402]	74152	protein_coding	7254	2.47	0.0457169	13.32	4.64	11.7	18.8	8.9	11.1	16.1	3.8	4.8	0.2	11.7	2.7
Clcnkb	ENSMUSG00000006216.10	chloride channel, voltage-sensitive Kb [Source:MGI Symbol;Acc:MGI:1930643]	56365	protein_coding	2490	2.46	0.0544221	5.68	1.7	7.2	7.9	5.9	5.6	1.8	1.9	1.6	0.4	0.8	3.8
AI480526	ENSMUSG00000090086.7	expressed sequence AI480526 [Source:MGI Symbol;Acc:MGI:2140910]	NA	lincRNA	1697	2.46	0.00620908	49.26	17.56	33.2	47.6	36	72.2	57.3	20.2	20.9	22.4	15.9	8.4
Lncppara	ENSMUSG00000116305.1	long noncoding RNA near Ppara [Source:MGI Symbol;Acc:MGI:5568843]	NA	processed_transcript	1411	2.45	0.00524056	40.68	14.14	44	36.7	29.6	55.5	37.6	16.9	16.9	19.8	10	7.1
Lncpint	ENSMUSG00000044471.12	long non-protein coding RNA, Trp53 induced transcript [Source:MGI Symbol;Acc:MGI:2673128]	NA	lincRNA	1676	2.45	0.0130837	126.13	43.53	69.2	283.4	61.1	116.6	100.3	65.7	53.1	47.7	29.2	22
Tmie	ENSMUSG00000049555.10	transmembrane inner ear [Source:MGI Symbol;Acc:MGI:2159400]	20776	protein_coding	2802	2.45	0.0446537	14.98	4.6	20.7	15.9	9.4	11.1	17.9	4.7	8	3.4	3.3	3.5
Dnah1	ENSMUSG00000019027.8	dynein, axonemal, heavy chain 1 [Source:MGI Symbol;Acc:MGI:107721]	110084	protein_coding	12872	2.44	0.0152771	12.34	4.37	19.8	7.9	10.4	11.1	12.5	7	4.8	2.6	1.7	5.7
Gm48624	ENSMUSG00000113140.1	predicted gene, 48624 [Source:MGI Symbol;Acc:MGI:6098222]	NA	TEC	2810	2.43	0.0528991	11.27	2.97	6.3	9.9	7.4	16.7	16.1	4.7	2.4	0	5	2.7
Dnm3os	ENSMUSG00000078190.7	dynamin 3, opposite strand [Source:MGI Symbol;Acc:MGI:3052332]	NA	antisense	7928	2.43	0.000397017	185.66	69.81	214.8	121.9	167.2	277.6	146.9	76.5	76.5	67.7	56.8	71.6
Gm37706	ENSMUSG00000103646.1	predicted gene, 37706 [Source:MGI Symbol;Acc:MGI:5610934]	NA	TEC	2765	2.43	0.0493802	8.64	2.41	12.6	5.9	6.4	11.1	7.2	3.3	3.2	3.6	1.7	0.3
Gm17229	ENSMUSG00000092051.2	predicted gene 17229 [Source:MGI Symbol;Acc:MGI:4938056]	NA	transcribed_processed_pseudogene	1753	2.43	0.0508163	8.81	3.07	12.6	7.9	5.4	5.6	12.5	6.1	4.8	0	3.3	1.1
Lgals4	ENSMUSG00000053964.17	lectin, galactose binding, soluble 4 [Source:MGI Symbol;Acc:MGI:107536]	16855	protein_coding	1384	2.42	0.0282888	20.93	6.72	9.9	42.6	13.8	22.2	16.1	8	9.7	1.6	10	4.3
Gm48870	ENSMUSG00000113065.1	predicted gene, 48870 [Source:MGI Symbol;Acc:MGI:6098616]	NA	TEC	4024	2.42	0.04176	9.3	2.92	9	7.9	7.9	5.6	16.1	5.2	3.2	1.8	2.5	1.9
Cadm1	ENSMUSG00000032076.19	cell adhesion molecule 1 [Source:MGI Symbol;Acc:MGI:1889272]	54725	protein_coding	4767	2.41	0.000120462	252.72	98.14	283.1	308.2	142	338.6	191.7	104.1	114.3	57.7	128.6	86
Spaca6	ENSMUSG00000080316.11	sperm acrosome associated 6 [Source:MGI Symbol;Acc:MGI:1922452]	75202	protein_coding	4074	2.41	0.00291118	115.08	42.53	107.8	134.8	69.5	166.5	96.7	57.2	63.6	34.5	36.7	20.6
Ereg	ENSMUSG00000029377.5	epiregulin [Source:MGI Symbol;Acc:MGI:107508]	13874	protein_coding	4128	2.41	0.0498878	58.3	11.2	16.2	228.9	7.9	27.8	10.7	8.9	23.3	2.4	6.7	14.7
Gm43820	ENSMUSG00000106062.1	predicted gene 43820 [Source:MGI Symbol;Acc:MGI:5663957]	NA	TEC	3346	2.41	0.0493414	11.91	3.39	10.8	9.9	5.9	22.2	10.7	1.9	5.6	0.6	5.8	3
Gm43331	ENSMUSG00000104910.1	predicted gene 43331 [Source:MGI Symbol;Acc:MGI:5663468]	NA	sense_intronic	1689	2.4	0.0422408	7.94	2.76	6.3	10.9	4.4	5.6	12.5	5.2	4	0.2	2.5	1.9
Gm37534	ENSMUSG00000103427.1	predicted gene, 37534 [Source:MGI Symbol;Acc:MGI:5610762]	NA	TEC	5222	2.4	0.0322819	19.95	5.3	26.1	5.9	5.4	44.4	17.9	8	6.4	3	5	4.1
Gm43389	ENSMUSG00000106665.1	predicted gene 43389 [Source:MGI Symbol;Acc:MGI:5663526]	NA	TEC	2595	2.4	0.0605949	5.34	1.25	5.4	6.9	3.5	5.6	5.4	1.4	1.6	1.6	0.8	0.8
Gm47087	ENSMUSG00000111212.1	predicted gene, 47087 [Source:MGI Symbol;Acc:MGI:6095814]	NA	TEC	4233	2.4	0.0470037	22.95	7.56	24.3	24.8	18.2	27.8	19.7	16.9	11.3	0	5.8	3.8
B130021K23Rik	ENSMUSG00000108042.1	RIKEN cDNA B130021K23 gene [Source:MGI Symbol;Acc:MGI:2442518]	NA	TEC	2593	2.39	0.0439283	8.93	3.18	8.1	11.9	6.4	11.1	7.2	3.3	6.4	1.2	4.2	0.8
Gm43052	ENSMUSG00000107115.1	predicted gene 43052 [Source:MGI Symbol;Acc:MGI:5663189]	NA	TEC	1628	2.39	0.0400657	13.89	3.66	9	32.7	3.9	16.7	7.2	5.6	4.8	2.6	3.3	1.9
Rab27b	ENSMUSG00000024511.15	RAB27B, member RAS oncogene family [Source:MGI Symbol;Acc:MGI:1931295]	80718	protein_coding	6891	2.39	0.00424167	37.55	13.94	53	57.5	17.3	27.8	32.2	15.5	20.1	9.4	10.9	13.8
Gm42866	ENSMUSG00000105179.1	predicted gene 42866 [Source:MGI Symbol;Acc:MGI:5663003]	NA	TEC	3304	2.38	0.0526243	13.69	3	2.7	8.9	5.4	38.9	12.5	5.2	5.6	2	0.8	1.4
Clk1	ENSMUSG00000026034.17	CDC-like kinase 1 [Source:MGI Symbol;Acc:MGI:107403]	12747	protein_coding	4865	2.38	0.00138834	316.15	115.95	229.1	627.3	193.3	360.8	170.2	167.9	152.1	53.7	122.8	83.3
Gm43445	ENSMUSG00000104969.1	predicted gene 43445 [Source:MGI Symbol;Acc:MGI:5663582]	NA	sense_intronic	2091	2.38	0.0539183	11.18	3.23	9.9	7.9	6.9	22.2	9	7	4.8	0.4	3.3	0.5
Gm38211	ENSMUSG00000104476.1	predicted gene, 38211 [Source:MGI Symbol;Acc:MGI:5611439]	NA	TEC	7217	2.38	0.0245663	40.78	14.95	52.1	14.9	33	55.5	48.4	19.2	36.2	5	6.7	7.6
A530064N14Rik	ENSMUSG00000104273.1	RIKEN cDNA A530064N14 gene [Source:MGI Symbol;Acc:MGI:3028068]	NA	TEC	1492	2.38	0.0312043	8.58	3.18	12.6	6.9	8.9	5.6	9	5.6	1.6	1.8	3.3	3.5
Gm14636	ENSMUSG00000073274.4	predicted gene 14636 [Source:MGI Symbol;Acc:MGI:3641976]	NA	processed_transcript	5060	2.37	0.0133423	24.44	8.32	17.1	36.7	17.3	33.3	17.9	10.8	7.2	6.2	10.9	6.5
Pla2g5	ENSMUSG00000041193.15	phospholipase A2, group V [Source:MGI Symbol;Acc:MGI:101899]	18784	protein_coding	2289	2.36	0.0416282	11.08	3.43	14.4	14.9	7.9	11.1	7.2	8	0.8	2.6	2.5	3.3
Gm44694	ENSMUSG00000108633.1	predicted gene 44694 [Source:MGI Symbol;Acc:MGI:5753270]	NA	TEC	1298	2.36	0.0508248	8.54	3.09	6.3	11.9	4.4	11.1	9	5.2	5.6	0	2.5	2.2
Fosb	ENSMUSG00000003545.3	FBJ osteosarcoma oncogene B [Source:MGI Symbol;Acc:MGI:95575]	14282	protein_coding	3782	2.35	0.0326321	104.92	18.72	27	394.4	17.3	55.5	30.5	18.8	26.6	16.4	15	16.8
Crabp1	ENSMUSG00000032291.8	cellular retinoic acid binding protein I [Source:MGI Symbol;Acc:MGI:88490]	12903	protein_coding	802	2.35	0.062567	6.38	2.47	11.7	9.9	4.9	0	5.4	2.3	3.2	0	0.8	6
Nlrp10	ENSMUSG00000049709.4	NLR family, pyrin domain containing 10 [Source:MGI Symbol;Acc:MGI:2444084]	244202	protein_coding	4504	2.34	0.0333385	31.64	10.61	15.3	71.4	12.8	44.4	14.3	9.9	22.5	0.6	10	10
Gm43984	ENSMUSG00000108238.1	predicted gene, 43984 [Source:MGI Symbol;Acc:MGI:5690376]	NA	TEC	2864	2.34	0.0208515	20.52	7.29	14.4	31.7	12.8	22.2	21.5	8.4	12.1	6.8	7.5	1.6
C130051F05Rik	ENSMUSG00000114605.1	RIKEN cDNA C130051F05 gene [Source:MGI Symbol;Acc:MGI:2443856]	NA	TEC	3838	2.34	0.0626569	9.67	2.57	9.9	7.9	3	22.2	5.4	6.6	2.4	0	2.5	1.4
Gm21781	ENSMUSG00000095123.1	predicted gene, 21781 [Source:MGI Symbol;Acc:MGI:5433945]	NA	lincRNA	4838	2.32	0.0122029	32.79	11.63	27	29.7	14.3	50	43	15.9	11.3	5	17.5	8.4
Ctla2a	ENSMUSG00000044258.10	cytotoxic T lymphocyte-associated protein 2 alpha [Source:MGI Symbol;Acc:MGI:88554]	13024	protein_coding	1373	2.32	0.0406203	249.92	48.24	117.7	953.3	54.2	77.7	46.6	53.9	78.1	9.4	61.8	38
Gm37524	ENSMUSG00000103780.1	predicted gene, 37524 [Source:MGI Symbol;Acc:MGI:5610752]	NA	TEC	1692	2.32	0.0657289	6.53	1.68	6.3	5	6.9	5.6	9	3.3	2.4	1.6	0.8	0.3
Nyap1	ENSMUSG00000045348.16	neuronal tyrosine-phosphorylated phosphoinositide 3-kinase adaptor 1 [Source:MGI Symbol;Acc:MGI:2443880]	243300	protein_coding	4565	2.32	0.029731	15.88	5.74	12.6	32.7	6.9	11.1	16.1	7	8.9	1.2	7.5	4.1
Tmtc2	ENSMUSG00000036019.8	transmembrane and tetratricopeptide repeat containing 2 [Source:MGI Symbol;Acc:MGI:1914057]	278279	protein_coding	5629	2.32	0.00103228	74.07	28.47	99.7	75.3	45.4	94.4	55.5	38	32.2	20.8	24.2	27.1
Zgrf1	ENSMUSG00000051278.12	zinc finger, GRF-type containing 1 [Source:MGI Symbol;Acc:MGI:1918893]	71643	protein_coding	7198	2.32	0.00199577	69.93	25.32	56.6	79.3	31.1	111	71.7	32.8	31.4	17	23.4	22
C130075A20Rik	ENSMUSG00000104735.1	RIKEN cDNA C130075A20 gene [Source:MGI Symbol;Acc:MGI:2443940]	NA	TEC	4176	2.32	0.0410858	18.44	5.85	8.1	16.8	10.8	27.8	28.7	12.2	5.6	4.2	5.8	1.4
Gm43571	ENSMUSG00000106110.1	predicted gene 43571 [Source:MGI Symbol;Acc:MGI:5663708]	NA	TEC	3098	2.32	0.0529424	24.53	5.99	11.7	36.7	8.4	44.4	21.5	4.7	6.4	10.2	6.7	1.9
Gm38120	ENSMUSG00000103085.1	predicted gene, 38120 [Source:MGI Symbol;Acc:MGI:5611348]	NA	TEC	4642	2.32	0.032836	9.73	3.9	9.9	19.8	6.4	0	12.5	4.7	4.8	1.4	5.8	2.7
Gm42820	ENSMUSG00000106427.1	predicted gene 42820 [Source:MGI Symbol;Acc:MGI:5662957]	NA	TEC	3063	2.31	0.0368248	13.21	3.99	18	18.8	5.4	16.7	7.2	7	5.6	2.6	2.5	2.2
Gm44667	ENSMUSG00000109539.1	predicted gene 44667 [Source:MGI Symbol;Acc:MGI:5753243]	NA	TEC	3337	2.31	0.0157917	26.04	10.66	17.1	32.7	24.2	22.2	34	9.4	18.5	5.2	15.9	4.3
CT010445.1	ENSMUSG00000117113.1	novel transcript	NA	TEC	3732	2.3	0.0422408	9.77	3.55	11.7	8.9	8.4	5.6	14.3	6.1	4	0.8	2.5	4.3
Dgki	ENSMUSG00000038665.15	diacylglycerol kinase, iota [Source:MGI Symbol;Acc:MGI:2443430]	320127	protein_coding	4596	2.29	0.0252777	39.1	11.1	53.9	28.7	11.8	77.7	23.3	12.7	13.7	13	5.8	10.3
Ptprd	ENSMUSG00000028399.18	protein tyrosine phosphatase, receptor type, D [Source:MGI Symbol;Acc:MGI:97812]	19266	protein_coding	9899	2.29	0.0112641	323.44	107.64	711.7	88.2	282.1	210.9	324.3	113.5	151.3	75.9	93.5	103.9
Peg3	ENSMUSG00000002265.16	paternally expressed 3 [Source:MGI Symbol;Acc:MGI:104748]	18616	protein_coding	8694	2.29	0.00541347	450.36	165.36	476.3	701.6	490.1	272	311.7	184.8	210.9	139.9	167	124.3
Gm7318	ENSMUSG00000116499.1	predicted gene 7318 [Source:MGI Symbol;Acc:MGI:3648501]	NA	processed_pseudogene	593	2.28	0.0481366	274.09	87.95	197.7	209.1	103.6	738.3	121.8	72.7	140	14	161.2	51.8
Magi2	ENSMUSG00000040003.18	membrane associated guanylate kinase, WW and PDZ domain containing 2 [Source:MGI Symbol;Acc:MGI:1354953]	50791	protein_coding	6578	2.28	0.00367714	40.28	17.13	65.6	27.7	37.5	22.2	48.4	22	18.5	7.6	23.4	14.1
Efna5	ENSMUSG00000048915.12	ephrin A5 [Source:MGI Symbol;Acc:MGI:107444]	13640	protein_coding	4032	2.27	0.0405796	91.78	22.41	95.3	269.5	23.2	33.3	37.6	25.8	24.9	27.2	16.7	17.4
Bmp8a	ENSMUSG00000032726.12	bone morphogenetic protein 8a [Source:MGI Symbol;Acc:MGI:104515]	12163	protein_coding	2405	2.26	0.05994	12.11	2.81	20.7	5	2	22.2	10.7	4.7	1.6	2	1.7	4.1
Itga2	ENSMUSG00000015533.9	integrin alpha 2 [Source:MGI Symbol;Acc:MGI:96600]	16398	protein_coding	7108	2.25	0.0025641	84.66	36.29	105.1	88.2	58.2	105.5	66.3	32.4	57.9	16.2	34.2	40.7
Gm22009	ENSMUSG00000089417.1	predicted gene, 22009 [Source:MGI Symbol;Acc:MGI:5451786]	NA	scaRNA	343	2.25	0.00436743	843.57	307.08	771	1896.7	471.9	666.1	412.1	399.2	270.4	388.9	298.1	178.8
Gm37420	ENSMUSG00000103869.1	predicted gene, 37420 [Source:MGI Symbol;Acc:MGI:5610648]	NA	TEC	2912	2.25	0.0145854	20.63	6.73	18.9	25.8	12.8	27.8	17.9	8.9	8	8.2	3.3	5.2
Dnase1l3	ENSMUSG00000025279.7	deoxyribonuclease 1-like 3 [Source:MGI Symbol;Acc:MGI:1314633]	13421	protein_coding	4747	2.24	0.029731	71.13	24.17	25.2	169.5	43.9	77.7	39.4	33.3	19.3	6.6	45.1	16.5
Zfp618	ENSMUSG00000028358.15	zinc finger protein 618 [Source:MGI Symbol;Acc:MGI:1919950]	72701	protein_coding	8826	2.23	0.00726988	66.8	27.3	67.4	67.4	53.3	83.3	62.7	34.2	41.9	11.2	24.2	25
Acer2	ENSMUSG00000038007.14	alkaline ceramidase 2 [Source:MGI Symbol;Acc:MGI:1920932]	230379	protein_coding	4216	2.23	0.0337047	110.56	34.37	68.3	272.5	44.9	127.7	39.4	45	49.1	27	29.2	21.4
Gm44699	ENSMUSG00000109314.1	predicted gene 44699 [Source:MGI Symbol;Acc:MGI:5753275]	NA	sense_intronic	5083	2.23	0.0403256	17.66	5.88	9	26.8	8.9	22.2	21.5	11.7	8	4.4	3.3	1.9
Gm37115	ENSMUSG00000103572.1	predicted gene, 37115 [Source:MGI Symbol;Acc:MGI:5610343]	NA	TEC	2849	2.23	0.0456879	9.68	2.88	6.3	12.9	5.4	16.7	7.2	3.8	3.2	2.2	3.3	1.9
Map7	ENSMUSG00000019996.17	microtubule-associated protein 7 [Source:MGI Symbol;Acc:MGI:1328328]	17761	protein_coding	4252	2.22	0.0457169	90.71	17.74	16.2	358.7	29.6	22.2	26.9	17.8	25.8	18.6	18.4	8.1
Gm42979	ENSMUSG00000104814.1	predicted gene 42979 [Source:MGI Symbol;Acc:MGI:5663116]	NA	TEC	2228	2.22	0.0626567	14.26	4.23	18.9	14.9	8.4	16.7	12.5	5.6	5.6	0	5	4.9
Kcnc2	ENSMUSG00000035681.7	potassium voltage gated channel, Shaw-related subfamily, member 2 [Source:MGI Symbol;Acc:MGI:96668]	268345	protein_coding	5046	2.22	0.0456879	11.93	4.72	11.7	9.9	8.9	16.7	12.5	10.3	3.2	0.4	6.7	3
Gm44829	ENSMUSG00000109157.1	predicted gene 44829 [Source:MGI Symbol;Acc:MGI:5753405]	NA	TEC	3193	2.21	0.0642911	6.39	1.55	3.6	5.9	5.9	11.1	5.4	2.3	3.2	0	0.8	1.4
Plekhn1	ENSMUSG00000078485.3	pleckstrin homology domain containing, family N member 1 [Source:MGI Symbol;Acc:MGI:2387630]	231002	protein_coding	4620	2.21	0.00424167	159.42	56.98	117.7	334.9	71.5	188.7	84.2	52.1	62	59.3	55.9	55.6
Enpp6	ENSMUSG00000038173.15	ectonucleotide pyrophosphatase/phosphodiesterase 6 [Source:MGI Symbol;Acc:MGI:2445171]	320981	protein_coding	4970	2.21	0.0252777	33.17	12.36	52.1	13.9	23.2	44.4	32.2	15	18.5	7.6	11.7	9
Gm42571	ENSMUSG00000107109.1	predicted gene 42571 [Source:MGI Symbol;Acc:MGI:5662708]	NA	TEC	2464	2.21	0.0706106	6.78	1.96	9	5.9	4.4	5.6	9	3.3	3.2	0	1.7	1.6
Bmp3	ENSMUSG00000029335.5	bone morphogenetic protein 3 [Source:MGI Symbol;Acc:MGI:88179]	110075	protein_coding	6609	2.21	0.0240536	59.57	21.76	98.8	51.5	37.5	22.2	87.8	38	14.5	13.6	25.1	17.6
Gm15542	ENSMUSG00000083396.1	predicted gene 15542 [Source:MGI Symbol;Acc:MGI:3782990]	NA	processed_pseudogene	1194	2.2	0.0738384	4.57	1.25	5.4	10.9	3	0	3.6	2.8	0	0.4	1.7	1.4
Slc35b3	ENSMUSG00000021432.15	solute carrier family 35, member B3 [Source:MGI Symbol;Acc:MGI:1913978]	108652	protein_coding	2486	2.2	0.00496258	53.25	21.69	38.6	60.4	39.4	72.2	55.5	30.5	24.9	12.2	25.1	15.7
Snhg17	ENSMUSG00000085385.7	small nucleolar RNA host gene 17 [Source:MGI Symbol;Acc:MGI:1915358]	NA	processed_transcript	3896	2.2	0.00118101	63.59	25.96	53.9	97.1	51.8	72.2	43	27.2	33	23.8	29.2	16.5
Gm37139	ENSMUSG00000102875.1	predicted gene, 37139 [Source:MGI Symbol;Acc:MGI:5610367]	NA	TEC	4419	2.2	0.0369308	14.96	4.95	28.8	12.9	7.4	22.2	3.6	9.9	7.2	3.8	2.5	1.4
Col24a1	ENSMUSG00000028197.4	collagen, type XXIV, alpha 1 [Source:MGI Symbol;Acc:MGI:1918605]	71355	protein_coding	7143	2.2	0.0351903	79.44	23.97	191.4	21.8	25.6	77.7	80.6	20.2	21.7	20	25.9	32
Gm12743	ENSMUSG00000084968.1	predicted gene 12743 [Source:MGI Symbol;Acc:MGI:3651449]	NA	processed_transcript	3700	2.19	0.0679186	6.31	1.83	5.4	5	3	11.1	7.2	2.3	3.2	0	1.7	1.9
Cep70	ENSMUSG00000056267.14	centrosomal protein 70 [Source:MGI Symbol;Acc:MGI:1915371]	68121	protein_coding	2606	2.18	0.0285513	18.43	6	9	17.8	10.4	38.9	16.1	8	4.8	2.6	9.2	5.4
Shank1	ENSMUSG00000038738.15	SH3 and multiple ankyrin repeat domains 1 [Source:MGI Symbol;Acc:MGI:3613677]	243961	protein_coding	9826	2.18	0.0263465	72.92	28.05	130.3	47.6	63.1	55.5	68.1	30	45.9	18	19.2	27.1
Dchs2	ENSMUSG00000102692.1	dachsous cadherin related 2 [Source:MGI Symbol;Acc:MGI:2685263]	100534287	protein_coding	10783	2.18	0.0100079	48.05	20.39	46.7	40.6	73	33.3	46.6	20.6	35.4	11.8	16.7	17.4
Il2rg	ENSMUSG00000031304.18	interleukin 2 receptor, gamma chain [Source:MGI Symbol;Acc:MGI:96551]	16186	protein_coding	1670	2.17	0.0577525	6.94	2.77	4.5	10.9	10.4	0	9	3.8	4	0.6	1.7	3.8
Arhgef4	ENSMUSG00000037509.20	Rho guanine nucleotide exchange factor (GEF) 4 [Source:MGI Symbol;Acc:MGI:2442507]	226970	protein_coding	6514	2.17	0.047937	31.25	6.22	9	110	7.9	22.2	7.2	5.2	7.2	5.2	6.7	6.8
Gm36660	ENSMUSG00000111933.1	predicted gene, 36660 [Source:MGI Symbol;Acc:MGI:5595819]	NA	lincRNA	3871	2.17	0.0742638	4.6	1.41	2.7	5	6.4	0	9	1.9	0	0.8	1.7	2.7
Xist	ENSMUSG00000086503.4	inactive X specific transcripts [Source:MGI Symbol;Acc:MGI:98974]	NA	lincRNA	17946	2.17	0.000659782	2541.06	1128.22	2539.5	3943.1	1633.7	2731.1	1857.9	1752.4	1629	654	918.6	687.2
C230096K16Rik	ENSMUSG00000106205.1	RIKEN cDNA C230096K16 gene [Source:MGI Symbol;Acc:MGI:3041194]	NA	TEC	1722	2.17	0.0267438	21.54	6.68	10.8	36.7	7.4	27.8	25.1	8.9	10.5	6.6	2.5	4.9
Rpl10a-ps1	ENSMUSG00000084416.3	ribosomal protein L10A, pseudogene 1 [Source:MGI Symbol;Acc:MGI:3705885]	NA	processed_pseudogene	654	2.17	0.0491725	193.75	65.29	125.8	141.7	78.9	527.4	95	38.5	82.1	27.2	143.6	35
Ism1	ENSMUSG00000074766.10	isthmin 1, angiogenesis inhibitor [Source:MGI Symbol;Acc:MGI:2442963]	319909	protein_coding	2964	2.16	0.00717987	77.7	29.28	80	173.4	69.5	33.3	32.2	34.7	29	35.7	25.1	22
Dlx5	ENSMUSG00000029755.10	distal-less homeobox 5 [Source:MGI Symbol;Acc:MGI:101926]	13395	protein_coding	1423	2.16	0.0534046	39.48	12.73	71.9	62.4	15.8	22.2	25.1	14.1	9.7	9.6	17.5	12.8
Gm23217	ENSMUSG00000095129.1	predicted gene, 23217 [Source:MGI Symbol;Acc:MGI:5452994]	NA	snRNA	107	2.15	0.0593551	51.12	15.97	42.2	20.8	21.7	133.2	37.6	16.9	33.8	6	15	8.1
Slco4a1	ENSMUSG00000038963.15	solute carrier organic anion transporter family, member 4a1 [Source:MGI Symbol;Acc:MGI:1351866]	108115	protein_coding	3101	2.15	0.0624822	11.6	3.24	16.2	29.7	3	5.6	3.6	2.8	2.4	0	4.2	6.8
Gm10642	ENSMUSG00000074213.2	predicted gene 10642 [Source:MGI Symbol;Acc:MGI:3704338]	NA	protein_coding	1610	2.15	0.0670103	7.05	2.37	10.8	10.9	6.4	0	7.2	0.5	3.2	4	2.5	1.6
Mmp13	ENSMUSG00000050578.10	matrix metallopeptidase 13 [Source:MGI Symbol;Acc:MGI:1340026]	17386	protein_coding	2673	2.15	0.0470037	1345.17	405.18	3405.8	613.4	823.5	344.2	1539	137.4	498.2	424.8	201.2	764.3
Hypk	ENSMUSG00000027245.11	huntingtin interacting protein K [Source:MGI Symbol;Acc:MGI:1914943]	67693	protein_coding	4170	2.14	0.047629	13.94	4.68	11.7	15.9	7.4	22.2	12.5	6.1	6.4	5.6	4.2	1.1
Npas3	ENSMUSG00000021010.8	neuronal PAS domain protein 3 [Source:MGI Symbol;Acc:MGI:1351610]	27386	protein_coding	5879	2.14	0.0544486	26.73	7.74	15.3	13.9	8.9	77.7	17.9	5.6	13.7	2	10.9	6.5
Gm43482	ENSMUSG00000106757.1	predicted gene 43482 [Source:MGI Symbol;Acc:MGI:5663619]	NA	TEC	1861	2.14	0.0705625	7.56	2.45	6.3	14.9	3.9	5.6	7.2	2.8	6.4	0	0.8	2.2
Gm47586	ENSMUSG00000113326.1	predicted gene, 47586 [Source:MGI Symbol;Acc:MGI:6096627]	NA	TEC	2028	2.13	0.0441926	18.9	6.88	16.2	22.8	9.9	27.8	17.9	13.6	8.9	2	6.7	3.3
Gm4972	ENSMUSG00000109609.1	predicted gene 4972 [Source:MGI Symbol;Acc:MGI:3643689]	NA	processed_pseudogene	1254	2.13	0.0690393	13.15	2.02	6.3	2	3.9	50	3.6	2.3	1.6	1.2	2.5	2.4
Gm24182	ENSMUSG00000095752.1	predicted gene, 24182 [Source:MGI Symbol;Acc:MGI:5453959]	NA	snRNA	107	2.13	0.0655173	46.48	11.28	31.5	7.9	18.2	144.3	30.5	9.9	17.7	4	15.9	9
Map2	ENSMUSG00000015222.17	microtubule-associated protein 2 [Source:MGI Symbol;Acc:MGI:97175]	17756	protein_coding	6258	2.12	0.0369937	71.63	22.19	35	214.1	38	38.9	32.2	27.2	20.1	11.6	28.4	23.6
Chd2	ENSMUSG00000078671.11	chromodomain helicase DNA binding protein 2 [Source:MGI Symbol;Acc:MGI:2448567]	244059	protein_coding	9085	2.12	0.00444296	492.25	205.73	377.4	1043.5	315.1	383	342.2	310.5	278.5	117.4	147	175.3
Gm45867	ENSMUSG00000109243.1	predicted gene 45867 [Source:MGI Symbol;Acc:MGI:5804982]	NA	TEC	2317	2.12	0.0659516	8.07	2.24	5.4	9.9	10.4	11.1	3.6	4.7	3.2	0	1.7	1.6
Amn1	ENSMUSG00000068250.13	antagonist of mitotic exit network 1 [Source:MGI Symbol;Acc:MGI:2442933]	232566	protein_coding	15841	2.12	0.000659782	76.01	32.72	66.5	91.2	54.7	88.8	78.8	43.2	28.2	25.4	35.9	30.9
Gm26514	ENSMUSG00000097151.1	predicted gene, 26514 [Source:MGI Symbol;Acc:MGI:5477008]	NA	lincRNA	4231	2.11	0.0638417	14.95	3.51	3.6	9.9	7.9	44.4	9	5.6	4	2.4	3.3	2.2
Kcnk2	ENSMUSG00000037624.15	potassium channel, subfamily K, member 2 [Source:MGI Symbol;Acc:MGI:109366]	16526	protein_coding	3572	2.11	0.0145854	28.87	12.74	26.1	36.7	30.6	27.8	23.3	11.7	13.7	10.2	16.7	11.4
Rnu11	ENSMUSG00000077323.1	U11 small nuclear RNA [Source:MGI Symbol;Acc:MGI:2148804]	NA	snRNA	134	2.1	0.0713718	8.64	2.74	8.1	16.8	3.9	0	14.3	3.3	1.6	0	5	3.8
Vit	ENSMUSG00000024076.10	vitrin [Source:MGI Symbol;Acc:MGI:1921449]	74199	protein_coding	2708	2.1	0.0526243	35.99	12.82	62	41.6	21.7	27.8	26.9	15.5	19.3	2.6	14.2	12.5
Gm37470	ENSMUSG00000102157.1	predicted gene, 37470 [Source:MGI Symbol;Acc:MGI:5610698]	NA	TEC	2798	2.1	0.0691533	6.99	2.02	6.3	6.9	3.5	11.1	7.2	2.8	1.6	1	3.3	1.4
Gm38043	ENSMUSG00000104293.1	predicted gene, 38043 [Source:MGI Symbol;Acc:MGI:5611271]	NA	TEC	5141	2.09	0.0516085	15.84	5.7	16.2	13.9	8.9	27.8	12.5	8	8	1.2	5.8	5.4
4930523C07Rik	ENSMUSG00000090394.8	RIKEN cDNA 4930523C07 gene [Source:MGI Symbol;Acc:MGI:1914897]	67647	protein_coding	5652	2.09	2.74248e-05	117.91	52.26	130.3	166.5	76.4	155.4	60.9	62.4	64.4	30.9	55.9	47.7
Bhlhe22	ENSMUSG00000025128.7	basic helix-loop-helix family, member e22 [Source:MGI Symbol;Acc:MGI:1930001]	59058	protein_coding	3344	2.09	0.0625526	13.87	5.22	16.2	20.8	12.3	11.1	9	3.3	6.4	2.8	11.7	1.9
Ints6l	ENSMUSG00000035967.15	integrator complex subunit 6 like [Source:MGI Symbol;Acc:MGI:2442593]	236790	protein_coding	7170	2.09	0.00593804	112.17	46.57	89	114	63.1	199.8	95	46.9	49.1	26.8	69.3	40.7
Uvssa	ENSMUSG00000037355.14	UV stimulated scaffold protein A [Source:MGI Symbol;Acc:MGI:1918351]	71101	protein_coding	7326	2.08	0.00196092	125.89	53.4	117.7	204.1	79.4	133.2	95	60.5	63.6	42.5	55.9	44.5
Cir1	ENSMUSG00000041777.12	corepressor interacting with RBPJ, 1 [Source:MGI Symbol;Acc:MGI:1914185]	66935	protein_coding	2821	2.08	0.010386	118.31	50.48	78.2	127.8	84.8	216.5	84.2	64.7	71.6	17	63.5	35.5
Pot1b	ENSMUSG00000024174.9	protection of telomeres 1B [Source:MGI Symbol;Acc:MGI:1920086]	72836	protein_coding	3582	2.08	0.00601812	35.7	15.89	38.6	29.7	26.1	50	34	18.3	18.5	7.6	22.5	12.5
Gm44022	ENSMUSG00000107706.1	predicted gene, 44022 [Source:MGI Symbol;Acc:MGI:5690414]	NA	TEC	5429	2.08	0.0710931	11.01	3.5	9	13.9	8.9	0	23.3	8.4	2.4	4.2	0	2.4
Gm37352	ENSMUSG00000103593.1	predicted gene, 37352 [Source:MGI Symbol;Acc:MGI:5610580]	NA	TEC	2181	2.08	0.0137973	64.15	26.73	53.9	93.2	36.5	88.8	48.4	34.7	20.1	37.9	21.7	19.3
Ptpn13	ENSMUSG00000034573.14	protein tyrosine phosphatase, non-receptor type 13 [Source:MGI Symbol;Acc:MGI:103293]	19249	protein_coding	7915	2.07	0.0118943	302.94	124.05	313.6	634.2	168.1	199.8	198.9	100.8	165	103	114.4	137
Gm15387	ENSMUSG00000082585.3	predicted gene 15387 [Source:MGI Symbol;Acc:MGI:3705374]	NA	processed_pseudogene	648	2.07	0.0537322	229.9	79.31	167.1	197.2	81.4	610.6	93.2	67.5	119.9	21.8	152.8	34.5
Als2cl	ENSMUSG00000044037.15	ALS2 C-terminal like [Source:MGI Symbol;Acc:MGI:2447532]	235633	protein_coding	5150	2.07	0.0145854	118.68	43.38	110.5	260.6	47.8	133.2	41.2	46	48.3	40.7	43.4	38.5
Gm42819	ENSMUSG00000105728.1	predicted gene 42819 [Source:MGI Symbol;Acc:MGI:5662956]	NA	TEC	5121	2.07	0.0516553	20.11	6.63	12.6	38.6	7.4	22.2	19.7	8.4	10.5	5.4	5.8	3
Zfp810	ENSMUSG00000066829.7	zinc finger protein 810 [Source:MGI Symbol;Acc:MGI:2384563]	235050	protein_coding	3238	2.07	0.00114239	61.05	25.94	65.6	54.5	40.4	99.9	44.8	29.1	32.2	18.6	26.7	23.1
Gm7984	ENSMUSG00000049891.4	predicted gene 7984 [Source:MGI Symbol;Acc:MGI:3645839]	NA	processed_pseudogene	538	2.06	0.0653517	225.66	75.84	187.8	167.5	94.7	599.5	78.8	60	127.2	8.4	146.1	37.4
Cers4	ENSMUSG00000008206.16	ceramide synthase 4 [Source:MGI Symbol;Acc:MGI:1914510]	67260	protein_coding	9475	2.06	0.0230943	96.51	40.15	72.8	195.2	54.2	83.3	77	46	45.1	20	60.1	29.6
Adgrl3	ENSMUSG00000037605.16	adhesion G protein-coupled receptor L3 [Source:MGI Symbol;Acc:MGI:2441950]	319387	protein_coding	6793	2.06	0.0284782	70.45	29.28	67.4	98.1	44.4	83.3	59.1	27.7	33.8	10.4	49.3	25.2
Gm17491	ENSMUSG00000097042.2	predicted gene, 17491 [Source:MGI Symbol;Acc:MGI:4937125]	NA	sense_intronic	2311	2.06	0.0355444	19.39	7.82	16.2	21.8	13.3	27.8	17.9	10.3	10.5	2.6	9.2	6.5
Gm43637	ENSMUSG00000107225.1	predicted gene 43637 [Source:MGI Symbol;Acc:MGI:5663774]	NA	TEC	2926	2.05	0.0802478	7.37	2.1	9	5	6.4	11.1	5.4	6.1	0.8	2.2	0.8	0.5
Fam83h	ENSMUSG00000046761.12	family with sequence similarity 83, member H [Source:MGI Symbol;Acc:MGI:2145900]	105732	protein_coding	4534	2.05	0.0484649	78.71	20.72	44	254.7	27.1	44.4	23.3	17.4	23.3	26.8	20.9	15.2
Ewsr1	ENSMUSG00000009079.16	Ewing sarcoma breakpoint region 1 [Source:MGI Symbol;Acc:MGI:99960]	14030	protein_coding	2588	2.05	0.0133423	1665.6	676.22	1247.3	1794.7	813.1	3475	997.9	644.5	851.5	435.2	934.4	515.5
Sspo	ENSMUSG00000029797.13	SCO-spondin [Source:MGI Symbol;Acc:MGI:2674311]	243369	protein_coding	15571	2.05	0.0537391	14.77	4.53	13.5	8.9	5.4	38.9	7.2	3.8	7.2	2	5.8	3.8
Ebf3	ENSMUSG00000010476.14	early B cell factor 3 [Source:MGI Symbol;Acc:MGI:894289]	13593	protein_coding	4994	2.05	0.0363646	313.83	119.06	203.1	251.7	179.5	721.6	213.2	132.7	153.7	47.1	180.4	81.4
Foxc1	ENSMUSG00000050295.4	forkhead box C1 [Source:MGI Symbol;Acc:MGI:1347466]	17300	protein_coding	5844	2.04	0.00450101	106.7	44.52	92.6	211.1	75.4	66.6	87.8	39.4	36.2	58.9	38.4	49.6
Kcnq1ot1	ENSMUSG00000101609.2	KCNQ1 overlapping transcript 1 [Source:MGI Symbol;Acc:MGI:1926855]	NA	antisense	93092	2.04	0.0219756	302.16	140.55	261.5	309.2	226.8	288.7	424.6	264.5	214.9	57.3	95.2	70.8
Gm2238	ENSMUSG00000103138.1	predicted gene 2238 [Source:MGI Symbol;Acc:MGI:3780408]	NA	TEC	3669	2.04	0.0711877	5.42	1.42	4.5	5.9	3.9	5.6	7.2	3.3	1.6	0	0.8	1.4
Arap2	ENSMUSG00000037999.13	ArfGAP with RhoGAP domain, ankyrin repeat and PH domain 2 [Source:MGI Symbol;Acc:MGI:2684416]	212285	protein_coding	7306	2.04	0.0326321	108.84	36.32	59.3	300.3	44.4	72.2	68.1	45	48.3	20	37.6	30.7
Gm44187	ENSMUSG00000108268.1	predicted gene, 44187 [Source:MGI Symbol;Acc:MGI:5690579]	NA	TEC	1929	2.04	0.063064	15.91	5.06	18	14.9	6.4	27.8	12.5	12.2	3.2	3	4.2	2.7
Gm47567	ENSMUSG00000112895.1	predicted gene, 47567 [Source:MGI Symbol;Acc:MGI:6096594]	NA	TEC	3524	2.03	0.0710931	6.51	2.66	8.1	10.9	6.4	0	7.2	1.9	6.4	0	3.3	1.6
Gm43010	ENSMUSG00000104571.1	predicted gene 43010 [Source:MGI Symbol;Acc:MGI:5663147]	NA	TEC	2878	2.03	0.0663211	10.74	3.54	7.2	8.9	8.4	16.7	12.5	6.6	6.4	0	3.3	1.4
Ppp4r1l-ps	ENSMUSG00000055897.13	protein phosphatase 4, regulatory subunit 1-like, pseudogene [Source:MGI Symbol;Acc:MGI:1924560]	NA	transcribed_unprocessed_pseudogene	5637	2.03	0.00426546	99.74	44.84	113.2	65.4	68	149.9	102.1	66.1	57.1	30.1	45.1	25.8
Lrp4	ENSMUSG00000027253.15	low density lipoprotein receptor-related protein 4 [Source:MGI Symbol;Acc:MGI:2442252]	228357	protein_coding	7926	2.02	0.00381724	319.93	141.96	448.4	527.2	209.6	188.7	225.7	126.2	213.3	132.4	126.9	111
Msantd2	ENSMUSG00000042138.8	Myb/SANT-like DNA-binding domain containing 2 [Source:MGI Symbol;Acc:MGI:2384579]	235184	protein_coding	2291	2.02	0.0400415	133.29	48.86	94.4	82.3	65.6	327.5	96.7	57.2	61.2	24.4	64.3	37.2
Col11a1	ENSMUSG00000027966.20	collagen, type XI, alpha 1 [Source:MGI Symbol;Acc:MGI:88446]	12814	protein_coding	7667	2.02	0.0467779	1524.11	525.78	3753.5	929.5	1203.7	549.6	1184.3	258.4	637.4	894.2	309	529.9
4933439C10Rik	ENSMUSG00000072893.12	RIKEN cDNA 4933439C10 gene [Source:MGI Symbol;Acc:MGI:1921726]	NA	processed_transcript	3184	2.02	0.0231552	20.41	8.64	24.3	30.7	16.3	11.1	19.7	6.6	13.7	7.8	9.2	6
Pdcd5-ps	ENSMUSG00000102824.1	programmed cell death 5, pseudogene [Source:MGI Symbol;Acc:MGI:3782009]	NA	processed_pseudogene	381	2.02	0.0528843	21.4	5.99	8.1	9.9	9.9	66.6	12.5	6.6	9.7	2.2	5.8	5.7
Auts2	ENSMUSG00000029673.17	autism susceptibility candidate 2 [Source:MGI Symbol;Acc:MGI:1919847]	NA	protein_coding	7409	2.02	0.000264947	225.42	103.15	232.7	389.5	176	144.3	184.5	106.9	131.2	108.6	76	93.1
Med12l	ENSMUSG00000056476.13	mediator complex subunit 12-like [Source:MGI Symbol;Acc:MGI:2139916]	329650	protein_coding	11006	2.01	0.0648619	20.68	7.46	17.1	21.8	13.3	33.3	17.9	10.8	8.9	0	10.9	6.8
Olfr920	ENSMUSG00000061039.5	olfactory receptor 920 [Source:MGI Symbol;Acc:MGI:3030754]	258783	protein_coding	5711	2.01	0.0650814	13.65	3.22	6.3	46.6	6.4	0	9	1.9	3.2	3.8	5.8	1.4
Pou3f1	ENSMUSG00000090125.3	POU domain, class 3, transcription factor 1 [Source:MGI Symbol;Acc:MGI:101896]	18991	protein_coding	3849	2.01	0.0610025	41.05	10	12.6	122.9	10.8	50	9	8.9	15.3	7	14.2	4.6
Eps8l2	ENSMUSG00000025504.14	EPS8-like 2 [Source:MGI Symbol;Acc:MGI:2138828]	98845	protein_coding	3341	2.01	0.0563416	58.56	12.6	17.1	211.1	11.8	27.8	25.1	12.7	11.3	7.8	24.2	7.1
Carmil1	ENSMUSG00000021338.17	capping protein regulator and myosin 1 linker 1 [Source:MGI Symbol;Acc:MGI:1915982]	68732	protein_coding	4988	2	0.00261183	114.5	48.36	110.5	246.8	58.7	77.7	78.8	38.9	58.8	39.1	55.1	49.9
Gm37423	ENSMUSG00000104436.1	predicted gene, 37423 [Source:MGI Symbol;Acc:MGI:5610651]	NA	processed_transcript	3342	2	0.0644836	9.71	3.13	8.1	6.9	7.9	16.7	9	5.2	5.6	3.2	0	1.6
Bicdl1	ENSMUSG00000041609.16	BICD family like cargo adaptor 1 [Source:MGI Symbol;Acc:MGI:1922915]	75665	protein_coding	3026	2	0.0557258	46.46	12.88	17.1	140.7	17.8	38.9	17.9	12.2	14.5	8.8	15.9	13
Pip5k1b	ENSMUSG00000024867.14	phosphatidylinositol-4-phosphate 5-kinase, type 1 beta [Source:MGI Symbol;Acc:MGI:107930]	18719	protein_coding	2573	2	0.0679168	13.9	5.78	21.6	6.9	6.4	16.7	17.9	6.6	10.5	0	7.5	4.3
4632427E13Rik	ENSMUSG00000074024.5	RIKEN cDNA 4632427E13 gene [Source:MGI Symbol;Acc:MGI:1915436]	NA	bidirectional_promoter_lncRNA	6559	2	0.0376207	62.38	24.54	52.1	68.4	26.6	111	53.7	30.5	29	19.6	29.2	14.4
Gm43481	ENSMUSG00000107000.1	predicted gene 43481 [Source:MGI Symbol;Acc:MGI:5663618]	NA	TEC	3672	1.99	0.0487761	23	8.91	19.8	17.8	11.8	33.3	32.2	11.3	11.3	5.4	14.2	2.4
Usp54	ENSMUSG00000034235.17	ubiquitin specific peptidase 54 [Source:MGI Symbol;Acc:MGI:1926037]	78787	protein_coding	6580	1.99	0.0268871	170.17	58.4	100.6	480.6	67.6	99.9	102.1	60	62	48.5	61.8	59.7
Ccar1	ENSMUSG00000020074.7	cell division cycle and apoptosis regulator 1 [Source:MGI Symbol;Acc:MGI:1914750]	67500	protein_coding	4352	1.99	0.0180994	472.34	206.34	408.9	531.2	288	777.2	356.5	252.3	251.1	110.2	233.8	184.2
Gm37082	ENSMUSG00000102850.1	predicted gene, 37082 [Source:MGI Symbol;Acc:MGI:5610310]	NA	TEC	1927	1.99	0.05994	22.21	7.27	13.5	19.8	9.9	50	17.9	15	8	4.2	5.8	3.3
Cep83os	ENSMUSG00000097164.2	centrosomal protein 83, opposite strand [Source:MGI Symbol;Acc:MGI:1914973]	NA	bidirectional_promoter_lncRNA	6566	1.98	0.00277966	47.41	22.28	53	46.6	37	61.1	39.4	20.6	29	14.2	24.2	23.3
Snhg4	ENSMUSG00000097769.7	small nucleolar RNA host gene 4 [Source:MGI Symbol;Acc:MGI:4937091]	NA	processed_transcript	1586	1.98	0.0200628	26.08	11.74	25.2	46.6	15.3	11.1	32.2	12.2	16.1	7	14.2	9.2
Gm45838	ENSMUSG00000108825.1	predicted gene 45838 [Source:MGI Symbol;Acc:MGI:5804953]	NA	TEC	2447	1.98	0.0683664	7.93	3.33	6.3	15.9	8.4	5.6	3.6	4.7	4	1	5.8	1.1
Ctsk	ENSMUSG00000028111.4	cathepsin K [Source:MGI Symbol;Acc:MGI:107823]	13038	protein_coding	1512	1.98	0.0545313	1037.86	340.43	2321.1	1057.4	458.1	621.7	731	203.1	246.3	515.1	171.2	566.5
Daam2	ENSMUSG00000040260.8	dishevelled associated activator of morphogenesis 2 [Source:MGI Symbol;Acc:MGI:1923691]	76441	protein_coding	8956	1.98	0.00424167	142.63	65.86	229.1	113	122.8	144.3	103.9	85.4	48.3	52.9	86.8	55.9
Gm44567	ENSMUSG00000108447.1	predicted gene 44567 [Source:MGI Symbol;Acc:MGI:5753143]	NA	TEC	2631	1.98	0.0690393	13.26	5.28	10.8	13.9	6.9	22.2	12.5	3.3	12.1	0	8.4	2.7
Igfbp3	ENSMUSG00000020427.11	insulin-like growth factor binding protein 3 [Source:MGI Symbol;Acc:MGI:96438]	16009	protein_coding	2421	1.97	0.0346065	2801.07	1268.78	2412.8	3987.7	1771.7	4163.3	1669.8	671.2	2667.2	733.1	1593.3	679.1
Sema5a	ENSMUSG00000022231.10	sema domain, seven thrombospondin repeats (type 1 and type 1-like), transmembrane domain (TM) and short cytoplasmic domain, (semaphorin) 5A [Source:MGI Symbol;Acc:MGI:107556]	20356	protein_coding	10809	1.97	0.00505024	175.06	79.17	213.9	285.4	146.9	105.5	123.6	97.6	96.6	44.3	98.5	58.9
Tet2	ENSMUSG00000040943.12	tet methylcytosine dioxygenase 2 [Source:MGI Symbol;Acc:MGI:2443298]	214133	protein_coding	9179	1.97	0.0118666	367.61	161.44	260.6	715.5	253	333.1	275.9	222.3	224.5	91.8	149.5	119.1
5730480H06Rik	ENSMUSG00000029089.8	RIKEN cDNA 5730480H06 gene [Source:MGI Symbol;Acc:MGI:1917842]	66768	protein_coding	5405	1.97	0.0186852	37.75	18.57	30.6	44.6	35.5	33.3	44.8	23	21.7	7	27.6	13.6
Col13a1	ENSMUSG00000058806.14	collagen, type XIII, alpha 1 [Source:MGI Symbol;Acc:MGI:1277201]	12817	protein_coding	3162	1.97	0.0239168	154.11	65.95	240.8	152.6	78.9	194.3	103.9	63.3	77.3	58.5	81	49.6
Pak3	ENSMUSG00000031284.16	p21 (RAC1) activated kinase 3 [Source:MGI Symbol;Acc:MGI:1339656]	18481	protein_coding	8657	1.97	0.0387016	58.03	21.64	53	148.6	30.1	33.3	25.1	24.4	29.8	12.6	27.6	13.8
1600020E01Rik	ENSMUSG00000097048.7	RIKEN cDNA 1600020E01 gene [Source:MGI Symbol;Acc:MGI:1919262]	NA	antisense	2099	1.97	0.0206775	28.45	10.9	29.7	46.6	12.8	38.9	14.3	10.8	11.3	11.2	12.5	8.7
Aoc2	ENSMUSG00000078651.8	amine oxidase, copper containing 2 (retina-specific) [Source:MGI Symbol;Acc:MGI:2668431]	237940	protein_coding	2543	1.97	0.0716844	11.06	3.24	13.5	14.9	4.9	16.7	5.4	2.3	7.2	0	3.3	3.3
Ttc14	ENSMUSG00000027677.17	tetratricopeptide repeat domain 14 [Source:MGI Symbol;Acc:MGI:1914370]	67120	protein_coding	9661	1.97	0.00211668	169.52	77.64	122.2	175.4	124.3	260.9	164.8	99	89.3	58.5	76.8	64.6
Gm48225	ENSMUSG00000112637.1	predicted gene, 48225 [Source:MGI Symbol;Acc:MGI:6097625]	NA	TEC	5083	1.96	0.0618721	10.78	4.34	6.3	23.8	3.9	5.6	14.3	6.6	5.6	1.2	6.7	1.6
Prpf39	ENSMUSG00000035597.19	pre-mRNA processing factor 39 [Source:MGI Symbol;Acc:MGI:104602]	328110	protein_coding	4314	1.96	5.16686e-05	161.65	76.06	138.4	270.5	134.6	155.4	109.3	90.1	103.8	69.3	61	56.2
Cyp26b1	ENSMUSG00000063415.12	cytochrome P450, family 26, subfamily b, polypeptide 1 [Source:MGI Symbol;Acc:MGI:2176159]	232174	protein_coding	4495	1.96	0.0410858	720.12	183.72	438.5	2552.8	178	266.5	164.8	166	277.7	151.5	192.9	130.5
Mthfsl	ENSMUSG00000079427.10	5, 10-methenyltetrahydrofolate synthetase-like [Source:MGI Symbol;Acc:MGI:3780550]	100039707	protein_coding	3188	1.96	0.0252777	27.7	12.07	29.7	16.8	18.7	50	23.3	19.2	10.5	4.2	16.7	9.8
Dync2h1	ENSMUSG00000047193.16	dynein cytoplasmic 2 heavy chain 1 [Source:MGI Symbol;Acc:MGI:107736]	110350	protein_coding	14264	1.96	0.0069116	107.47	50	100.6	149.6	70.5	105.5	111.1	59.6	78.9	29.1	43.4	39.1
4933413C19Rik	ENSMUSG00000089952.1	RIKEN cDNA 4933413C19 gene [Source:MGI Symbol;Acc:MGI:1921702]	NA	sense_intronic	2217	1.96	0.0782404	4.65	1.69	6.3	9.9	3.5	0	3.6	2.8	4	0	0	1.6
Gm26315	ENSMUSG00000065824.1	predicted gene, 26315 [Source:MGI Symbol;Acc:MGI:5456092]	NA	misc_RNA	321	1.95	0.069175	51.53	16.42	44.9	81.3	11.8	99.9	19.7	10.3	14.5	10	35.1	12.2
Pnisr	ENSMUSG00000028248.15	PNN interacting serine/arginine-rich [Source:MGI Symbol;Acc:MGI:1913875]	66625	protein_coding	4545	1.95	0.0119695	292.88	134.08	237.2	415.2	199.2	338.6	274.1	186.7	153.7	83.3	141.1	105.5
A330023F24Rik	ENSMUSG00000096929.7	RIKEN cDNA A330023F24 gene [Source:MGI Symbol;Acc:MGI:2443958]	NA	processed_transcript	4632	1.95	0.0439036	39.19	17.21	28.8	23.8	34.5	44.4	64.5	34.2	20.9	11.6	11.7	7.6
Cyfip2	ENSMUSG00000020340.16	cytoplasmic FMR1 interacting protein 2 [Source:MGI Symbol;Acc:MGI:1924134]	76884	protein_coding	6659	1.95	0.0145854	118.97	54.44	160	72.3	71.5	194.3	96.7	56.3	54.7	26.6	84.3	50.2
Setbp1	ENSMUSG00000024548.11	SET binding protein 1 [Source:MGI Symbol;Acc:MGI:1933199]	240427	protein_coding	9953	1.95	0.00496258	201.31	96.72	204	241.8	214.5	127.7	218.6	130.9	149.7	62.9	58.5	81.7
Klf11	ENSMUSG00000020653.12	Kruppel-like factor 11 [Source:MGI Symbol;Acc:MGI:2653368]	194655	protein_coding	4086	1.95	0.0187235	106.39	46.7	102.4	189.3	77.4	105.5	57.3	55.8	45.9	31.1	57.6	43.1
Fzd5	ENSMUSG00000045005.9	frizzled class receptor 5 [Source:MGI Symbol;Acc:MGI:108571]	14367	protein_coding	6915	1.95	0.0108459	166.91	76.5	237.2	144.7	129.7	183.2	139.7	73.2	60.4	82.1	83.5	83.3
Cplx2	ENSMUSG00000025867.8	complexin 2 [Source:MGI Symbol;Acc:MGI:104726]	12890	protein_coding	4928	1.94	0.018296	73.39	32.77	80	45.6	60.2	122.1	59.1	34.2	37.8	19	45.1	27.7
Kctd1	ENSMUSG00000036225.14	potassium channel tetramerisation domain containing 1 [Source:MGI Symbol;Acc:MGI:1918269]	106931	protein_coding	3456	1.94	0.0238045	58.6	21.94	34.1	141.7	25.6	61.1	30.5	23.5	24.9	18	16.7	26.6
Rwdd3	ENSMUSG00000028133.17	RWD domain containing 3 [Source:MGI Symbol;Acc:MGI:1920420]	66568	protein_coding	2260	1.94	0.0205031	21.91	9.28	16.2	24.8	15.8	27.8	25.1	9.4	11.3	7	10.9	7.9
Gm45222	ENSMUSG00000109498.1	predicted gene 45222 [Source:MGI Symbol;Acc:MGI:5753798]	NA	TEC	4307	1.94	0.0516913	52.54	19.65	33.2	95.1	30.1	66.6	37.6	32.4	17.7	12.6	22.5	13
Thsd4	ENSMUSG00000032289.15	thrombospondin, type I, domain containing 4 [Source:MGI Symbol;Acc:MGI:2672033]	207596	protein_coding	8796	1.94	0.030264	55.26	23.54	79.1	79.3	23.2	50	44.8	28.6	38.6	12.2	20.9	17.4
Zfhx4	ENSMUSG00000025255.18	zinc finger homeodomain 4 [Source:MGI Symbol;Acc:MGI:2137668]	80892	protein_coding	13874	1.94	0.015345	328.69	151.5	464.6	153.6	303.8	322	399.5	211.5	207.6	98.2	98.5	141.6
Leng8	ENSMUSG00000035545.13	leukocyte receptor cluster (LRC) member 8 [Source:MGI Symbol;Acc:MGI:2142195]	232798	protein_coding	5599	1.93	0.000659782	353.42	169.15	337	538.1	258.9	360.8	272.3	198.9	198.8	161.1	159.5	127.5
Depp1	ENSMUSG00000048489.12	DEPP1 autophagy regulator [Source:MGI Symbol;Acc:MGI:1918730]	213393	protein_coding	1339	1.93	0.0625228	320.39	52.24	102.4	1325.9	63.6	77.7	32.2	19.2	129.6	31.1	50.9	30.4
Gm28229	ENSMUSG00000101335.1	predicted gene 28229 [Source:MGI Symbol;Acc:MGI:5578935]	NA	sense_intronic	2153	1.93	0.0536044	11.38	3.94	11.7	9.9	5.9	22.2	7.2	4.7	4.8	2.2	4.2	3.8
Wdr86	ENSMUSG00000055235.11	WD repeat domain 86 [Source:MGI Symbol;Acc:MGI:1915466]	269633	protein_coding	4362	1.93	0.0537322	21.28	7.49	19.8	5	13.8	50	17.9	10.8	4.8	6.6	12.5	2.7
Paxbp1	ENSMUSG00000022974.12	PAX3 and PAX7 binding protein 1 [Source:MGI Symbol;Acc:MGI:1914617]	67367	protein_coding	3973	1.93	0.0165867	208.41	86.94	142	233.9	110.5	405.2	150.5	89.1	110.3	89.4	85.2	60.8
Gm44417	ENSMUSG00000107865.1	predicted gene, 44417 [Source:MGI Symbol;Acc:MGI:5690809]	NA	TEC	3359	1.93	0.0728092	12.2	3.65	9	20.8	7.4	16.7	7.2	5.6	4	5	2.5	1.1
3110039I08Rik	ENSMUSG00000074415.14	RIKEN cDNA 3110039I08 gene [Source:MGI Symbol;Acc:MGI:1920394]	73144	processed_transcript	4244	1.93	0.0331747	118.16	51.48	121.3	66.4	109	177.6	116.5	83.5	74.8	26.6	41.8	30.7
Gm38375	ENSMUSG00000103507.1	predicted gene, 38375 [Source:MGI Symbol;Acc:MGI:5611603]	NA	TEC	2227	1.93	0.0742638	14.92	4.07	9	8.9	8.9	38.9	9	5.6	4.8	3.8	5	1.1
Carmn	ENSMUSG00000097324.8	cardiac mesoderm enhancer-associated non-coding RNA [Source:MGI Symbol;Acc:MGI:4439832]	NA	lincRNA	1778	1.93	0.0363646	42.51	18.69	31.5	52.5	32.1	50	46.6	26.3	17.7	10.2	28.4	10.9
Lgr5	ENSMUSG00000020140.15	leucine rich repeat containing G protein coupled receptor 5 [Source:MGI Symbol;Acc:MGI:1341817]	14160	protein_coding	4793	1.92	0.062307	99.12	38.76	72.8	159.5	120.3	44.4	98.5	26.3	76.5	27.8	32.6	30.7
Arfgef3	ENSMUSG00000019852.7	ARFGEF family member 3 [Source:MGI Symbol;Acc:MGI:106387]	215821	protein_coding	14579	1.92	0.0331747	26.43	11.17	45.8	12.9	24.2	27.8	21.5	9.4	11.3	10.2	11.7	13.3
Ccdc171	ENSMUSG00000052407.17	coiled-coil domain containing 171 [Source:MGI Symbol;Acc:MGI:1922152]	320226	protein_coding	4549	1.92	0.0376207	24.6	11.11	27	27.7	15.3	33.3	19.7	16.4	16.1	3.2	12.5	7.3
Nfat5	ENSMUSG00000003847.16	nuclear factor of activated T cells 5 [Source:MGI Symbol;Acc:MGI:1859333]	54446	protein_coding	13443	1.92	0.00169806	582.08	284.9	501.4	896.8	418.2	655	439	394.9	381.5	184.5	219.6	243.9
Gm37254	ENSMUSG00000104394.2	predicted gene, 37254 [Source:MGI Symbol;Acc:MGI:5610482]	NA	TEC	3901	1.92	0.0715082	15.81	5.06	13.5	6.9	9.4	27.8	21.5	7	4.8	3.2	6.7	3.5
Gm38340	ENSMUSG00000102516.1	predicted gene, 38340 [Source:MGI Symbol;Acc:MGI:5611568]	NA	TEC	4008	1.91	0.0742638	11.62	4.19	15.3	14.9	7.9	11.1	9	5.6	7.2	4.2	3.3	0.5
Pard6g	ENSMUSG00000056214.8	par-6 family cell polarity regulator gamma [Source:MGI Symbol;Acc:MGI:2135606]	93737	protein_coding	3143	1.91	0.0240536	75.05	33.21	95.3	130.8	38	61.1	50.2	32.8	30.6	32.3	35.9	34.5
Shroom2	ENSMUSG00000045180.13	shroom family member 2 [Source:MGI Symbol;Acc:MGI:107194]	110380	protein_coding	7494	1.91	0.0457169	84.08	35.29	104.2	104.1	45.4	116.6	50.2	25.3	57.1	26	46.8	21.2
Gm42763	ENSMUSG00000104983.1	predicted gene 42763 [Source:MGI Symbol;Acc:MGI:5662900]	NA	TEC	2087	1.91	0.0742345	7.17	2.07	9	7.9	4.4	5.6	9	2.8	0.8	2.6	2.5	1.6
Gm43359	ENSMUSG00000105434.1	predicted gene 43359 [Source:MGI Symbol;Acc:MGI:5663496]	NA	TEC	2200	1.91	0.0456879	14.13	5.58	9	20.8	9.9	16.7	14.3	5.6	9.7	3.8	5	3.8
Gm37474	ENSMUSG00000102153.1	predicted gene, 37474 [Source:MGI Symbol;Acc:MGI:5610702]	NA	TEC	1814	1.91	0.0699097	12.01	4.22	6.3	15.9	6.9	16.7	14.3	8.9	4	1	4.2	3
Fnbp4	ENSMUSG00000008200.14	formin binding protein 4 [Source:MGI Symbol;Acc:MGI:1860513]	55935	protein_coding	4691	1.91	0.00291466	236.16	103.76	198.6	456.8	137.1	266.5	121.8	113.5	117.5	100.2	101	86.5
Vangl2	ENSMUSG00000026556.15	VANGL planar cell polarity 2 [Source:MGI Symbol;Acc:MGI:2135272]	93840	protein_coding	6528	1.9	0.0329687	87.93	37.51	72.8	96.1	54.7	144.3	71.7	38.5	45.9	25.6	42.6	35
Gm47260	ENSMUSG00000113328.1	predicted gene, 47260 [Source:MGI Symbol;Acc:MGI:6096093]	NA	TEC	3105	1.9	0.0463198	17.53	6.49	16.2	20.8	8.4	33.3	9	9.4	4.8	3.6	9.2	5.4
Tlcd1	ENSMUSG00000019437.17	TLC domain containing 1 [Source:MGI Symbol;Acc:MGI:1915572]	68385	protein_coding	2897	1.89	0.0406203	27.58	11.82	27	58.5	16.3	11.1	25.1	12.7	14.5	6.6	14.2	11.1
Ptbp2	ENSMUSG00000028134.11	polypyrimidine tract binding protein 2 [Source:MGI Symbol;Acc:MGI:1860489]	56195	protein_coding	4047	1.89	0.00635563	140.08	65.85	98.8	225.9	109.5	144.3	121.8	76.5	93.4	38.5	63.5	57.5
Adgrg6	ENSMUSG00000039116.6	adhesion G protein-coupled receptor G6 [Source:MGI Symbol;Acc:MGI:1916151]	215798	protein_coding	6507	1.89	0.0480408	82.17	32.85	41.3	191.3	45.4	66.6	66.3	48.8	29.8	19.6	37.6	28.5
Lmx1b	ENSMUSG00000038765.13	LIM homeobox transcription factor 1 beta [Source:MGI Symbol;Acc:MGI:1100513]	16917	protein_coding	4790	1.89	0.0626567	13.29	6.3	23.4	18.8	15.3	0	9	9.4	9.7	2	5.8	4.6
Gm6627	ENSMUSG00000112550.1	predicted gene 6627 [Source:MGI Symbol;Acc:MGI:3644486]	NA	processed_pseudogene	2386	1.89	0.0734263	17.77	4.61	3.6	15.9	6.9	50	12.5	3.8	5.6	4	6.7	3
Gm38082	ENSMUSG00000104369.1	predicted gene, 38082 [Source:MGI Symbol;Acc:MGI:5611310]	NA	TEC	6882	1.88	0.0652507	24.24	9.18	27.9	21.8	10.8	50	10.7	16.9	15.3	3	5	5.7
Lepr	ENSMUSG00000057722.17	leptin receptor [Source:MGI Symbol;Acc:MGI:104993]	16847	protein_coding	5542	1.88	0.0163786	105.32	43.31	67.4	240.8	63.1	94.4	60.9	38.5	68.4	30.9	38.4	40.4
Tra2b	ENSMUSG00000022858.16	transformer 2 beta [Source:MGI Symbol;Acc:MGI:106016]	20462	protein_coding	4112	1.88	0.0462773	898.59	343.83	541	909.7	410.3	2148.3	483.7	323.6	419.3	192.7	501	282.4
Ccnt2	ENSMUSG00000026349.14	cyclin T2 [Source:MGI Symbol;Acc:MGI:1920199]	72949	protein_coding	7640	1.87	0.0121551	216.94	103.56	192.3	242.8	137.6	327.5	184.5	138.4	126.4	46.7	104.4	102
Myo6	ENSMUSG00000033577.18	myosin VI [Source:MGI Symbol;Acc:MGI:104785]	17920	protein_coding	7927	1.87	0.00959233	215.15	103.66	196.8	279.5	155.3	277.6	166.6	131.3	133.6	60.5	105.2	87.6
Scai	ENSMUSG00000035236.17	suppressor of cancer cell invasion [Source:MGI Symbol;Acc:MGI:2443716]	320271	protein_coding	10709	1.87	0.0248549	83.88	39.2	74.6	70.4	57.2	127.7	89.6	44.6	48.3	17.2	49.3	36.6
1810032O08Rik	ENSMUSG00000020812.17	RIKEN cDNA 1810032O08 gene [Source:MGI Symbol;Acc:MGI:1913543]	NA	protein_coding	1988	1.87	0.0406203	49.13	18.58	30.6	89.2	19.7	72.2	34	13.6	20.1	28.9	18.4	11.9
Itpr3	ENSMUSG00000042644.8	inositol 1,4,5-triphosphate receptor 3 [Source:MGI Symbol;Acc:MGI:96624]	16440	protein_coding	8990	1.87	0.0518039	514.36	130.51	189.6	1806.5	146	272	157.7	111.6	139.2	152.1	138.6	111
9630050E16Rik	ENSMUSG00000115275.1	RIKEN cDNA 9630050E16 gene [Source:MGI Symbol;Acc:MGI:2443518]	NA	TEC	7441	1.87	0.0592934	18.77	7.44	14.4	22.8	9.4	22.2	25.1	12.2	4.8	8	9.2	3
Rgs1	ENSMUSG00000026358.13	regulator of G-protein signaling 1 [Source:MGI Symbol;Acc:MGI:1354694]	50778	protein_coding	5843	1.87	0.0739213	53.91	16.02	23.4	160.5	17.8	50	17.9	12.2	33	4.2	23.4	7.3
Gm48996	ENSMUSG00000115252.1	predicted gene, 48996 [Source:MGI Symbol;Acc:MGI:6118344]	NA	TEC	3617	1.87	0.0698793	19.81	7.23	18	22.8	8.9	33.3	16.1	9.4	12.1	10	2.5	2.2
Rassf9	ENSMUSG00000044921.5	Ras association (RalGDS/AF-6) domain family (N-terminal) member 9 [Source:MGI Symbol;Acc:MGI:2384307]	237504	protein_coding	5294	1.86	0.0293041	37.3	17.68	29.7	65.4	20.7	27.8	43	18.3	28.2	10.2	20	11.7
Lmbr1l	ENSMUSG00000022999.15	limb region 1 like [Source:MGI Symbol;Acc:MGI:1289247]	74775	protein_coding	2548	1.86	0.0526243	110.42	38.81	57.5	298.3	51.8	94.4	50.2	28.1	52.3	39.7	36.7	37.2
Afdn	ENSMUSG00000068036.15	afadin, adherens junction formation factor [Source:MGI Symbol;Acc:MGI:1314653]	17356	protein_coding	7732	1.86	0.0251755	622.95	254.9	371.1	1605.4	381.7	410.8	345.8	282.4	316.3	221.4	236.3	218.1
Gm3531	ENSMUSG00000089782.1	predicted pseudogene 3531 [Source:MGI Symbol;Acc:MGI:3781708]	NA	processed_pseudogene	489	1.86	0.0702518	104.6	33.44	43.1	70.4	28.6	316.4	64.5	15	49.1	29.7	50.1	23.3
Plekha5	ENSMUSG00000030231.11	pleckstrin homology domain containing, family A member 5 [Source:MGI Symbol;Acc:MGI:1923802]	109135	protein_coding	7382	1.86	0.00512013	127.94	62.2	135.7	216	100.6	88.8	98.5	71.8	66.8	44.5	61	67
Rab38	ENSMUSG00000030559.8	RAB38, member RAS oncogene family [Source:MGI Symbol;Acc:MGI:1919683]	72433	protein_coding	1577	1.85	0.062567	26.72	9.05	24.3	50.5	9.4	33.3	16.1	8.9	6.4	8.2	10.9	10.9
Gm17066	ENSMUSG00000091509.7	predicted gene 17066 [Source:MGI Symbol;Acc:MGI:4937893]	NA	processed_transcript	1113	1.85	0.0217287	20.16	10.56	27	26.8	16.3	11.1	19.7	16.4	11.3	6.4	9.2	9.5
Tnfrsf19	ENSMUSG00000060548.13	tumor necrosis factor receptor superfamily, member 19 [Source:MGI Symbol;Acc:MGI:1352474]	29820	protein_coding	4051	1.85	0.0706514	58.47	21.47	138.4	45.6	20.2	11.1	77	38.9	14.5	13.4	25.1	15.5
Gm43953	ENSMUSG00000108067.1	predicted gene, 43953 [Source:MGI Symbol;Acc:MGI:5690345]	NA	TEC	2867	1.85	0.0636973	22.62	8.77	15.3	11.9	18.2	44.4	23.3	15.5	12.1	5.8	7.5	3
Mamdc2	ENSMUSG00000033207.6	MAM domain containing 2 [Source:MGI Symbol;Acc:MGI:1918988]	71738	protein_coding	3338	1.84	0.0520937	43.32	18.99	82.7	15.9	25.6	33.3	59.1	14.5	31.4	6.4	22.5	20.1
Sh3rf1	ENSMUSG00000031642.9	SH3 domain containing ring finger 1 [Source:MGI Symbol;Acc:MGI:1913066]	59009	protein_coding	5479	1.84	0.0102089	144.97	73.29	157.3	214.1	118.3	127.7	107.5	66.6	115.1	45.1	72.7	67
Efnb2	ENSMUSG00000001300.16	ephrin B2 [Source:MGI Symbol;Acc:MGI:105097]	13642	protein_coding	4793	1.84	0.0293041	365.29	161.26	339.7	632.2	187.4	471.8	195.3	165.6	200.4	153.9	168.7	117.7
Slc25a53	ENSMUSG00000044348.14	solute carrier family 25, member 53 [Source:MGI Symbol;Acc:MGI:1914312]	67062	protein_coding	4094	1.83	0.041306	24.08	10.35	16.2	21.8	25.6	38.9	17.9	11.7	14.5	8.8	7.5	9.2
Nr6a1	ENSMUSG00000063972.13	nuclear receptor subfamily 6, group A, member 1 [Source:MGI Symbol;Acc:MGI:1352459]	14536	protein_coding	6334	1.83	0.021207	35.15	16.57	20.7	61.4	28.1	33.3	32.2	21.6	20.9	12.6	12.5	15.2
Prickle2	ENSMUSG00000030020.13	prickle planar cell polarity protein 2 [Source:MGI Symbol;Acc:MGI:1925144]	243548	protein_coding	7860	1.83	0.0209398	190.33	89.03	157.3	363.7	136.6	177.6	116.5	89.1	126.4	62.1	102.7	64.8
Gm45477	ENSMUSG00000108394.1	predicted gene 45477 [Source:MGI Symbol;Acc:MGI:5791313]	NA	TEC	5498	1.83	0.049257	16.59	7.34	17.1	27.7	14.3	16.7	7.2	13.1	8.9	5.6	6.7	2.4
Cybrd1	ENSMUSG00000027015.4	cytochrome b reductase 1 [Source:MGI Symbol;Acc:MGI:2654575]	73649	protein_coding	5339	1.83	0.0740241	20.26	7.86	35	6.9	17.8	11.1	30.5	6.1	10.5	4.6	9.2	9
Camta1	ENSMUSG00000014592.20	calmodulin binding transcription activator 1 [Source:MGI Symbol;Acc:MGI:2140230]	100072	protein_coding	8533	1.82	0.0549001	695.53	287.02	514	573.8	352.6	1643.1	394.2	217.6	360.6	190.5	462.6	203.7
St8sia6	ENSMUSG00000003418.11	ST8 alpha-N-acetyl-neuraminide alpha-2,8-sialyltransferase 6 [Source:MGI Symbol;Acc:MGI:2386797]	241230	protein_coding	7618	1.82	0.0627	78.47	30.03	75.5	41.6	38.5	177.6	59.1	37.1	24.9	25.8	28.4	33.9
Hoxb3	ENSMUSG00000048763.11	homeobox B3 [Source:MGI Symbol;Acc:MGI:96184]	15410	protein_coding	3190	1.82	0.0499478	16.91	8.31	22.5	12.9	12.8	16.7	19.7	17.4	6.4	3.4	9.2	5.2
Snrnp48	ENSMUSG00000021431.15	small nuclear ribonucleoprotein 48 (U11/U12) [Source:MGI Symbol;Acc:MGI:1915047]	67797	protein_coding	6689	1.82	0.00169806	80.41	41.1	67.4	117.9	63.6	83.3	69.9	50.2	55.5	30.5	37.6	31.7
Pth1r	ENSMUSG00000032492.14	parathyroid hormone 1 receptor [Source:MGI Symbol;Acc:MGI:97801]	19228	protein_coding	2307	1.82	0.0508163	140.77	55.04	361.2	69.4	81.4	61.1	130.8	38.5	43.5	55.5	73.5	64.3
Srgap1	ENSMUSG00000020121.15	SLIT-ROBO Rho GTPase activating protein 1 [Source:MGI Symbol;Acc:MGI:2152936]	117600	protein_coding	7787	1.82	0.00658525	103.92	52.67	115	145.7	75	94.4	89.6	59.1	73.2	42.9	51.8	36.4
Gm45220	ENSMUSG00000109279.1	predicted gene 45220 [Source:MGI Symbol;Acc:MGI:5753796]	NA	TEC	2509	1.82	0.0742345	17.78	6.45	12.6	27.7	13.8	22.2	12.5	9.4	5.6	6.2	5.8	5.2
Dll1	ENSMUSG00000014773.13	delta like canonical Notch ligand 1 [Source:MGI Symbol;Acc:MGI:104659]	13388	protein_coding	3581	1.81	0.0118666	83.64	41.1	78.2	138.7	62.1	94.4	44.8	33.3	51.5	39.1	51.8	29.8
AC154654.1	ENSMUSG00000116624.1	TEC	NA	TEC	2355	1.81	0.0857842	4.31	1.08	4.5	4	3.9	5.6	3.6	1.9	0.8	0.8	0.8	1.1
Cttnbp2	ENSMUSG00000000416.16	cortactin binding protein 2 [Source:MGI Symbol;Acc:MGI:1353467]	30785	protein_coding	5462	1.81	0.0644973	59.75	24.5	51.2	92.2	27.1	88.8	39.4	19.2	40.2	19.4	28.4	15.2
Gm42856	ENSMUSG00000106946.1	predicted gene 42856 [Source:MGI Symbol;Acc:MGI:5662993]	NA	TEC	2852	1.81	0.0734839	13.03	4.64	12.6	16.8	4.9	11.1	19.7	7.5	4.8	2.8	6.7	1.4
Gm36936	ENSMUSG00000102411.1	predicted gene, 36936 [Source:MGI Symbol;Acc:MGI:5610164]	NA	TEC	2749	1.81	0.0699097	23.16	9.37	15.3	16.8	21.7	33.3	28.7	8.4	14.5	9.8	10.9	3.3
Tcf7l2	ENSMUSG00000024985.18	transcription factor 7 like 2, T cell specific, HMG box [Source:MGI Symbol;Acc:MGI:1202879]	21416	protein_coding	4126	1.81	0.00323182	221.08	114.07	210.3	269.5	198.2	255.4	172	125.2	151.3	75.5	134.4	83.8
Gm42876	ENSMUSG00000105691.1	predicted gene 42876 [Source:MGI Symbol;Acc:MGI:5663013]	NA	TEC	3215	1.81	0.0897161	4.87	1.75	4.5	5.9	4.9	0	9	2.8	0.8	1.8	2.5	0.8
Grk3	ENSMUSG00000042249.11	G protein-coupled receptor kinase 3 [Source:MGI Symbol;Acc:MGI:87941]	320129	protein_coding	6533	1.81	0.0108459	150.87	73.67	198.6	108	106	210.9	130.8	77.4	78.1	66.5	69.3	77.1
Olfr1372-ps1	ENSMUSG00000108218.2	olfactory receptor 1372, pseudogene 1 [Source:MGI Symbol;Acc:MGI:3031206]	NA	transcribed_unprocessed_pseudogene	9812	1.81	0.0544016	75.76	33.47	62	66.4	36	149.9	64.5	33.3	61.2	16	38.4	18.4
Gm7308	ENSMUSG00000081113.1	predicted pseudogene 7308 [Source:MGI Symbol;Acc:MGI:3644558]	NA	processed_pseudogene	447	1.81	0.0781336	29.18	8.22	11.7	25.8	8.9	88.8	10.7	8.9	10.5	6.2	12.5	3
Rnf144a	ENSMUSG00000020642.13	ring finger protein 144A [Source:MGI Symbol;Acc:MGI:1344401]	108089	protein_coding	5164	1.8	0.018804	119.75	59.66	143.8	81.3	106.5	177.6	89.6	67.1	70	39.1	66.8	55.3
Naaladl2	ENSMUSG00000102758.3	N-acetylated alpha-linked acidic dipeptidase-like 2 [Source:MGI Symbol;Acc:MGI:2685867]	635702	protein_coding	9330	1.8	0.0629887	41.53	18.12	36.8	49.5	32.1	44.4	44.8	31.9	16.9	5.8	18.4	17.6
Ccnl1	ENSMUSG00000027829.15	cyclin L1 [Source:MGI Symbol;Acc:MGI:1922664]	56706	protein_coding	4134	1.8	0.0229564	219.26	100.19	150.1	359.7	106.5	333.1	146.9	112.1	129.6	86.4	88.5	84.4
Tbc1d2	ENSMUSG00000039813.14	TBC1 domain family, member 2 [Source:MGI Symbol;Acc:MGI:2652885]	381605	protein_coding	4315	1.8	0.0392923	46.28	20.07	46.7	92.2	24.7	50	17.9	27.2	16.9	15.8	20.9	19.5
Galr2	ENSMUSG00000020793.5	galanin receptor 2 [Source:MGI Symbol;Acc:MGI:1337018]	14428	protein_coding	1940	1.8	0.0761849	9.19	3.89	11.7	11.9	7.9	5.6	9	0.9	5.6	4.6	4.2	4.1
Msi1	ENSMUSG00000054256.11	musashi RNA-binding protein 1 [Source:MGI Symbol;Acc:MGI:107376]	17690	protein_coding	3133	1.8	0.0615399	36.33	15.89	77.3	27.7	22.7	5.6	48.4	12.7	20.1	13.4	16.7	16.5
Thsd7a	ENSMUSG00000032625.14	thrombospondin, type I, domain containing 7A [Source:MGI Symbol;Acc:MGI:2685683]	330267	protein_coding	10998	1.8	0.0252777	98.56	46.44	69.2	214.1	68	55.5	86	67.1	48.3	39.7	35.9	41.2
Arhgap32	ENSMUSG00000041444.14	Rho GTPase activating protein 32 [Source:MGI Symbol;Acc:MGI:2450166]	330914	protein_coding	13568	1.8	0.0162887	178.12	88.76	156.4	275.5	139.5	177.6	141.5	99.9	109.5	60.1	101.9	72.4
Unkl	ENSMUSG00000015127.14	unkempt family like zinc finger [Source:MGI Symbol;Acc:MGI:1921404]	74154	protein_coding	4787	1.79	0.017529	47.01	23.04	32.4	84.2	33	38.9	46.6	28.1	21.7	15	25.9	24.4
Gm37949	ENSMUSG00000103614.1	predicted gene, 37949 [Source:MGI Symbol;Acc:MGI:5611177]	NA	TEC	2091	1.78	0.0800291	11.66	3.96	13.5	5.9	5.9	22.2	10.7	6.6	6.4	2.4	2.5	1.9
6720427I07Rik	ENSMUSG00000097375.2	RIKEN cDNA 6720427I07 gene [Source:MGI Symbol;Acc:MGI:1924398]	NA	lincRNA	2300	1.78	0.034824	31.05	15.61	33.2	32.7	31.1	27.8	30.5	27.7	20.1	7.2	9.2	13.8
Mbtd1	ENSMUSG00000059474.13	mbt domain containing 1 [Source:MGI Symbol;Acc:MGI:2143977]	103537	protein_coding	5245	1.78	0.00291466	156.12	80.61	130.3	230.9	114.4	183.2	121.8	91.9	111.1	62.5	73.5	64
Abcg4	ENSMUSG00000032131.16	ATP binding cassette subfamily G member 4 [Source:MGI Symbol;Acc:MGI:1890594]	192663	protein_coding	3999	1.78	0.0702518	20.06	7.2	15.3	50.5	10.8	11.1	12.5	7	6.4	4.6	10.9	7.1
Gabbr1	ENSMUSG00000024462.17	gamma-aminobutyric acid (GABA) B receptor, 1 [Source:MGI Symbol;Acc:MGI:1860139]	54393	protein_coding	5248	1.78	0.00114239	113.65	60.05	150.1	141.7	88.8	99.9	87.8	64.3	72.4	63.9	55.9	43.7
Gm4673	ENSMUSG00000097750.2	predicted gene 4673 [Source:MGI Symbol;Acc:MGI:3782854]	NA	antisense	3660	1.78	0.0623605	33.96	14.92	24.3	49.5	30.1	44.4	21.5	18.8	21.7	7.4	14.2	12.5
Nr2f2	ENSMUSG00000030551.14	nuclear receptor subfamily 2, group F, member 2 [Source:MGI Symbol;Acc:MGI:1352452]	11819	protein_coding	4222	1.77	0.030264	411.63	199.48	416.1	314.1	268.3	760.5	299.2	220.5	244.7	125.6	255.5	151.1
1810026B05Rik	ENSMUSG00000101970.6	RIKEN cDNA 1810026B05 gene [Source:MGI Symbol;Acc:MGI:1916420]	NA	processed_transcript	5738	1.77	0.00654322	93.07	44.07	62	136.8	65.1	138.8	62.7	45.5	50.7	42.7	45.1	36.4
Pkib	ENSMUSG00000019876.15	protein kinase inhibitor beta, cAMP dependent, testis specific [Source:MGI Symbol;Acc:MGI:101937]	18768	protein_coding	5317	1.77	0.0518039	29.64	14.69	27.9	46.6	26.1	33.3	14.3	16.4	16.1	7	21.7	12.2
Nipbl	ENSMUSG00000022141.7	NIPBL cohesin loading factor [Source:MGI Symbol;Acc:MGI:1913976]	71175	protein_coding	9423	1.77	0.0165867	839.81	427.06	682.9	950.3	545.9	1376.7	643.2	503.3	571.4	248.2	451.8	360.6
Mob3b	ENSMUSG00000073910.10	MOB kinase activator 3B [Source:MGI Symbol;Acc:MGI:2664539]	214944	protein_coding	6030	1.77	0.0456879	42.84	20.79	37.7	55.5	33.5	44.4	43	31.9	20.9	17.2	20	13.8
4931440P22Rik	ENSMUSG00000074580.11	RIKEN cDNA 4931440P22 gene [Source:MGI Symbol;Acc:MGI:1918254]	NA	transcribed_processed_pseudogene	2430	1.77	0.0693218	10.78	3.86	9	11.9	7.4	16.7	9	4.7	1.6	4.2	4.2	4.6
Pcdhga12	ENSMUSG00000102428.1	protocadherin gamma subfamily A, 12 [Source:MGI Symbol;Acc:MGI:1935229]	93724	protein_coding	5080	1.76	0.0523109	26.83	11.12	19.8	33.7	12.8	50	17.9	10.3	16.1	7.8	8.4	13
Tmem30b	ENSMUSG00000034435.6	transmembrane protein 30B [Source:MGI Symbol;Acc:MGI:2442082]	238257	protein_coding	2991	1.76	0.0689232	46.92	18.48	31.5	122.9	25.6	27.8	26.9	14.5	21.7	19.6	15.9	20.6
Yod1	ENSMUSG00000046404.5	YOD1 deubiquitinase [Source:MGI Symbol;Acc:MGI:2442596]	226418	protein_coding	6128	1.76	0.0479518	97.42	33.86	43.1	317.1	41.4	38.9	46.6	40.3	47.5	16.8	34.2	30.4
Cntrl	ENSMUSG00000057110.15	centriolin [Source:MGI Symbol;Acc:MGI:1889576]	26920	protein_coding	7615	1.76	0.0180397	193.57	92.69	169.8	285.4	121.8	233.1	157.7	109.8	80.5	77.3	117.7	78.1
Gm5341	ENSMUSG00000062235.6	predicted pseudogene 5341 [Source:MGI Symbol;Acc:MGI:3644965]	NA	processed_pseudogene	489	1.76	0.0807596	36.87	10.29	26.1	19.8	9.4	116.6	12.5	6.6	19.3	4	15.9	5.7
Gm24336	ENSMUSG00000077391.1	predicted gene, 24336 [Source:MGI Symbol;Acc:MGI:5454113]	NA	snoRNA	146	1.76	0.0487029	44.01	18.69	38.6	45.6	31.1	83.3	21.5	31	18.5	10.2	15.9	17.9
Rabgap1l	ENSMUSG00000026721.15	RAB GTPase activating protein 1-like [Source:MGI Symbol;Acc:MGI:1352507]	29809	protein_coding	6338	1.76	0.000217513	156.91	81.32	130.3	227.9	103.1	194.3	129	89.6	101.4	59.7	81.8	74.1
Gm43360	ENSMUSG00000105970.1	predicted gene 43360 [Source:MGI Symbol;Acc:MGI:5663497]	NA	TEC	2887	1.75	0.0909097	11.94	4.4	16.2	22.8	4.4	5.6	10.7	8.9	6.4	2.2	3.3	1.1
Hace1	ENSMUSG00000038822.15	HECT domain and ankyrin repeat containing, E3 ubiquitin protein ligase 1 [Source:MGI Symbol;Acc:MGI:2446110]	209462	protein_coding	10257	1.75	0.00296497	67.2	35.12	51.2	83.2	57.7	72.2	71.7	43.2	40.2	24.6	31.7	35.8
Ogt	ENSMUSG00000034160.13	O-linked N-acetylglucosamine (GlcNAc) transferase (UDP-N-acetylglucosamine:polypeptide-N-acetylglucosaminyl transferase) [Source:MGI Symbol;Acc:MGI:1339639]	108155	protein_coding	5384	1.75	0.0449951	673.18	307.93	405.3	471.7	395.5	1493.2	600.2	379.5	325.2	217.4	369.9	247.7
Cirbp	ENSMUSG00000045193.13	cold inducible RNA binding protein [Source:MGI Symbol;Acc:MGI:893588]	12696	protein_coding	1321	1.75	0.0361411	217.6	105.11	221.1	413.2	199.7	155.4	98.5	77.9	132	140.7	108.6	66.5
Fam102a	ENSMUSG00000039157.12	family with sequence similarity 102, member A [Source:MGI Symbol;Acc:MGI:2138935]	98952	protein_coding	5935	1.75	0.0346738	182.93	88.02	269.6	293.3	108.5	99.9	143.3	78.8	98.2	107	68.5	87.6
Stox2	ENSMUSG00000038143.16	storkhead box 2 [Source:MGI Symbol;Acc:MGI:1918319]	71069	protein_coding	10467	1.75	0.0341215	215.93	108.38	213	194.2	176.5	327.5	168.4	118.2	161.8	71.7	96	94.1
Dtnb	ENSMUSG00000071454.13	dystrobrevin, beta [Source:MGI Symbol;Acc:MGI:1203728]	13528	protein_coding	3768	1.75	0.0186852	41.46	20.93	52.1	55.5	28.6	38.9	32.2	18.8	27.4	19	16.7	22.8
Zfp850	ENSMUSG00000096916.7	zinc finger protein 850 [Source:MGI Symbol;Acc:MGI:3036281]	100043772	protein_coding	6163	1.74	0.0691533	17.07	7.16	17.1	13.9	12.3	27.8	14.3	10.3	5.6	5	7.5	7.3
Nlrc5	ENSMUSG00000074151.13	NLR family, CARD domain containing 5 [Source:MGI Symbol;Acc:MGI:3612191]	434341	protein_coding	7578	1.74	0.0375683	176.95	76.1	80.9	386.5	124.8	188.7	103.9	94.3	57.9	81.1	66.8	80.3
Gli3	ENSMUSG00000021318.15	GLI-Kruppel family member GLI3 [Source:MGI Symbol;Acc:MGI:95729]	14634	protein_coding	8170	1.74	0.0329687	157.25	78.79	218.4	122.9	108.5	216.5	120	95.2	90.9	52.3	66	89.5
Dennd2c	ENSMUSG00000007379.15	DENN/MADD domain containing 2C [Source:MGI Symbol;Acc:MGI:3036254]	329727	protein_coding	4979	1.74	0.0187035	70.8	34.86	54.8	116.9	46.8	88.8	46.6	43.6	27.4	26.4	45.9	30.9
BC005561	ENSMUSG00000079065.3	cDNA sequence BC005561 [Source:MGI Symbol;Acc:MGI:3040669]	100042165	protein_coding	5409	1.74	0.0186852	73.56	37.14	57.5	78.3	69	111	52	53	45.9	21.2	28.4	37.2
Gm37510	ENSMUSG00000104378.1	predicted gene, 37510 [Source:MGI Symbol;Acc:MGI:5610738]	NA	TEC	4762	1.74	0.069175	19.87	7.49	9	17.8	13.8	44.4	14.3	7	8.9	11.6	7.5	2.4
Gpnmb	ENSMUSG00000029816.10	glycoprotein (transmembrane) nmb [Source:MGI Symbol;Acc:MGI:1934765]	93695	protein_coding	3701	1.74	0.062567	287.5	129.86	164.4	584.7	174.6	383	130.8	76.5	244.7	79.9	160.3	87.9
Tra2a	ENSMUSG00000029817.11	transformer 2 alpha [Source:MGI Symbol;Acc:MGI:1933972]	101214	protein_coding	3788	1.73	0.0710855	480.91	177.36	230.9	486.6	187.4	1243.4	256.2	184.3	235	136.6	196.2	134.6
Gm12258	ENSMUSG00000072915.3	predicted gene 12258 [Source:MGI Symbol;Acc:MGI:3651534]	108167848	protein_coding	4100	1.73	0.0485776	21.6	11.11	27.9	20.8	19.2	22.2	17.9	10.3	16.1	6.2	15.9	7.1
Chst15	ENSMUSG00000030930.14	carbohydrate (N-acetylgalactosamine 4-sulfate 6-O) sulfotransferase 15 [Source:MGI Symbol;Acc:MGI:1924840]	77590	protein_coding	5041	1.73	0.0108459	237.72	125.23	252.5	297.3	190.3	299.8	148.7	122	141.7	111	162.8	88.7
Dock9	ENSMUSG00000025558.17	dedicator of cytokinesis 9 [Source:MGI Symbol;Acc:MGI:106321]	105445	protein_coding	8107	1.73	0.0187035	405.87	197.79	262.4	879	270.7	310.9	306.4	215.3	258.4	174.5	173.7	167.1
Plxna2	ENSMUSG00000026640.12	plexin A2 [Source:MGI Symbol;Acc:MGI:107684]	18845	protein_coding	11040	1.73	0.0441926	438.18	208.53	419.7	702.6	226.3	571.8	270.5	242.5	299.4	125	213.8	162
Slc4a8	ENSMUSG00000023032.12	solute carrier family 4 (anion exchanger), member 8 [Source:MGI Symbol;Acc:MGI:1928745]	59033	protein_coding	11790	1.73	0.0702518	70.11	21.53	34.1	246.8	22.2	27.8	19.7	20.6	35.4	12.4	14.2	25
Nat2	ENSMUSG00000051147.10	N-acetyltransferase 2 (arylamine N-acetyltransferase) [Source:MGI Symbol;Acc:MGI:109201]	17961	protein_coding	1463	1.73	0.0544221	16.89	8.96	18.9	15.9	18.7	16.7	14.3	5.2	8	6.8	14.2	10.6
Rhbdl2	ENSMUSG00000043333.12	rhomboid like 2 [Source:MGI Symbol;Acc:MGI:3608413]	230726	protein_coding	1683	1.73	0.0799224	24.78	10.55	39.5	38.6	9.4	16.7	19.7	9.9	8	8.6	19.2	7.1
Lilrb4a	ENSMUSG00000112148.1	leukocyte immunoglobulin-like receptor, subfamily B, member 4A [Source:MGI Symbol;Acc:MGI:102701]	14728	protein_coding	3769	1.73	0.081934	66.41	26.54	45.8	86.2	38.5	122.1	39.4	31.4	40.2	18.4	20.9	21.7
Arhgef5	ENSMUSG00000033542.13	Rho guanine nucleotide exchange factor (GEF) 5 [Source:MGI Symbol;Acc:MGI:1858952]	54324	protein_coding	5469	1.73	0.0518039	232.59	89.22	127.6	683.8	115.9	144.3	91.4	84.9	110.3	70.9	111.9	68.1
Maml2	ENSMUSG00000031925.17	mastermind like transcriptional coactivator 2 [Source:MGI Symbol;Acc:MGI:2389460]	270118	protein_coding	6404	1.73	0.0481102	139.41	70	115.9	175.4	141	155.4	109.3	106	87.7	18.6	78.5	59.1
Col25a1	ENSMUSG00000058897.17	collagen, type XXV, alpha 1 [Source:MGI Symbol;Acc:MGI:1924268]	77018	protein_coding	6701	1.73	0.0734839	32.17	12.4	60.2	10.9	24.2	33.3	32.2	7.5	23.3	11.4	8.4	11.4
Trp53inp1	ENSMUSG00000028211.11	transformation related protein 53 inducible nuclear protein 1 [Source:MGI Symbol;Acc:MGI:1926609]	60599	protein_coding	5432	1.73	0.0539183	220.8	86.7	150.1	618.4	120.8	105.5	109.3	112.6	108.7	61.1	87.7	63.5
Pbx1	ENSMUSG00000052534.15	pre B cell leukemia homeobox 1 [Source:MGI Symbol;Acc:MGI:97495]	18514	protein_coding	6876	1.72	0.0351041	299.74	153.94	265.1	300.3	233.2	438.5	261.6	198.9	189.9	67.9	187.1	125.9
A130014A01Rik	ENSMUSG00000097944.1	RIKEN cDNA A130014A01 gene [Source:MGI Symbol;Acc:MGI:3028043]	NA	bidirectional_promoter_lncRNA	2323	1.72	0.0811126	10.05	3.92	9	6.9	6.9	16.7	10.7	5.2	2.4	2.4	5.8	3.8
5430405H02Rik	ENSMUSG00000085741.8	RIKEN cDNA 5430405H02 gene [Source:MGI Symbol;Acc:MGI:1921737]	NA	processed_transcript	2001	1.72	0.0739213	20.75	7.08	9	13.9	12.8	55.5	12.5	6.6	8.9	8.4	7.5	4.1
N4bp2l1	ENSMUSG00000041132.11	NEDD4 binding protein 2-like 1 [Source:MGI Symbol;Acc:MGI:2140872]	100637	protein_coding	1905	1.72	0.0376207	43.48	21.17	44	77.3	25.1	33.3	37.6	21.1	18.5	18	27.6	20.6
Zc3h6	ENSMUSG00000042851.17	zinc finger CCCH type containing 6 [Source:MGI Symbol;Acc:MGI:1926001]	78751	protein_coding	4916	1.72	0.0537797	62.5	31.76	48.5	118.9	52.3	44.4	48.4	52.5	37	10.4	30.9	27.9
Clk2	ENSMUSG00000068917.12	CDC-like kinase 2 [Source:MGI Symbol;Acc:MGI:1098669]	12748	protein_coding	3168	1.72	0.00496258	191.8	100.45	158.2	225	132.6	305.3	138	97.1	136	80.9	103.5	84.6
Stag3	ENSMUSG00000036928.14	stromal antigen 3 [Source:MGI Symbol;Acc:MGI:1355311]	50878	protein_coding	4669	1.72	0.0537391	20.2	8.56	11.7	25.8	12.3	33.3	17.9	7	12.9	6.6	10	6.2
Dzip1l	ENSMUSG00000037784.14	DAZ interacting protein 1-like [Source:MGI Symbol;Acc:MGI:1919757]	72507	protein_coding	4350	1.72	0.0439036	55.36	28.12	69.2	83.2	35.5	33.3	55.5	27.2	17.7	35.5	32.6	27.7
Ttc39b	ENSMUSG00000038172.14	tetratricopeptide repeat domain 39B [Source:MGI Symbol;Acc:MGI:1917113]	69863	protein_coding	8831	1.72	0.0389404	281.06	139.88	276.8	517.3	188.4	283.1	139.7	120.1	211.7	104.8	138.6	124.3
Sybu	ENSMUSG00000022340.15	syntabulin (syntaxin-interacting) [Source:MGI Symbol;Acc:MGI:2442392]	319613	protein_coding	4113	1.72	0.0702518	17.08	7.45	22.5	17.8	12.3	16.7	16.1	7	8	10	8.4	3.8
Tgif2	ENSMUSG00000062175.13	TGFB-induced factor homeobox 2 [Source:MGI Symbol;Acc:MGI:1915299]	228839	protein_coding	2900	1.72	0.0385859	28.99	13.54	23.4	33.7	18.2	50	19.7	13.6	17.7	9.8	10	16.5
Reck	ENSMUSG00000028476.13	reversion-inducing-cysteine-rich protein with kazal motifs [Source:MGI Symbol;Acc:MGI:1855698]	53614	protein_coding	4549	1.71	0.0309729	96.11	48.56	80	195.2	65.1	72.2	68.1	80.7	53.9	27	44.3	36.9
Hmgb3	ENSMUSG00000015217.11	high mobility group box 3 [Source:MGI Symbol;Acc:MGI:1098219]	15354	protein_coding	1743	1.71	0.0321711	115.48	52.76	101.5	71.4	70.5	249.8	84.2	55.8	43.5	56.7	68.5	39.3
Fmn1	ENSMUSG00000044042.18	formin 1 [Source:MGI Symbol;Acc:MGI:101815]	14260	protein_coding	11817	1.71	0.00774569	194.48	103.63	182.4	323.1	124.3	183.2	159.5	115.4	129.6	65.5	101.9	105.8
Spry1	ENSMUSG00000037211.12	sprouty RTK signaling antagonist 1 [Source:MGI Symbol;Acc:MGI:1345139]	24063	protein_coding	2773	1.71	0.0225838	185.04	95.06	168	296.3	157.8	177.6	125.4	97.1	111.9	89.4	100.2	76.8
Adgrf5	ENSMUSG00000056492.6	adhesion G protein-coupled receptor F5 [Source:MGI Symbol;Acc:MGI:2182928]	224792	protein_coding	8535	1.71	0.0248549	809.19	428.98	671.3	1061.3	640.5	1110.2	562.6	485.9	604.4	243.2	486.8	324.5
Zfc3h1	ENSMUSG00000034163.10	zinc finger, C3H1-type containing [Source:MGI Symbol;Acc:MGI:2446143]	216345	protein_coding	6957	1.71	0.00322616	319.57	169.33	294.7	502.4	213	338.6	249	184.3	203.6	152.7	170.4	135.7
Rps19-ps6	ENSMUSG00000096942.1	ribosomal protein S19, pseudogene 6 [Source:MGI Symbol;Acc:MGI:5011818]	NA	processed_pseudogene	438	1.71	0.0861041	1206.03	522.05	882.4	1014.8	496.6	2858.8	777.6	328.8	809.7	223.4	1012.1	236.3
Il7r	ENSMUSG00000003882.5	interleukin 7 receptor [Source:MGI Symbol;Acc:MGI:96562]	16197	protein_coding	3540	1.71	0.0690044	21.59	10.44	16.2	37.7	13.8	27.8	12.5	8.4	19.3	4.6	11.7	8.1
Gm7729	ENSMUSG00000046636.5	predicted gene 7729 [Source:MGI Symbol;Acc:MGI:3647361]	NA	unprocessed_pseudogene	801	1.71	0.0908591	182.25	62.15	102.4	108	74	499.6	127.2	58.6	74.8	35.7	106.9	34.7
AC129214.1	ENSMUSG00000116626.1	TEC	NA	TEC	5219	1.71	0.0908591	9.51	3.54	7.2	17.8	4.4	5.6	12.5	4.7	4	1.8	4.2	3
Hpgd	ENSMUSG00000031613.9	hydroxyprostaglandin dehydrogenase 15 (NAD) [Source:MGI Symbol;Acc:MGI:108085]	15446	protein_coding	1683	1.71	0.0511206	39.29	20.91	54.8	38.6	30.1	38.9	34	18.8	25.8	9.8	32.6	17.6
Cspp1	ENSMUSG00000056763.16	centrosome and spindle pole associated protein 1 [Source:MGI Symbol;Acc:MGI:2681832]	211660	protein_coding	5009	1.7	0.0195467	106	54.32	85.4	110	75.4	149.9	109.3	67.1	61.2	46.5	55.1	41.8
Gm37121	ENSMUSG00000103032.1	predicted gene, 37121 [Source:MGI Symbol;Acc:MGI:5610349]	NA	TEC	2556	1.7	0.0926625	9.09	3.18	19.8	4	5.4	5.6	10.7	8	2.4	2.2	2.5	0.8
Egr3	ENSMUSG00000033730.4	early growth response 3 [Source:MGI Symbol;Acc:MGI:1306780]	13655	protein_coding	3940	1.7	0.0701939	100.36	42.68	40.4	231.9	57.7	105.5	66.3	29.1	57.1	31.5	50.9	44.8
Ptch1	ENSMUSG00000021466.12	patched 1 [Source:MGI Symbol;Acc:MGI:105373]	19206	protein_coding	10383	1.7	0.00909184	156.04	82.79	132.1	198.2	108	216.5	125.4	76.9	112.7	72.7	83.5	68.1
Gm25117	ENSMUSG00000087819.1	predicted gene, 25117 [Source:MGI Symbol;Acc:MGI:5454894]	NA	snoRNA	144	1.7	0.0761174	22.27	9.55	18	26.8	11.8	33.3	21.5	14.1	16.1	5.8	5	6.8
Pard3b	ENSMUSG00000052062.14	par-3 family cell polarity regulator beta [Source:MGI Symbol;Acc:MGI:1919301]	72823	protein_coding	8392	1.7	0.00650984	122.55	67.67	132.1	164.5	113.9	105.5	96.7	86.8	85.3	47.7	64.3	54.3
Gm4117	ENSMUSG00000089940.1	predicted gene 4117 [Source:MGI Symbol;Acc:MGI:3782293]	NA	antisense	52401	1.7	0.079166	19.63	8.82	27.9	13.9	18.2	16.7	21.5	15.5	12.9	3.6	8.4	3.8
Pappa	ENSMUSG00000028370.7	pregnancy-associated plasma protein A [Source:MGI Symbol;Acc:MGI:97479]	18491	protein_coding	11027	1.7	0.0329149	169.84	85.56	213	308.2	76.9	122.1	129	80.7	136.8	64.5	57.6	88.2
Gm4468	ENSMUSG00000092014.1	predicted gene 4468 [Source:MGI Symbol;Acc:MGI:3782652]	NA	processed_pseudogene	294	1.7	0.0870334	12.7	4.77	8.1	18.8	5.4	22.2	9	0.9	8	3	7.5	4.3
Gm45221	ENSMUSG00000109005.1	predicted gene 45221 [Source:MGI Symbol;Acc:MGI:5753797]	NA	TEC	2272	1.69	0.0829592	26.36	10.87	25.2	51.5	20.7	11.1	23.3	11.7	14.5	10.8	9.2	8.1
Tanc1	ENSMUSG00000035168.16	tetratricopeptide repeat, ankyrin repeat and coiled-coil containing 1 [Source:MGI Symbol;Acc:MGI:1914110]	66860	protein_coding	7873	1.69	0.0126048	374.81	192.58	372	730.3	241.1	288.7	241.9	181.5	264.8	172.5	185.4	158.7
Ptprk	ENSMUSG00000019889.10	protein tyrosine phosphatase, receptor type, K [Source:MGI Symbol;Acc:MGI:103310]	19272	protein_coding	6177	1.69	0.00198864	175.77	98.62	231.8	204.1	136.6	166.5	139.7	117.7	133.6	76.7	77.7	87.4
Cracr2a	ENSMUSG00000061414.8	calcium release activated channel regulator 2A [Source:MGI Symbol;Acc:MGI:2685919]	381812	protein_coding	7625	1.69	0.0433746	31.07	14.58	31.5	34.7	19.7	44.4	25.1	12.2	12.9	17	16.7	14.1
Sgms2	ENSMUSG00000050931.7	sphingomyelin synthase 2 [Source:MGI Symbol;Acc:MGI:1921692]	74442	protein_coding	5801	1.69	0.0725231	144.93	56.28	293.8	55.5	49.3	166.5	159.5	62.4	62	60.3	49.3	47.5
Gm37589	ENSMUSG00000104235.1	predicted gene, 37589 [Source:MGI Symbol;Acc:MGI:5610817]	NA	TEC	3994	1.69	0.0794057	29.83	12.46	25.2	13.9	24.7	38.9	46.6	25.8	13.7	1.8	15	6
Alg13	ENSMUSG00000041718.15	asparagine-linked glycosylation 13 [Source:MGI Symbol;Acc:MGI:1914824]	67574	protein_coding	4168	1.69	0.0132397	46.75	25.28	54.8	61.4	30.1	44.4	43	31	29.8	17	25.1	23.6
Nkd2	ENSMUSG00000021567.15	naked cuticle 2 [Source:MGI Symbol;Acc:MGI:1919543]	72293	protein_coding	4016	1.69	0.0287915	86.79	46.54	79.1	101.1	87.8	94.4	71.7	31.4	75.7	51.9	40.9	32.8
Fam76b	ENSMUSG00000037808.13	family with sequence similarity 76, member B [Source:MGI Symbol;Acc:MGI:1920076]	72826	protein_coding	3760	1.69	0.0471027	98.75	51.56	94.4	124.9	88.3	111	75.2	72.7	61.2	18	57.6	48.3
Fzd3	ENSMUSG00000007989.7	frizzled class receptor 3 [Source:MGI Symbol;Acc:MGI:108476]	14365	protein_coding	12734	1.69	0.0414779	37.49	21.31	47.6	56.5	27.6	5.6	50.2	28.1	32.2	10.2	17.5	18.4
1500011B03Rik	ENSMUSG00000072694.7	RIKEN cDNA 1500011B03 gene [Source:MGI Symbol;Acc:MGI:1913486]	NA	protein_coding	1333	1.68	0.0656634	23.84	12.48	25.2	44.6	27.6	11.1	10.7	11.3	18.5	5.6	16.7	10.3
Chd6	ENSMUSG00000057133.14	chromodomain helicase DNA binding protein 6 [Source:MGI Symbol;Acc:MGI:1918639]	71389	protein_coding	10515	1.68	0.00595443	305.61	168.26	264.2	415.2	221.4	344.2	283.1	190	210.9	132.4	174.5	133.5
Lrch1	ENSMUSG00000068015.8	leucine-rich repeats and calponin homology (CH) domain containing 1 [Source:MGI Symbol;Acc:MGI:2443390]	380916	protein_coding	4694	1.68	0.0102281	183.42	100.45	172.5	313.1	154.8	133.2	143.3	84.9	141.7	101.8	86.8	87.1
Snapc3	ENSMUSG00000028483.13	small nuclear RNA activating complex, polypeptide 3 [Source:MGI Symbol;Acc:MGI:1916338]	77634	protein_coding	3897	1.68	0.0187035	78.67	40.95	63.8	84.2	60.7	116.6	68.1	47.4	51.5	27.6	45.1	33.1
Rapgef4	ENSMUSG00000049044.16	Rap guanine nucleotide exchange factor (GEF) 4 [Source:MGI Symbol;Acc:MGI:1917723]	56508	protein_coding	4181	1.68	0.0400415	70.83	37.58	80.9	70.4	44.4	83.3	75.2	34.7	58.8	21.8	50.1	22.5
Kmt2e	ENSMUSG00000029004.15	lysine (K)-specific methyltransferase 2E [Source:MGI Symbol;Acc:MGI:1924825]	69188	protein_coding	7317	1.68	0.00635563	640.65	358.43	558.9	817.6	552.8	738.3	535.7	426.8	459.6	231.4	369.9	304.4
Maml3	ENSMUSG00000061143.15	mastermind like transcriptional coactivator 3 [Source:MGI Symbol;Acc:MGI:2389461]	433586	protein_coding	8288	1.68	0.0230157	127.18	68.26	125.8	174.4	95.7	111	129	69.9	106.2	48.7	57.6	58.9
Morn1	ENSMUSG00000029049.14	MORN repeat containing 1 [Source:MGI Symbol;Acc:MGI:1924116]	76866	protein_coding	2707	1.68	0.0695221	12.13	5.81	16.2	12.9	13.3	11.1	7.2	5.2	4.8	6.4	6.7	6
Dleu2	ENSMUSG00000097589.9	deleted in lymphocytic leukemia, 2 [Source:MGI Symbol;Acc:MGI:1934030]	NA	processed_transcript	4098	1.68	0.0162887	105.66	58.81	93.5	98.1	75.9	144.3	116.5	80.7	74.8	28.1	66	44.5
Klf7	ENSMUSG00000025959.13	Kruppel-like factor 7 (ubiquitous) [Source:MGI Symbol;Acc:MGI:1935151]	93691	protein_coding	7662	1.68	0.0188185	308.85	166.59	232.7	355.8	235.2	460.7	259.8	214.8	221.3	122.4	142	132.4
2210408I21Rik	ENSMUSG00000071252.6	RIKEN cDNA 2210408I21 gene [Source:MGI Symbol;Acc:MGI:1919621]	72371	protein_coding	5051	1.68	0.0679186	29.99	16.08	31.5	29.7	30.6	27.8	30.5	23	16.1	3.6	20.9	16.8
Gan	ENSMUSG00000052557.11	giant axonal neuropathy [Source:MGI Symbol;Acc:MGI:1890619]	209239	protein_coding	13461	1.68	0.0577049	262.86	123.85	171.6	585.7	142	260.9	154.1	139.3	185.1	102.2	86	106.6
Gm7658	ENSMUSG00000082935.3	predicted gene 7658 [Source:MGI Symbol;Acc:MGI:3648029]	NA	processed_pseudogene	1124	1.68	0.0843439	32.18	13.3	29.7	33.7	14.8	66.6	16.1	4.2	12.9	15.4	24.2	9.8
Gm37795	ENSMUSG00000102813.1	predicted gene, 37795 [Source:MGI Symbol;Acc:MGI:5611023]	NA	TEC	2459	1.68	0.0897715	16.72	5.58	9	11.9	9.4	44.4	9	8.4	4.8	3.6	7.5	3.5
Srgap3	ENSMUSG00000030257.16	SLIT-ROBO Rho GTPase activating protein 3 [Source:MGI Symbol;Acc:MGI:2152938]	259302	protein_coding	8887	1.67	0.0257246	127.2	67.27	156.4	89.2	115.9	183.2	91.4	56.8	95	67.5	61	56.2
Tnrc6a	ENSMUSG00000052707.8	trinucleotide repeat containing 6a [Source:MGI Symbol;Acc:MGI:2385292]	233833	protein_coding	8183	1.67	0.0160665	475.71	258.64	440.3	476.7	308.7	760.5	392.4	323.2	314.7	168.7	243.8	242.8
Zfr	ENSMUSG00000022201.16	zinc finger RNA binding protein [Source:MGI Symbol;Acc:MGI:1341890]	22763	protein_coding	4850	1.67	0.07998	2206.47	864.15	1271.5	1652	933.5	5867.5	1307.9	831.2	1188.7	396.1	1325.2	579.5
Ypel2	ENSMUSG00000018427.7	yippee like 2 [Source:MGI Symbol;Acc:MGI:1925114]	77864	protein_coding	4847	1.67	0.0545488	176.25	81.8	106	405.3	121.3	155.4	93.2	83.5	117.5	41.3	102.7	64
Kmt2a	ENSMUSG00000002028.13	lysine (K)-specific methyltransferase 2A [Source:MGI Symbol;Acc:MGI:96995]	214162	protein_coding	16470	1.67	0.0187393	582.21	326.61	515.8	781.9	414.2	693.9	505.2	432	467.6	249.2	232.1	252
D16Ertd472e	ENSMUSG00000022864.14	DNA segment, Chr 16, ERATO Doi 472, expressed [Source:MGI Symbol;Acc:MGI:1196400]	67102	protein_coding	6127	1.67	0.0488911	76.1	37.36	69.2	143.7	34.5	72.2	60.9	39.4	46.7	20.6	44.3	35.8
Prpf38b	ENSMUSG00000027881.14	PRP38 pre-mRNA processing factor 38 (yeast) domain containing B [Source:MGI Symbol;Acc:MGI:1914171]	66921	protein_coding	3814	1.66	0.00417014	258.7	144.98	242.6	394.4	179.5	294.2	182.7	176.4	178.7	83.3	161.2	125.3
Zfp729a	ENSMUSG00000021510.11	zinc finger protein 729a [Source:MGI Symbol;Acc:MGI:3036250]	212281	protein_coding	9455	1.66	0.053347	73.65	38.43	73.7	57.5	52.8	105.5	78.8	45.5	46.7	11.8	51.8	36.4
Mpzl3	ENSMUSG00000070305.10	myelin protein zero-like 3 [Source:MGI Symbol;Acc:MGI:2442647]	319742	protein_coding	3679	1.66	0.0796584	55.49	19.54	27.9	188.3	21.2	22.2	17.9	21.1	26.6	6	23.4	20.6
Mapkbp1	ENSMUSG00000033902.12	mitogen-activated protein kinase binding protein 1 [Source:MGI Symbol;Acc:MGI:1347004]	26390	protein_coding	6942	1.66	0.0516913	213.09	95.4	174.3	503.4	102.6	177.6	107.5	90.5	102.2	108.6	91	84.6
Usp53	ENSMUSG00000039701.11	ubiquitin specific peptidase 53 [Source:MGI Symbol;Acc:MGI:2139607]	99526	protein_coding	6185	1.66	0.0487029	102.88	50.55	96.2	219	83.3	38.9	77	60	67.6	30.3	49.3	45.6
Smad9	ENSMUSG00000027796.2	SMAD family member 9 [Source:MGI Symbol;Acc:MGI:1859993]	55994	protein_coding	5368	1.66	0.0820809	19.53	7.46	39.5	7.9	11.8	22.2	16.1	4.2	8	8	8.4	8.7
Foxp2	ENSMUSG00000029563.16	forkhead box P2 [Source:MGI Symbol;Acc:MGI:2148705]	114142	protein_coding	6760	1.66	0.0801215	20.98	9.22	18.9	24.8	13.8	27.8	19.7	18.8	8	6.4	5.8	7.1
Hectd2	ENSMUSG00000041180.13	HECT domain E3 ubiquitin protein ligase 2 [Source:MGI Symbol;Acc:MGI:2442663]	226098	protein_coding	4731	1.66	0.0368248	38.49	20.14	44.9	21.8	40.4	33.3	52	22.5	22.5	15.8	20	19.8
Gm45223	ENSMUSG00000109429.1	predicted gene 45223 [Source:MGI Symbol;Acc:MGI:5753799]	NA	TEC	5138	1.66	0.0869251	50.86	21.18	46.7	64.4	35.5	61.1	46.6	22.5	23.3	20	25.9	14.1
Runx2	ENSMUSG00000039153.16	runt related transcription factor 2 [Source:MGI Symbol;Acc:MGI:99829]	12393	protein_coding	6463	1.66	0.0533893	193.84	95.19	371.1	100.1	119.3	188.7	189.9	77.9	126.4	86	82.7	103.1
Baz2b	ENSMUSG00000026987.16	bromodomain adjacent to zinc finger domain, 2B [Source:MGI Symbol;Acc:MGI:2442782]	407823	protein_coding	7895	1.66	0.00731449	339.74	191.38	361.2	490.5	242.6	355.3	249	249.1	235	126.2	187.1	159.5
Meg3	ENSMUSG00000021268.17	maternally expressed 3 [Source:MGI Symbol;Acc:MGI:1202886]	17263	lincRNA	14548	1.66	0.0690393	277.93	140.88	179.7	171.4	251.5	410.8	376.2	228	134.4	113	152	77.1
Gk5	ENSMUSG00000041440.18	glycerol kinase 5 (putative) [Source:MGI Symbol;Acc:MGI:2443336]	235533	protein_coding	4455	1.65	0.0571154	37.1	18.52	36.8	57.5	23.7	38.9	28.7	23.5	20.9	13.4	24.2	10.6
Dennd4a	ENSMUSG00000053641.9	DENN/MADD domain containing 4A [Source:MGI Symbol;Acc:MGI:2142979]	102442	protein_coding	8645	1.65	0.0532259	459.4	235.19	427.7	772	320.5	482.9	293.8	227.5	329.2	151.5	250.5	217.3
Doc2b	ENSMUSG00000020848.7	double C2, beta [Source:MGI Symbol;Acc:MGI:1100497]	13447	protein_coding	4361	1.65	0.0811126	32.84	13.15	23.4	77.3	16.3	22.2	25.1	17.4	13.7	13.6	8.4	12.8
Gm26982	ENSMUSG00000097994.1	predicted gene, 26982 [Source:MGI Symbol;Acc:MGI:5504097]	NA	antisense	1151	1.65	0.0762367	12.76	5.87	20.7	12.9	8.4	11.1	10.7	6.6	8	4.6	2.5	7.6
Pan2	ENSMUSG00000005682.9	PAN2 poly(A) specific ribonuclease subunit [Source:MGI Symbol;Acc:MGI:1918984]	103135	protein_coding	5051	1.65	0.0124886	111.81	60.78	117.7	200.2	77.4	77.7	86	67.5	69.2	56.7	66	44.5
Gm37940	ENSMUSG00000103899.1	predicted gene, 37940 [Source:MGI Symbol;Acc:MGI:5611168]	NA	TEC	3251	1.65	0.0869251	14.63	6.36	17.1	16.8	11.8	16.7	10.7	8	8	2.8	8.4	4.6
Iffo2	ENSMUSG00000041025.15	intermediate filament family orphan 2 [Source:MGI Symbol;Acc:MGI:2140675]	212632	protein_coding	5716	1.65	0.0797291	292.83	88.41	134.8	980.1	113.4	149.9	86	104.1	113.5	68.5	82.7	73.3
Rnu12	ENSMUSG00000065176.1	RNA U12, small nuclear [Source:MGI Symbol;Acc:MGI:1336893]	NA	snRNA	151	1.65	0.0832159	32.4	15.05	36.8	31.7	22.7	27.8	43	13.1	17.7	16	17.5	10.9
Nmnat2	ENSMUSG00000042751.14	nicotinamide nucleotide adenylyltransferase 2 [Source:MGI Symbol;Acc:MGI:2444155]	226518	protein_coding	4638	1.65	0.0458592	22.73	11.12	27	24.8	14.3	33.3	14.3	10.3	12.1	9	12.5	11.7
Adarb1	ENSMUSG00000020262.15	adenosine deaminase, RNA-specific, B1 [Source:MGI Symbol;Acc:MGI:891999]	110532	protein_coding	6662	1.65	0.00767278	272.39	154.48	356.8	346.8	242.1	244.2	172	134.6	228.6	162.5	110.2	136.5
Prdm1	ENSMUSG00000038151.13	PR domain containing 1, with ZNF domain [Source:MGI Symbol;Acc:MGI:99655]	12142	protein_coding	5281	1.65	0.0702518	135.33	62.51	124.9	227.9	65.6	177.6	80.6	53	56.3	62.7	72.7	67.8
Fmr1	ENSMUSG00000000838.17	fragile X mental retardation 1 [Source:MGI Symbol;Acc:MGI:95564]	14265	protein_coding	4409	1.65	0.0711877	435.47	197.06	320.8	344.9	265.8	1038.1	207.8	238.3	216.5	95	272.2	163.3
Pcdh17	ENSMUSG00000035566.7	protocadherin 17 [Source:MGI Symbol;Acc:MGI:2684924]	219228	protein_coding	11451	1.65	0.0914802	164.35	70.55	125.8	64.4	147.4	349.7	134.4	74.1	89.3	27.2	111.1	51
Mill2	ENSMUSG00000040987.15	MHC I like leukocyte 2 [Source:MGI Symbol;Acc:MGI:2179989]	243864	protein_coding	4453	1.65	0.0526243	24.29	11.7	19.8	20.8	18.7	38.9	23.3	13.6	15.3	9.2	11.7	8.7
Zfp169	ENSMUSG00000050954.15	zinc finger protein 169 [Source:MGI Symbol;Acc:MGI:1915161]	67911	protein_coding	4175	1.64	0.0286263	49.86	25.76	47.6	67.4	26.6	61.1	46.6	32.4	29.8	19.6	25.1	22
Tmem255a	ENSMUSG00000036502.14	transmembrane protein 255A [Source:MGI Symbol;Acc:MGI:3045722]	245386	protein_coding	3695	1.64	0.0833754	32.32	17.66	31.5	33.7	29.1	33.3	34	13.1	34.6	3.8	26.7	10
Tnrc6b	ENSMUSG00000047888.10	trinucleotide repeat containing 6b [Source:MGI Symbol;Acc:MGI:2443730]	213988	protein_coding	17332	1.64	0.0399033	835.61	469.25	746.8	862.1	614.9	1115.8	838.5	705.9	610.9	310	344	375.5
Gm44822	ENSMUSG00000109154.1	predicted gene 44822 [Source:MGI Symbol;Acc:MGI:5753398]	NA	TEC	6389	1.64	0.0978416	8.24	3.26	9.9	12.9	3.9	5.6	9	8	3.2	1	1.7	2.4
Ahnak2	ENSMUSG00000072812.4	AHNAK nucleoprotein 2 [Source:MGI Symbol;Acc:MGI:2144831]	100041194	protein_coding	5443	1.64	0.0650814	431.54	202.18	231.8	1096	291.4	310.9	227.5	160.4	375.9	179.1	142	153.6
Gm37238	ENSMUSG00000103373.1	predicted gene, 37238 [Source:MGI Symbol;Acc:MGI:5610466]	NA	TEC	2390	1.64	0.0794057	21.47	8.8	12.6	15.9	14.8	44.4	19.7	11.7	7.2	5.2	11.7	8.1
Braf	ENSMUSG00000002413.15	Braf transforming gene [Source:MGI Symbol;Acc:MGI:88190]	109880	protein_coding	9728	1.64	0.00356508	242.37	139.14	252.5	335.9	190.8	249.8	182.7	140.7	181.9	106.6	142	124.5
Cyp4v3	ENSMUSG00000079057.4	cytochrome P450, family 4, subfamily v, polypeptide 3 [Source:MGI Symbol;Acc:MGI:2142763]	102294	protein_coding	3808	1.64	0.00524191	75.58	43.02	81.8	75.3	56.2	105.5	59.1	38.5	39.4	31.9	55.9	49.4
Fbxl7	ENSMUSG00000043556.10	F-box and leucine-rich repeat protein 7 [Source:MGI Symbol;Acc:MGI:3052506]	448987	protein_coding	4632	1.63	0.0672422	74.65	35.76	70.1	48.6	61.1	111	82.4	41.3	46.7	20.6	40.1	30.1
Accs	ENSMUSG00000040272.14	1-aminocyclopropane-1-carboxylate synthase (non-functional) [Source:MGI Symbol;Acc:MGI:1919717]	329470	protein_coding	4170	1.63	0.0400657	56.94	29.32	60.2	42.6	39	99.9	43	29.6	48.3	19.2	27.6	22
Rps6kb1	ENSMUSG00000020516.15	ribosomal protein S6 kinase, polypeptide 1 [Source:MGI Symbol;Acc:MGI:1270849]	72508	protein_coding	5531	1.63	0.0761105	426.28	205.28	322.6	384.5	286	866	272.3	208.3	274.4	93.2	274.7	175.8
Micall1	ENSMUSG00000033039.10	microtubule associated monooxygenase, calponin and LIM domain containing -like 1 [Source:MGI Symbol;Acc:MGI:105870]	27008	protein_coding	6712	1.63	0.030264	285.47	153.26	234.5	553	232.7	238.7	168.4	150.1	182.7	187.1	118.6	127.8
Zfp292	ENSMUSG00000039967.14	zinc finger protein 292 [Source:MGI Symbol;Acc:MGI:1353423]	30046	protein_coding	9986	1.63	0.0239227	231.31	131.08	215.7	300.3	164.7	260.9	215	171.7	185.9	86	94.4	117.5
Arhgap33	ENSMUSG00000036882.7	Rho GTPase activating protein 33 [Source:MGI Symbol;Acc:MGI:2673998]	233071	protein_coding	4396	1.63	0.0609074	28.64	12.71	23.4	23.8	15.3	61.1	19.7	17.4	10.5	8.2	15.9	11.7
Fat4	ENSMUSG00000046743.6	FAT atypical cadherin 4 [Source:MGI Symbol;Acc:MGI:3045256]	329628	protein_coding	16109	1.63	0.0403256	319.32	174.99	410.7	171.4	355.5	327.5	331.5	192.3	232.6	113.6	162	174.4
Rnf38	ENSMUSG00000035696.15	ring finger protein 38 [Source:MGI Symbol;Acc:MGI:1920719]	73469	protein_coding	5240	1.63	0.0188185	239.29	129	202.2	374.6	158.3	310.9	150.5	144.5	165	85.2	126.9	123.4
Srsf11	ENSMUSG00000055436.18	serine/arginine-rich splicing factor 11 [Source:MGI Symbol;Acc:MGI:1916457]	69207	protein_coding	3106	1.63	0.0537322	579.77	292.25	390	692.7	292.4	1099.1	424.6	333.5	378.3	180.3	320.7	248.5
Hmcn1	ENSMUSG00000066842.18	hemicentin 1 [Source:MGI Symbol;Acc:MGI:2685047]	545370	protein_coding	17908	1.63	0.0670103	134.14	59.35	92.6	369.6	65.6	44.4	98.5	76	75.7	38.9	37.6	68.6
Gm37663	ENSMUSG00000104469.1	predicted gene, 37663 [Source:MGI Symbol;Acc:MGI:5610891]	NA	TEC	2299	1.63	0.0998018	8.16	3.11	9	10.9	4.4	11.1	5.4	7	3.2	2.8	1.7	0.8
Srek1	ENSMUSG00000032621.8	splicing regulatory glutamine/lysine-rich protein 1 [Source:MGI Symbol;Acc:MGI:2145245]	218543	protein_coding	6330	1.63	0.0356918	288	157.96	292.9	415.2	142	294.2	295.6	231.7	221.3	94.6	125.3	116.9
Arglu1	ENSMUSG00000040459.11	arginine and glutamate rich 1 [Source:MGI Symbol;Acc:MGI:2442985]	234023	protein_coding	3559	1.62	0.0240536	294.21	166.15	293.8	317.1	219.4	371.9	268.7	236.4	173	72.3	195.4	153.6
Mcm9	ENSMUSG00000058298.9	minichromosome maintenance 9 homologous recombination repair factor [Source:MGI Symbol;Acc:MGI:1918817]	71567	protein_coding	4882	1.62	0.00546341	64.57	36.19	75.5	65.4	54.2	72.2	55.5	46.4	37	35.7	30.1	31.7
Garnl3	ENSMUSG00000038860.15	GTPase activating RANGAP domain-like 3 [Source:MGI Symbol;Acc:MGI:2139309]	99326	protein_coding	3878	1.62	0.0366221	33.75	18.18	32.4	37.7	27.6	38.9	32.2	19.2	24.9	10.2	16.7	19.8
2610037D02Rik	ENSMUSG00000097536.2	RIKEN cDNA 2610037D02 gene [Source:MGI Symbol;Acc:MGI:1917290]	NA	lincRNA	2997	1.62	0.0920122	18.13	8.87	23.4	26.8	13.3	11.1	16.1	12.7	13.7	2	10	6
Gm43323	ENSMUSG00000107390.1	predicted gene 43323 [Source:MGI Symbol;Acc:MGI:5663460]	NA	TEC	4258	1.62	0.0940239	13.68	5.84	10.8	15.9	5.4	16.7	19.7	10.8	8.9	1.8	5.8	1.9
Aff3	ENSMUSG00000037138.17	AF4/FMR2 family, member 3 [Source:MGI Symbol;Acc:MGI:106927]	16764	protein_coding	6010	1.62	0.0241636	67.82	40.48	68.3	78.3	76.4	44.4	71.7	45.5	37.8	28.7	45.1	45.3
Srsf5	ENSMUSG00000021134.17	serine/arginine-rich splicing factor 5 [Source:MGI Symbol;Acc:MGI:98287]	20384	protein_coding	3482	1.61	0.0673965	835.71	409.07	654.2	1466.6	465.5	1054.7	537.5	395.4	417.7	482.5	423.4	326.4
Gpld1	ENSMUSG00000021340.13	glycosylphosphatidylinositol specific phospholipase D1 [Source:MGI Symbol;Acc:MGI:106604]	14756	protein_coding	5224	1.61	0.0809385	47.57	12.55	15.3	168.5	15.8	22.2	16.1	9.9	15.3	13.6	15.9	8.1
Cemip	ENSMUSG00000052353.13	cell migration inducing protein, hyaluronan binding [Source:MGI Symbol;Acc:MGI:2443629]	80982	protein_coding	7111	1.61	0.0847075	279.3	94.17	181.5	840.3	84.8	99.9	189.9	85.8	106.2	90	73.5	115.3
Plagl1	ENSMUSG00000019817.18	pleiomorphic adenoma gene-like 1 [Source:MGI Symbol;Acc:MGI:1100874]	22634	protein_coding	5260	1.61	0.032836	87.69	49.95	114.1	66.4	98.1	66.6	93.2	51.1	64.4	40.5	39.2	54.5
Trmt13	ENSMUSG00000033439.12	tRNA methyltransferase 13 [Source:MGI Symbol;Acc:MGI:1925219]	229780	protein_coding	3402	1.61	0.033573	33.54	19.42	35	40.6	24.7	33.3	34	23	31.4	10.8	17.5	14.4
Gm19337	ENSMUSG00000112411.1	predicted gene, 19337 [Source:MGI Symbol;Acc:MGI:5011522]	NA	TEC	1584	1.61	0.086088	9.12	2.67	0.9	22.8	5.4	11.1	5.4	2.8	6.4	0.8	2.5	0.8
Lvrn	ENSMUSG00000024481.4	laeverin [Source:MGI Symbol;Acc:MGI:1921824]	74574	protein_coding	3219	1.61	0.0909097	51.28	18.1	16.2	153.6	26.6	27.8	32.2	17.4	27.4	12.2	17.5	16
Pcgf2	ENSMUSG00000018537.16	polycomb group ring finger 2 [Source:MGI Symbol;Acc:MGI:99161]	22658	protein_coding	2485	1.61	0.0401496	91.34	52.13	91.7	133.8	85.3	83.3	62.7	40.3	71.6	34.9	69.3	44.5
Mtcp1	ENSMUSG00000031200.16	mature T cell proliferation 1 [Source:MGI Symbol;Acc:MGI:102699]	17763	protein_coding	3071	1.61	0.0919373	15.89	6.27	15.3	11.9	8.4	27.8	16.1	11.3	6.4	0.4	9.2	4.1
Cdc14b	ENSMUSG00000033102.15	CDC14 cell division cycle 14B [Source:MGI Symbol;Acc:MGI:2441808]	218294	protein_coding	5859	1.61	0.0168693	76.4	43.78	65.6	123.9	58.2	55.5	78.8	57.7	49.9	30.1	36.7	44.5
Gm26601	ENSMUSG00000097859.1	predicted gene, 26601 [Source:MGI Symbol;Acc:MGI:5477095]	NA	lincRNA	3551	1.61	0.0985889	9.31	3.49	9.9	8.9	5.9	11.1	10.7	4.7	3.2	4	3.3	2.2
Fus	ENSMUSG00000030795.18	fused in sarcoma [Source:MGI Symbol;Acc:MGI:1353633]	233908	protein_coding	5536	1.6	0.0263465	1078.28	619.94	1034.3	1207	885.1	1421.1	843.9	745.3	732.4	352	738.2	531.8
Hnrnpr	ENSMUSG00000066037.14	heterogeneous nuclear ribonucleoprotein R [Source:MGI Symbol;Acc:MGI:1891692]	74326	protein_coding	21452	1.6	0.0794476	678.82	309.53	456.5	511.3	373.8	1670.9	381.6	296	372.6	228.8	414.2	236
Spata7	ENSMUSG00000021007.14	spermatogenesis associated 7 [Source:MGI Symbol;Acc:MGI:2144877]	104871	protein_coding	2774	1.6	0.0864079	25.02	12.79	34.1	15.9	15.3	22.2	37.6	10.3	23.3	3	16.7	10.6
Boc	ENSMUSG00000022687.12	biregional cell adhesion molecule-related/down-regulated by oncogenes (Cdon) binding protein [Source:MGI Symbol;Acc:MGI:2151153]	117606	protein_coding	4451	1.6	0.048472	218.65	115.45	186	393.4	226.3	138.8	148.7	92.4	136.8	128.2	97.7	122.1
Pld1	ENSMUSG00000027695.16	phospholipase D1 [Source:MGI Symbol;Acc:MGI:109585]	18805	protein_coding	4849	1.6	0.0305401	154.94	85.04	163.5	233.9	109	155.4	112.9	88.7	107.8	50.5	95.2	83
Gm47483	ENSMUSG00000111496.1	predicted gene, 47483 [Source:MGI Symbol;Acc:MGI:6096458]	NA	TEC	2015	1.6	0.0985889	10.64	4.47	15.3	16.8	8.4	5.6	7.2	6.6	4	3.8	4.2	3.8
Pi15	ENSMUSG00000067780.3	peptidase inhibitor 15 [Source:MGI Symbol;Acc:MGI:1934659]	94227	protein_coding	6923	1.6	0.0941794	91.68	44.46	168.9	128.8	66.6	27.8	66.3	76.9	50.7	21.2	38.4	35
2900005J15Rik	ENSMUSG00000043833.6	RIKEN cDNA 2900005J15 gene [Source:MGI Symbol;Acc:MGI:1914511]	NA	processed_transcript	2025	1.6	0.0869176	13.99	3.48	7.2	5.9	5.4	38.9	12.5	3.3	2.4	7	2.5	2.2
Rbm39	ENSMUSG00000027620.16	RNA binding motif protein 39 [Source:MGI Symbol;Acc:MGI:2157953]	170791	protein_coding	2810	1.6	0.0153988	718.03	406.32	558	940.4	500	1038.1	553.6	471.9	460.4	309	389.1	401.3
Luc7l2	ENSMUSG00000029823.16	LUC7-like 2 (S. cerevisiae) [Source:MGI Symbol;Acc:MGI:2183260]	192196	protein_coding	4253	1.6	0.00225718	752.66	445.18	701.8	1042.5	550.8	816	652.2	597.6	488.5	361.4	373.3	405.1
Dclk2	ENSMUSG00000028078.14	doublecortin-like kinase 2 [Source:MGI Symbol;Acc:MGI:1918012]	70762	protein_coding	8042	1.6	0.0837328	32.82	15.04	32.4	21.8	20.2	61.1	28.7	13.1	21.7	16.2	19.2	4.9
A430110C17Rik	ENSMUSG00000102415.1	RIKEN cDNA A430110C17 gene [Source:MGI Symbol;Acc:MGI:2444994]	NA	TEC	4348	1.6	0.0963398	10.57	3.49	7.2	23.8	5.4	11.1	5.4	5.2	4.8	2.8	2.5	2.2
Pdcd4	ENSMUSG00000024975.12	programmed cell death 4 [Source:MGI Symbol;Acc:MGI:107490]	18569	protein_coding	2418	1.6	0.0734839	279.25	119.84	231.8	747.2	159.3	111	146.9	101.3	134.4	132.4	134.4	96.6
Snhg1	ENSMUSG00000108414.1	small nucleolar RNA host gene 1 [Source:MGI Symbol;Acc:MGI:3763743]	NA	processed_transcript	2728	1.6	0.0230157	43.68	25.53	46.7	76.3	40.9	22.2	32.2	30.5	27.4	22.8	22.5	24.4
Snhg20	ENSMUSG00000086859.4	small nucleolar RNA host gene 20 [Source:MGI Symbol;Acc:MGI:1924222]	NA	lincRNA	2153	1.6	0.0827674	17.61	7.73	15.3	9.9	11.8	27.8	23.3	6.6	8	11.6	7.5	4.9
Rasgrp1	ENSMUSG00000027347.18	RAS guanyl releasing protein 1 [Source:MGI Symbol;Acc:MGI:1314635]	19419	protein_coding	5229	1.6	0.0869176	45.99	20.46	50.3	73.3	16.8	55.5	34	19.2	16.9	22	16.7	27.4
3110056K07Rik	ENSMUSG00000085622.9	RIKEN cDNA 3110056K07 gene [Source:MGI Symbol;Acc:MGI:1920454]	NA	processed_transcript	1790	1.6	0.0908153	13.64	7.21	15.3	15.9	9.9	11.1	16.1	8.9	8.9	2	10	6.2
Erbb2	ENSMUSG00000062312.5	erb-b2 receptor tyrosine kinase 2 [Source:MGI Symbol;Acc:MGI:95410]	13866	protein_coding	5012	1.6	0.0782404	250.57	87.56	118.6	827.5	108.5	94.4	103.9	80.2	104.6	96.6	80.2	76.2
Cep295	ENSMUSG00000046111.17	centrosomal protein 295 [Source:MGI Symbol;Acc:MGI:2442521]	319675	protein_coding	7605	1.59	0.0275931	131.7	75.16	142.9	153.6	83.3	144.3	134.4	100.8	89.3	39.1	77.7	68.9
Flt1	ENSMUSG00000029648.13	FMS-like tyrosine kinase 1 [Source:MGI Symbol;Acc:MGI:95558]	14254	protein_coding	6895	1.59	0.0627788	1058.83	573.28	984	1217.9	682	1654.2	756.1	612.1	803.2	406.5	633	411.6
Katnbl1	ENSMUSG00000027132.3	katanin p80 subunit B like 1 [Source:MGI Symbol;Acc:MGI:1919675]	72425	protein_coding	2886	1.59	0.0830312	37.19	18.89	33.2	33.7	31.1	61.1	26.9	20.6	22.5	5.2	30.1	16
Kif20b	ENSMUSG00000024795.11	kinesin family member 20B [Source:MGI Symbol;Acc:MGI:2444576]	240641	protein_coding	5564	1.59	0.0768702	71.03	35.44	81.8	36.7	42.4	138.8	55.5	58.6	29.8	14.8	38.4	35.5
Grik5	ENSMUSG00000003378.9	glutamate receptor, ionotropic, kainate 5 (gamma 2) [Source:MGI Symbol;Acc:MGI:95818]	14809	protein_coding	4061	1.59	0.0592934	47.51	24.81	42.2	66.4	34.5	38.9	55.5	20.2	29.8	40.9	15	18.2
Gm37677	ENSMUSG00000103976.1	predicted gene, 37677 [Source:MGI Symbol;Acc:MGI:5610905]	NA	TEC	7634	1.59	0.0914	23.28	10.87	18.9	17.8	16.3	22.2	41.2	22	12.9	5.6	9.2	4.6
2610307P16Rik	ENSMUSG00000085936.7	RIKEN cDNA 2610307P16 gene [Source:MGI Symbol;Acc:MGI:1919768]	NA	processed_transcript	1870	1.59	0.0940239	13.18	6.29	12.6	18.8	8.9	16.7	9	6.6	13.7	3.2	4.2	3.8
Adam33	ENSMUSG00000027318.17	a disintegrin and metallopeptidase domain 33 [Source:MGI Symbol;Acc:MGI:1341813]	110751	protein_coding	3574	1.59	0.0869176	56.28	26.34	18.9	88.2	41.4	66.6	66.3	34.2	25.8	29.9	25.1	16.8
Mark1	ENSMUSG00000026620.11	MAP/microtubule affinity regulating kinase 1 [Source:MGI Symbol;Acc:MGI:2664902]	226778	protein_coding	4221	1.59	0.0491725	98.06	50.21	68.3	210.1	77.4	61.1	73.5	44.6	60.4	52.3	52.6	41.2
Mdm4	ENSMUSG00000054387.13	transformed mouse 3T3 cell double minute 4 [Source:MGI Symbol;Acc:MGI:107934]	17248	protein_coding	7105	1.58	0.0199876	294.28	165.01	227.4	458.8	221.4	322	241.9	168.4	173	147.3	180.4	156
Pum1	ENSMUSG00000028580.15	pumilio RNA-binding family member 1 [Source:MGI Symbol;Acc:MGI:1931749]	80912	protein_coding	5389	1.58	0.0908591	925.32	432.48	626.3	973.1	496.1	1959.5	571.5	392.1	619.7	253.9	526.9	369.8
Hdgfl3	ENSMUSG00000025104.13	HDGF like 3 [Source:MGI Symbol;Acc:MGI:1352760]	29877	protein_coding	5887	1.58	0.0237083	103.1	60.13	97.9	122.9	73.5	138.8	82.4	56.3	88.5	32.3	68.5	55.1
AI661453	ENSMUSG00000034382.14	expressed sequence AI661453 [Source:MGI Symbol;Acc:MGI:2146908]	224833	protein_coding	4866	1.58	0.0690549	114.88	18.31	26.1	474.7	17.3	27.8	28.7	18.8	20.9	15.2	20.9	15.7
Gm20342	ENSMUSG00000101599.1	predicted gene, 20342 [Source:MGI Symbol;Acc:MGI:5012527]	NA	lincRNA	9720	1.58	0.0828749	35.45	18.1	44	20.8	27.1	33.3	52	22	22.5	15.2	22.5	8.1
E030022I16Rik	ENSMUSG00000111264.1	RIKEN cDNA E030022I16 gene [Source:MGI Symbol;Acc:MGI:2444690]	NA	TEC	2766	1.58	0.0940239	21.85	8.17	16.2	29.7	10.4	33.3	19.7	8	9.7	11.6	7.5	4.1
5530601H04Rik	ENSMUSG00000087174.7	RIKEN cDNA 5530601H04 gene [Source:MGI Symbol;Acc:MGI:1918695]	NA	processed_transcript	3732	1.58	0.0457487	41.68	22.24	34.1	34.7	37.5	55.5	46.6	31	17.7	17.4	23.4	21.7
Rbmx	ENSMUSG00000031134.16	RNA binding motif protein, X chromosome [Source:MGI Symbol;Acc:MGI:1343044]	19655	protein_coding	3107	1.58	0.0908591	395.45	179.31	257	260.6	229.3	999.2	231.1	146.3	216.5	109	273.1	151.7
Spag1	ENSMUSG00000037617.12	sperm associated antigen 1 [Source:MGI Symbol;Acc:MGI:1349387]	26942	protein_coding	4835	1.57	0.0982457	25.93	11.85	12.6	49.5	18.2	27.8	21.5	5.2	19.3	12.4	15	7.3
Cited2	ENSMUSG00000039910.10	Cbp/p300-interacting transactivator, with Glu/Asp-rich carboxy-terminal domain, 2 [Source:MGI Symbol;Acc:MGI:1306784]	17684	protein_coding	2411	1.57	0.0940239	846.01	407.41	656	1079.2	479.8	1565.4	449.7	349.9	652.7	168.1	547.8	318.5
Csnk1g1	ENSMUSG00000032384.16	casein kinase 1, gamma 1 [Source:MGI Symbol;Acc:MGI:2660884]	214897	protein_coding	7208	1.57	0.0241803	178	102.17	152.8	233.9	133.1	205.4	164.8	139.8	99	91	80.2	100.9
Brca2	ENSMUSG00000041147.10	breast cancer 2, early onset [Source:MGI Symbol;Acc:MGI:109337]	12190	protein_coding	10724	1.57	0.0488911	74.69	38.81	76.4	137.7	35	77.7	46.6	49.7	48.3	24.4	42.6	29
D630033A02Rik	ENSMUSG00000112237.1	RIKEN cDNA D630033A02 gene [Source:MGI Symbol;Acc:MGI:3028060]	NA	transcribed_processed_pseudogene	1034	1.57	0.0998018	14.77	5.58	10.8	14.9	7.9	27.8	12.5	5.2	4	8.8	5	4.9
Gm14292	ENSMUSG00000061897.5	predicted gene 14292 [Source:MGI Symbol;Acc:MGI:3649964]	NA	processed_pseudogene	456	1.57	0.0837328	166.3	46.28	77.3	68.4	42.4	571.8	71.7	38.9	69.2	25.6	61.8	35.8
Hspa4l	ENSMUSG00000025757.12	heat shock protein 4 like [Source:MGI Symbol;Acc:MGI:107422]	18415	protein_coding	9479	1.57	0.0179731	116.6	67.06	80.9	196.2	75.9	133.2	96.7	85.4	84.5	41.5	62.6	61.3
Ccnj	ENSMUSG00000025010.13	cyclin J [Source:MGI Symbol;Acc:MGI:2443297]	240665	protein_coding	3819	1.57	0.0710674	40.73	20.57	36.8	28.7	32.1	66.6	39.4	24.4	25.8	13.6	21.7	17.4
Eny2	ENSMUSG00000022338.8	ENY2 transcription and export complex 2 subunit [Source:MGI Symbol;Acc:MGI:1919286]	223527	protein_coding	3000	1.57	0.0412072	264.74	145.4	286.7	222	167.7	471.8	175.6	143.1	171.4	102.8	187.9	121.8
Ercc6	ENSMUSG00000054051.7	excision repair cross-complementing rodent repair deficiency, complementation group 6 [Source:MGI Symbol;Acc:MGI:1100494]	319955	protein_coding	8423	1.56	0.0202215	93.07	54.55	78.2	138.7	66.1	99.9	82.4	62.4	73.2	36.5	53.4	47.2
Spata13	ENSMUSG00000021990.15	spermatogenesis associated 13 [Source:MGI Symbol;Acc:MGI:104838]	219140	protein_coding	7517	1.56	0.0480408	204.57	116.93	279.5	183.3	138.1	255.4	166.6	105.1	164.2	99.4	110.2	105.8
Zfp101	ENSMUSG00000055240.16	zinc finger protein 101 [Source:MGI Symbol;Acc:MGI:107547]	22643	protein_coding	3743	1.56	0.0869176	35.23	15.11	28.8	15.9	23.2	83.3	25.1	13.6	20.1	13.2	15	13.6
Cldn34c1	ENSMUSG00000079450.11	claudin 34C1 [Source:MGI Symbol;Acc:MGI:1920311]	73061	protein_coding	3301	1.56	0.0846694	9.93	3.2	9.9	5	7.4	16.7	10.7	5.6	4	0	3.3	3
Mir17hg	ENSMUSG00000089726.2	Mir17 host gene (non-protein coding) [Source:MGI Symbol;Acc:MGI:1923207]	NA	lincRNA	3536	1.56	0.0919373	15.47	4.47	6.3	10.9	10.4	44.4	5.4	7	3.2	2.2	5	4.9
Kif13b	ENSMUSG00000060012.9	kinesin family member 13B [Source:MGI Symbol;Acc:MGI:1098265]	16554	protein_coding	8865	1.56	0.0338993	297.99	164.78	239	485.6	209.1	366.4	189.9	170.7	167.4	177.3	159.5	148.9
Shtn1	ENSMUSG00000041362.16	shootin 1 [Source:MGI Symbol;Acc:MGI:1918903]	71653	protein_coding	4081	1.56	0.0227233	126.45	75.93	145.6	132.8	92.2	172.1	89.6	69.9	69.2	55.1	91	94.4
Zfp608	ENSMUSG00000052713.8	zinc finger protein 608 [Source:MGI Symbol;Acc:MGI:2442338]	269023	protein_coding	6112	1.56	0.0309494	177.29	103.22	182.4	209.1	133.1	222	139.7	115.4	145.7	72.9	87.7	94.4
Pfkfb2	ENSMUSG00000026409.14	6-phosphofructo-2-kinase/fructose-2,6-biphosphatase 2 [Source:MGI Symbol;Acc:MGI:107815]	18640	protein_coding	4505	1.56	0.0487029	39.37	20.38	31.5	42.6	22.7	50	50.2	21.1	22.5	23	20	15.2
Tead3	ENSMUSG00000002249.21	TEA domain family member 3 [Source:MGI Symbol;Acc:MGI:109241]	21678	protein_coding	3443	1.56	0.0716416	118.95	62.27	85.4	243.8	75.9	105.5	84.2	65.7	42.7	85.6	43.4	74.1
Adamts6	ENSMUSG00000046169.10	a disintegrin-like and metallopeptidase (reprolysin type) with thrombospondin type 1 motif, 6 [Source:MGI Symbol;Acc:MGI:1347348]	108154	protein_coding	7690	1.56	0.0516913	63.28	36.65	62.9	72.3	61.1	55.5	64.5	41.3	60.4	33.5	15.9	32.3
Trim2	ENSMUSG00000027993.16	tripartite motif-containing 2 [Source:MGI Symbol;Acc:MGI:1933163]	80890	protein_coding	7428	1.56	0.0872936	180.4	86.48	135.7	390.4	96.6	161	118.2	105.1	97.4	64.3	90.2	75.4
Nktr	ENSMUSG00000032525.15	natural killer tumor recognition sequence [Source:MGI Symbol;Acc:MGI:97346]	18087	protein_coding	8950	1.56	0.0200652	470.47	272.34	388.2	759.1	347.6	482.9	374.5	359.3	293.8	225.8	243.8	239
Mkrn1	ENSMUSG00000029922.15	makorin, ring finger protein, 1 [Source:MGI Symbol;Acc:MGI:1859353]	54484	protein_coding	3046	1.56	0.0611832	425.22	219.38	298.3	528.2	247	816	236.5	168.4	251.1	205.2	285.6	186.7
Cpsf6	ENSMUSG00000055531.12	cleavage and polyadenylation specific factor 6 [Source:MGI Symbol;Acc:MGI:1913948]	432508	protein_coding	6526	1.56	0.00110279	291.66	172.19	241.7	335.9	223.9	427.4	229.3	182.9	181.1	145.1	172	179.9
Rictor	ENSMUSG00000050310.9	RPTOR independent companion of MTOR, complex 2 [Source:MGI Symbol;Acc:MGI:1926007]	78757	protein_coding	9312	1.56	0.0155617	200.73	118.15	153.7	332	155.8	177.6	184.5	140.2	144.9	82.7	111.9	111
Cnot2	ENSMUSG00000020166.15	CCR4-NOT transcription complex, subunit 2 [Source:MGI Symbol;Acc:MGI:1919318]	72068	protein_coding	2955	1.55	0.0946235	375.05	180.3	246.2	298.3	207.1	854.9	268.7	189	221.3	65.5	266.4	159.3
Fam124a	ENSMUSG00000035184.15	family with sequence similarity 124, member A [Source:MGI Symbol;Acc:MGI:3645930]	629059	protein_coding	3558	1.55	0.0966374	58.13	26.05	29.7	108	38	66.6	48.4	22.5	35.4	17.2	32.6	22.5
Agap2	ENSMUSG00000025422.9	ArfGAP with GTPase domain, ankyrin repeat and PH domain 2 [Source:MGI Symbol;Acc:MGI:3580016]	216439	protein_coding	5633	1.55	0.0967743	106.84	51.6	133	82.3	62.1	188.7	68.1	46.9	66.8	46.1	64.3	33.9
Gm14005	ENSMUSG00000074813.13	predicted gene 14005 [Source:MGI Symbol;Acc:MGI:3652191]	NA	lincRNA	1832	1.55	0.0590852	66.18	35.81	62	45.6	36.5	127.7	59.1	28.1	49.1	19.8	54.3	27.7
Tpk1	ENSMUSG00000029735.17	thiamine pyrophosphokinase [Source:MGI Symbol;Acc:MGI:1352500]	29807	protein_coding	2671	1.55	0.0940239	23.92	13.15	19.8	43.6	16.3	16.7	23.3	16.9	9.7	3.4	20.9	14.9
Sult5a1	ENSMUSG00000000739.14	sulfotransferase family 5A, member 1 [Source:MGI Symbol;Acc:MGI:1931463]	57429	protein_coding	3805	1.55	0.0965878	39.51	14.77	34.1	116.9	19.2	11.1	16.1	20.2	14.5	12	11.7	15.5
Slc25a13	ENSMUSG00000015112.15	solute carrier family 25 (mitochondrial carrier, adenine nucleotide translocator), member 13 [Source:MGI Symbol;Acc:MGI:1354721]	50799	protein_coding	3121	1.55	0.0653956	34.14	17.29	25.2	60.4	15.8	38.9	30.5	17.4	17.7	14.2	20.9	16.3
Epb41l4a	ENSMUSG00000024376.6	erythrocyte membrane protein band 4.1 like 4a [Source:MGI Symbol;Acc:MGI:103007]	13824	protein_coding	3853	1.55	0.0936624	26.97	13.75	32.4	48.6	15.8	16.7	21.5	15.5	14.5	12.6	15	11.1
Csmd1	ENSMUSG00000060924.15	CUB and Sushi multiple domains 1 [Source:MGI Symbol;Acc:MGI:2137383]	94109	protein_coding	14182	1.55	0.0918459	89.84	43.88	84.5	126.8	45.4	138.8	53.7	30	62.8	38.5	51.8	36.4
9330151L19Rik	ENSMUSG00000097061.2	RIKEN cDNA 9330151L19 gene [Source:MGI Symbol;Acc:MGI:3041168]	NA	bidirectional_promoter_lncRNA	2545	1.55	0.0908591	24.35	11.39	19.8	21.8	12.8	33.3	34	13.1	12.1	8.4	10.9	12.5
Ints6	ENSMUSG00000035161.7	integrator complex subunit 6 [Source:MGI Symbol;Acc:MGI:1202397]	18130	protein_coding	10883	1.55	0.0868143	326.99	156.14	211.2	278.5	153.4	771.6	220.4	148.2	202.8	108.4	205.4	115.8
Fryl	ENSMUSG00000070733.13	FRY like transcription coactivator [Source:MGI Symbol;Acc:MGI:1919563]	72313	protein_coding	11340	1.55	0.00380423	372.17	223.88	340.6	521.3	248.5	388.6	361.9	251.4	288.9	204.8	187.9	186.4
Zc3h7a	ENSMUSG00000037965.14	zinc finger CCCH type containing 7 A [Source:MGI Symbol;Acc:MGI:2445044]	106205	protein_coding	3825	1.55	0.0187035	202.85	116.13	200.4	314.1	131.7	249.8	118.2	123.4	112.7	92.4	126.9	125.3
4833420G17Rik	ENSMUSG00000062822.8	RIKEN cDNA 4833420G17 gene [Source:MGI Symbol;Acc:MGI:1914642]	67392	protein_coding	3406	1.55	0.0406203	109.23	60.06	67.4	187.3	83.3	122.1	86	64.3	75.7	63.9	49.3	47.2
Rrnad1	ENSMUSG00000004896.16	ribosomal RNA adenine dimethylase domain containing 1 [Source:MGI Symbol;Acc:MGI:2387197]	229503	protein_coding	3565	1.55	0.0355444	50.7	27.29	38.6	58.5	35.5	83.3	37.6	22.5	24.9	26.8	32.6	29.6
Zfp945	ENSMUSG00000059142.16	zinc finger protein 945 [Source:MGI Symbol;Acc:MGI:2445132]	240041	protein_coding	6618	1.54	0.0690393	59.37	33.52	50.3	51.5	52.3	94.4	48.4	40.8	36.2	13.2	44.3	33.1
Eif2ak4	ENSMUSG00000005102.13	eukaryotic translation initiation factor 2 alpha kinase 4 [Source:MGI Symbol;Acc:MGI:1353427]	27103	protein_coding	5298	1.54	0.0248549	121.59	70.11	112.3	182.3	79.4	144.3	89.6	78.3	79.7	50.7	72.7	69.2
Alms1	ENSMUSG00000063810.7	ALMS1, centrosome and basal body associated [Source:MGI Symbol;Acc:MGI:1934606]	236266	protein_coding	11163	1.54	0.0603491	69.25	36.45	51.2	53.5	52.8	133.2	55.5	41.7	44.3	23	40.1	33.1
Dock6	ENSMUSG00000032198.9	dedicator of cytokinesis 6 [Source:MGI Symbol;Acc:MGI:1914789]	319899	protein_coding	6880	1.54	0.0219756	278.57	162.78	251.6	362.7	225.8	366.4	186.3	151.5	189.1	176.1	163.7	133.5
Dixdc1	ENSMUSG00000032064.17	DIX domain containing 1 [Source:MGI Symbol;Acc:MGI:2679721]	330938	protein_coding	6453	1.54	0.0810396	38.14	19.24	42.2	33.7	20.2	44.4	50.2	22	19.3	15.4	23.4	16
Dkk3	ENSMUSG00000030772.6	dickkopf WNT signaling pathway inhibitor 3 [Source:MGI Symbol;Acc:MGI:1354952]	50781	protein_coding	3359	1.54	0.079166	233.56	128.96	247.1	454.9	202.2	122.1	141.5	90.1	186.7	138.8	93.5	135.7
Ano1	ENSMUSG00000031075.18	anoctamin 1, calcium activated chloride channel [Source:MGI Symbol;Acc:MGI:2142149]	101772	protein_coding	4585	1.54	0.0869209	114.49	49.96	99.7	264.6	42.4	83.3	82.4	41.7	65.2	56.3	53.4	33.1
Cdkl3	ENSMUSG00000020389.19	cyclin-dependent kinase-like 3 [Source:MGI Symbol;Acc:MGI:2388268]	213084	protein_coding	2770	1.54	0.0842504	28.37	15	28.8	19.8	18.7	33.3	41.2	9.9	24.1	11	15.9	14.1
Pan3	ENSMUSG00000029647.15	PAN3 poly(A) specific ribonuclease subunit [Source:MGI Symbol;Acc:MGI:1919837]	72587	protein_coding	5541	1.54	0.0155812	296.94	174.8	328	493.5	212.5	199.8	250.8	193.7	218.9	118.2	180.4	162.8
Gm22442	ENSMUSG00000087881.1	predicted gene, 22442 [Source:MGI Symbol;Acc:MGI:5452219]	NA	scaRNA	144	1.54	0.0909097	58.95	30.13	71	97.1	53.7	38.9	34	28.6	26.6	58.3	11.7	25.5
Syne2	ENSMUSG00000063450.14	spectrin repeat containing, nuclear envelope 2 [Source:MGI Symbol;Acc:MGI:2449316]	319565	protein_coding	21704	1.54	0.0906236	681.31	236.84	255.2	2167.3	260.9	433	290.2	323.6	232.6	224	213.8	190.2
Fam135a	ENSMUSG00000026153.15	family with sequence similarity 135, member A [Source:MGI Symbol;Acc:MGI:1915437]	68187	protein_coding	5536	1.54	0.0277181	144.37	85.61	104.2	225	125.2	127.7	139.7	92.9	104.6	74.1	71	85.5
Med13l	ENSMUSG00000018076.12	mediator complex subunit 13-like [Source:MGI Symbol;Acc:MGI:2670178]	76199	protein_coding	9296	1.53	0.0624545	827.09	428.92	601.2	1962.1	538.5	560.7	473	425.9	557.7	481.5	252.2	427.3
Sema4g	ENSMUSG00000025207.15	sema domain, immunoglobulin domain (Ig), transmembrane domain (TM) and short cytoplasmic domain, (semaphorin) 4G [Source:MGI Symbol;Acc:MGI:1347047]	26456	protein_coding	4552	1.53	0.0812409	20.64	6.63	13.5	50.5	6.4	16.7	16.1	7	8	3.6	13.4	1.1
Taf15	ENSMUSG00000020680.15	TATA-box binding protein associated factor 15 [Source:MGI Symbol;Acc:MGI:1917689]	70439	protein_coding	2068	1.53	0.0439036	312.27	171.57	227.4	426.1	185.4	521.8	200.7	186.7	181.1	164.3	191.2	134.6
Hecw2	ENSMUSG00000042807.15	HECT, C2 and WW domain containing E3 ubiquitin protein ligase 2 [Source:MGI Symbol;Acc:MGI:2685817]	329152	protein_coding	11263	1.53	0.0902695	183.05	95.23	191.4	106	148.9	322	146.9	106.5	112.7	61.9	118.6	76.5
Snrk	ENSMUSG00000038145.17	SNF related kinase [Source:MGI Symbol;Acc:MGI:108104]	20623	protein_coding	4811	1.53	0.0376207	402.29	229.71	377.4	696.7	314.1	388.6	234.7	251.4	303.4	184.9	233.8	175
Tspan15	ENSMUSG00000037031.10	tetraspanin 15 [Source:MGI Symbol;Acc:MGI:1917673]	70423	protein_coding	3638	1.53	0.0321711	121.44	72.84	111.4	117.9	92.7	177.6	107.5	64.3	88.5	54.5	111.1	45.9
Cd109	ENSMUSG00000046186.8	CD109 antigen [Source:MGI Symbol;Acc:MGI:2445221]	235505	protein_coding	5860	1.53	0.0797291	314.5	166.41	423.2	378.6	159.3	410.8	200.7	157.1	144.1	173.7	165.3	191.8
Fst	ENSMUSG00000021765.9	follistatin [Source:MGI Symbol;Acc:MGI:95586]	14313	protein_coding	2921	1.53	0.0833754	220.22	120.48	284.9	332	244.6	99.9	139.7	103.2	168.2	81.1	149.5	100.4
Atp11b	ENSMUSG00000037400.17	ATPase, class VI, type 11B [Source:MGI Symbol;Acc:MGI:1923545]	76295	protein_coding	6322	1.53	0.0160091	193.23	113.99	142	350.8	160.3	155.4	157.7	140.2	134.4	84	106.9	104.5
Usp6nl	ENSMUSG00000039046.15	USP6 N-terminal like [Source:MGI Symbol;Acc:MGI:2138893]	98910	protein_coding	7484	1.53	0.0385859	153.06	87.73	150.1	270.5	116.9	122.1	105.7	81.1	105.4	80.7	91.9	79.5
Lrrc1	ENSMUSG00000032352.16	leucine rich repeat containing 1 [Source:MGI Symbol;Acc:MGI:2442313]	214345	protein_coding	4275	1.53	0.0925216	50.95	17.27	37.7	134.8	17.8	55.5	9	14.5	11.3	22.2	22.5	15.7
Ramp1	ENSMUSG00000034353.14	receptor (calcitonin) activity modifying protein 1 [Source:MGI Symbol;Acc:MGI:1858418]	51801	protein_coding	2325	1.53	0.0998627	21.15	10.34	29.7	21.8	15.8	27.8	10.7	10.8	10.5	12	10	8.4
Tcim	ENSMUSG00000056313.5	transcriptional and immune response regulator [Source:MGI Symbol;Acc:MGI:1916318]	69068	protein_coding	1805	1.53	0.0725166	100.8	61.98	101.5	134.8	112.9	77.7	77	54.4	82.1	29.1	86.8	57.5
Hic2	ENSMUSG00000050240.16	hypermethylated in cancer 2 [Source:MGI Symbol;Acc:MGI:1929869]	58180	protein_coding	6354	1.53	0.0861186	28.68	16.29	28.8	35.7	30.1	16.7	32.2	24.4	20.1	8.6	14.2	14.1
Abat	ENSMUSG00000057880.12	4-aminobutyrate aminotransferase [Source:MGI Symbol;Acc:MGI:2443582]	268860	protein_coding	4636	1.53	0.0366221	79.57	45.32	80.9	55.5	64.1	122.1	75.2	46.4	43.5	37.3	58.5	41
Ccnl2	ENSMUSG00000029068.16	cyclin L2 [Source:MGI Symbol;Acc:MGI:1927119]	56036	protein_coding	4220	1.52	0.0483841	282.81	153.66	265.1	554.9	198.7	205.4	189.9	157.1	151.3	173.7	147.8	138.4
Pcf11	ENSMUSG00000041328.16	PCF11 cleavage and polyadenylation factor subunit [Source:MGI Symbol;Acc:MGI:1919579]	74737	protein_coding	5995	1.52	0.0579797	288.17	160.43	236.3	487.6	164.2	310.9	241.9	197.5	202	109.8	166.2	126.7
Strn	ENSMUSG00000024077.15	striatin, calmodulin binding protein [Source:MGI Symbol;Acc:MGI:1333757]	268980	protein_coding	8629	1.52	0.0346738	271.3	160.33	257.9	450.9	203.2	233.1	211.4	172.6	210.9	123	160.3	134.8
Ubxn7	ENSMUSG00000053774.9	UBX domain protein 7 [Source:MGI Symbol;Acc:MGI:2146388]	224111	protein_coding	10313	1.52	0.0155617	287.74	177.15	276.8	382.5	244.6	310.9	224	191.4	243.1	138.4	162	150.8
Gab2	ENSMUSG00000004508.6	growth factor receptor bound protein 2-associated protein 2 [Source:MGI Symbol;Acc:MGI:1333854]	14389	protein_coding	6168	1.52	0.0446537	318.77	192.36	287.6	457.8	293.4	327.5	227.5	175.9	316.3	116.6	205.4	147.6
Ccdc122	ENSMUSG00000034795.14	coiled-coil domain containing 122 [Source:MGI Symbol;Acc:MGI:1918358]	108811	protein_coding	1721	1.52	0.0657289	24.88	15.59	26.1	25.8	21.7	22.2	28.7	14.5	19.3	8.8	20.9	14.4
Tjp1	ENSMUSG00000030516.14	tight junction protein 1 [Source:MGI Symbol;Acc:MGI:98759]	21872	protein_coding	7049	1.52	0.0479898	579.98	349.09	570.6	755.1	479.3	682.8	412.1	376.2	556.9	193.1	344.9	274.3
Caprin2	ENSMUSG00000030309.16	caprin family member 2 [Source:MGI Symbol;Acc:MGI:2448541]	232560	protein_coding	6291	1.52	0.0868059	28.92	16.71	27.9	24.8	21.2	27.8	43	16.9	16.9	7	28.4	14.4
Kdsr	ENSMUSG00000009905.5	3-ketodihydrosphingosine reductase [Source:MGI Symbol;Acc:MGI:1918000]	70750	protein_coding	5518	1.52	0.0445813	118.86	67	99.7	186.3	97.6	144.3	66.3	73.6	69.2	46.3	71.8	74.1
Mbd6	ENSMUSG00000025409.14	methyl-CpG binding domain protein 6 [Source:MGI Symbol;Acc:MGI:106378]	110962	protein_coding	4287	1.52	0.00143201	209.89	127.46	204.9	252.7	160.8	260.9	170.2	139.3	145.7	118.8	113.6	119.9
Zfp52	ENSMUSG00000051341.6	zinc finger protein 52 [Source:MGI Symbol;Acc:MGI:99199]	22710	protein_coding	3164	1.52	0.0744403	72.19	39.25	66.5	102.1	47.8	94.4	50.2	34.2	60.4	25.2	38.4	38
Cyp2d22	ENSMUSG00000061740.8	cytochrome P450, family 2, subfamily d, polypeptide 22 [Source:MGI Symbol;Acc:MGI:1929474]	56448	protein_coding	3398	1.52	0.0953013	57.9	29.86	40.4	93.2	59.2	55.5	41.2	19.2	53.1	27.6	30.1	19.3
Rin1	ENSMUSG00000024883.7	Ras and Rab interactor 1 [Source:MGI Symbol;Acc:MGI:2385695]	225870	protein_coding	4503	1.51	0.0998627	101.04	51.78	79.1	195.2	65.6	127.7	37.6	31.4	108.7	33.9	44.3	40.7
Fnip2	ENSMUSG00000061175.11	folliculin interacting protein 2 [Source:MGI Symbol;Acc:MGI:2683054]	329679	protein_coding	7299	1.51	0.0307781	302.54	181.79	272.3	423.1	215.5	388.6	213.2	181.1	215.7	146.5	204.6	161.2
2410002F23Rik	ENSMUSG00000045411.16	RIKEN cDNA 2410002F23 gene [Source:MGI Symbol;Acc:MGI:1914226]	668661	protein_coding	4201	1.51	0.0625526	87.35	48.51	105.1	108	71	122.1	30.5	53.5	58.8	43.1	49.3	38
Zfp113	ENSMUSG00000037007.17	zinc finger protein 113 [Source:MGI Symbol;Acc:MGI:1929116]	56314	protein_coding	6470	1.51	0.05994	51.37	27.61	44	33.7	31.6	77.7	69.9	33.3	28.2	19.4	28.4	28.8
Bptf	ENSMUSG00000040481.17	bromodomain PHD finger transcription factor [Source:MGI Symbol;Acc:MGI:2444008]	207165	protein_coding	12036	1.51	0.0239168	595.53	369.39	542.8	846.3	508.4	616.2	464	453.1	477.3	251.9	334	330.7
Zcchc7	ENSMUSG00000035649.17	zinc finger, CCHC domain containing 7 [Source:MGI Symbol;Acc:MGI:2442912]	319885	protein_coding	4709	1.51	0.0384237	113.12	66.77	91.7	153.6	92.7	116.6	111.1	81.6	77.3	43.5	71	60.5
Tll1	ENSMUSG00000053626.5	tolloid-like [Source:MGI Symbol;Acc:MGI:106923]	21892	protein_coding	4767	1.51	0.0908591	65.73	38.82	69.2	62.4	62.1	72.2	62.7	27.2	86.9	23.4	25.1	31.5
Arid2	ENSMUSG00000033237.19	AT rich interactive domain 2 (ARID, RFX-like) [Source:MGI Symbol;Acc:MGI:1924294]	77044	protein_coding	8507	1.51	0.0237844	265.17	164.88	264.2	329	242.6	255.4	234.7	195.1	215.7	111.4	148.6	153.6
Dmxl2	ENSMUSG00000041268.17	Dmx-like 2 [Source:MGI Symbol;Acc:MGI:2444630]	235380	protein_coding	10614	1.51	0.0802478	144.84	82.12	147.4	190.3	105	177.6	103.9	81.6	99.8	54.5	85.2	89.5
Setd5	ENSMUSG00000034269.12	SET domain containing 5 [Source:MGI Symbol;Acc:MGI:1920145]	72895	protein_coding	6755	1.5	0.0416282	770.04	455.85	618.2	897.8	503	1187.9	643.2	471.4	589.9	402.5	422.5	392.8
Ube2e2	ENSMUSG00000058317.12	ubiquitin-conjugating enzyme E2E 2 [Source:MGI Symbol;Acc:MGI:2384997]	218793	protein_coding	2135	1.5	0.0403256	69.79	40.49	67.4	90.2	50.8	83.3	57.3	34.7	36.2	49.5	36.7	45.3
Gm45555	ENSMUSG00000109652.1	predicted gene 45555 [Source:MGI Symbol;Acc:MGI:5791391]	NA	TEC	2602	1.5	0.092192	12.28	4.72	7.2	12.9	10.4	16.7	14.3	9.4	8	1.2	2.5	2.4
Phf14	ENSMUSG00000029629.17	PHD finger protein 14 [Source:MGI Symbol;Acc:MGI:1923539]	75725	protein_coding	5905	1.5	0.030264	204.67	124.92	173.4	255.7	182	233.1	179.2	159.5	135.2	99.8	121.1	109.1
Plb1	ENSMUSG00000029134.14	phospholipase B1 [Source:MGI Symbol;Acc:MGI:1922406]	665270	protein_coding	4771	1.5	0.0926528	9.93	3.12	9.9	22.8	2.5	5.6	9	4.2	0.8	1	3.3	6.2
Egr1	ENSMUSG00000038418.7	early growth response 1 [Source:MGI Symbol;Acc:MGI:95295]	13653	protein_coding	4484	1.5	0.0856141	1062.88	274.08	226.5	3947.1	403.9	416.3	320.7	203.1	319.5	233	278.9	335.9
Pou2f1	ENSMUSG00000026565.18	POU domain, class 2, transcription factor 1 [Source:MGI Symbol;Acc:MGI:101898]	18986	protein_coding	13050	1.5	0.0492689	159.68	92.47	116.8	220	107.5	205.4	148.7	121	115.9	73.5	73.5	78.4
Ccdc82	ENSMUSG00000079084.10	coiled-coil domain containing 82 [Source:MGI Symbol;Acc:MGI:1913646]	66396	protein_coding	4736	1.5	0.0307781	100.61	58.2	86.3	134.8	62.6	138.8	80.6	67.5	63.6	46.9	69.3	43.7
Appl2	ENSMUSG00000020263.14	adaptor protein, phosphotyrosine interaction, PH domain and leucine zipper containing 2 [Source:MGI Symbol;Acc:MGI:2384914]	216190	protein_coding	3377	1.5	0.0710787	184.43	106.01	161.8	327	132.6	161	139.7	124.8	131.2	55.5	136.9	81.7
Scarna13	ENSMUSG00000088789.1	small Cajal body-specific RNA 1 [Source:MGI Symbol;Acc:MGI:4360027]	NA	scaRNA	275	1.5	0.0725166	147.48	82.53	142	214.1	131.2	149.9	100.3	109.3	76.5	78.1	56.8	92
Rhno1	ENSMUSG00000048668.16	RAD9-HUS1-RAD1 interacting nuclear orphan 1 [Source:MGI Symbol;Acc:MGI:1915315]	72440	protein_coding	3697	1.5	0.0384989	74.31	42.44	65.6	87.2	47.3	94.4	77	45.5	38.6	43.7	42.6	41.8
Rad18	ENSMUSG00000030254.16	RAD18 E3 ubiquitin protein ligase [Source:MGI Symbol;Acc:MGI:1890476]	58186	protein_coding	3535	1.5	0.062567	58.32	32.95	58.4	75.3	35	88.8	34	31	37.8	24.8	45.1	26
Cuta	ENSMUSG00000024194.15	cutA divalent cation tolerance homolog [Source:MGI Symbol;Acc:MGI:1914925]	67675	protein_coding	639	-1.5	0.0337098	77.08	132.55	80	48.6	111.9	50	95	145.4	75.7	182.7	134.4	124.5
Ndufb11	ENSMUSG00000031059.9	NADH:ubiquinone oxidoreductase subunit B11 [Source:MGI Symbol;Acc:MGI:1349919]	104130	protein_coding	908	-1.5	0.0762367	184.22	329.25	158.2	118.9	234.7	138.8	270.5	359.8	194.8	505.3	251.4	335.1
Vdac1	ENSMUSG00000020402.11	voltage-dependent anion channel 1 [Source:MGI Symbol;Acc:MGI:106919]	22333	protein_coding	2022	-1.5	0.0711953	860.21	1466.36	759.3	580.7	1056.7	444.1	1460.2	1826.9	982.7	1721.9	1086.4	1713.8
B4galt5	ENSMUSG00000017929.13	UDP-Gal:betaGlcNAc beta 1,4-galactosyltransferase, polypeptide 5 [Source:MGI Symbol;Acc:MGI:1927169]	56336	protein_coding	4210	-1.5	0.0118666	247.03	385.85	213.9	253.7	238.2	310.9	218.6	345.7	394.4	486.3	288.1	414.8
Anapc5	ENSMUSG00000029472.13	anaphase-promoting complex subunit 5 [Source:MGI Symbol;Acc:MGI:1929722]	59008	protein_coding	3376	-1.51	0.0526243	770.74	1316.08	673.1	581.7	884.1	627.3	1087.5	1520.7	788.7	1616.5	988.7	1665.8
Atp5f1	ENSMUSG00000000563.17	ATP synthase, H+ transporting, mitochondrial F0 complex, subunit B1 [Source:MGI Symbol;Acc:MGI:1100495]	11950	protein_coding	2527	-1.51	0.0595858	454.03	779.51	470.9	291.3	560.7	266.5	680.8	967.6	592.4	1013.4	562.8	761.3
Cyb5rl	ENSMUSG00000028621.17	cytochrome b5 reductase-like [Source:MGI Symbol;Acc:MGI:1919657]	230582	protein_coding	5471	-1.51	0.0908086	18.37	33.82	18	11.9	25.6	16.7	19.7	31	28.2	52.1	24.2	33.6
Cox5a	ENSMUSG00000000088.7	cytochrome c oxidase subunit 5A [Source:MGI Symbol;Acc:MGI:88474]	12858	protein_coding	1818	-1.51	0.0492689	259.52	426.71	231.8	163.5	339.8	166.5	396	439	341.2	497.5	345.7	510.1
Mdh2	ENSMUSG00000019179.10	malate dehydrogenase 2, NAD (mitochondrial) [Source:MGI Symbol;Acc:MGI:97050]	17448	protein_coding	1606	-1.51	0.0227233	475.08	777.55	514.9	356.8	505.4	294.2	704.1	879.5	527.2	1092.4	501	887.7
Psmb6	ENSMUSG00000018286.6	proteasome (prosome, macropain) subunit, beta type 6 [Source:MGI Symbol;Acc:MGI:104880]	19175	protein_coding	966	-1.51	0.0528843	293.58	494.23	245.3	225.9	453.2	244.2	299.2	360.7	449.9	760	390.8	509.8
Selenow	ENSMUSG00000041571.9	selenoprotein W [Source:MGI Symbol;Acc:MGI:1100878]	20364	protein_coding	736	-1.52	0.0954087	343.13	660.8	250.7	178.4	450.7	199.8	636	1001.9	391.1	727.5	462.6	720.9
Atpaf2	ENSMUSG00000042709.14	ATP synthase mitochondrial F1 complex assembly factor 2 [Source:MGI Symbol;Acc:MGI:2180561]	246782	protein_coding	1813	-1.52	0.0627788	39.25	68.61	36.8	31.7	43.9	44.4	39.4	66.6	40.2	111	58.5	66.7
Cisd1	ENSMUSG00000037710.8	CDGSH iron sulfur domain 1 [Source:MGI Symbol;Acc:MGI:1261855]	52637	protein_coding	1084	-1.52	0.0918459	77.19	147.02	65.6	61.4	112.9	27.8	118.2	158.5	108.7	205.6	96	166.3
Srpr	ENSMUSG00000032042.11	signal recognition particle receptor ('docking protein') [Source:MGI Symbol;Acc:MGI:1914648]	67398	protein_coding	2993	-1.52	0.0248549	446.09	733.44	354.1	445.9	481.8	310.9	637.8	910.4	549.7	768.4	587.9	850.8
Cs	ENSMUSG00000005683.8	citrate synthase [Source:MGI Symbol;Acc:MGI:88529]	12974	protein_coding	3003	-1.52	0.043554	580.39	999.33	530.2	558.9	592.7	283.1	937	1103.7	650.3	1475.8	678.1	1088.7
Cox14	ENSMUSG00000023020.2	cytochrome c oxidase assembly protein 14 [Source:MGI Symbol;Acc:MGI:1913629]	66379	protein_coding	723	-1.52	0.0706514	52.48	94.95	59.3	37.7	75	27.8	62.7	94.3	87.7	119.6	86.8	86.3
Pgp	ENSMUSG00000043445.6	phosphoglycolate phosphatase [Source:MGI Symbol;Acc:MGI:1914328]	67078	protein_coding	1027	-1.52	0.0799224	55.17	97.33	51.2	41.6	62.6	66.6	53.7	85.4	86.1	158.3	56.8	100.1
Srprb	ENSMUSG00000032553.14	signal recognition particle receptor, B subunit [Source:MGI Symbol;Acc:MGI:102964]	20818	protein_coding	3166	-1.52	0.0699097	38.87	68.42	36.8	33.7	45.4	44.4	34	50.7	62.8	116.2	47.6	64.8
Ctdnep1	ENSMUSG00000018559.16	CTD nuclear envelope phosphatase 1 [Source:MGI Symbol;Acc:MGI:1914431]	67181	protein_coding	1627	-1.52	0.00840144	279.3	456.28	283.1	220	320	172.1	401.3	470	301.8	613.5	374.9	521.2
Ndufb9	ENSMUSG00000022354.4	NADH:ubiquinone oxidoreductase subunit B9 [Source:MGI Symbol;Acc:MGI:1913468]	66218	protein_coding	704	-1.52	0.0941794	145.45	283.89	133	95.1	202.7	83.3	213.2	295	169.8	498.1	167	289.5
Tufm	ENSMUSG00000073838.10	Tu translation elongation factor, mitochondrial [Source:MGI Symbol;Acc:MGI:1923686]	233870	protein_coding	1754	-1.52	0.0484649	106.91	178.48	126.7	57.5	125.7	77.7	146.9	144	146.5	255.9	145.3	200.8
Cd99l2	ENSMUSG00000035776.14	CD99 antigen-like 2 [Source:MGI Symbol;Acc:MGI:2177151]	171486	protein_coding	3600	-1.52	0.0403037	182.71	299.12	160	105	278.1	99.9	270.5	295	215.7	349	307.3	328.6
Prmt7	ENSMUSG00000060098.11	protein arginine N-methyltransferase 7 [Source:MGI Symbol;Acc:MGI:2384879]	214572	protein_coding	3472	-1.52	0.0525562	77.72	132.84	88.1	53.5	119.8	55.5	71.7	99.9	127.2	181.5	109.4	146.2
Pnp	ENSMUSG00000115338.2	purine-nucleoside phosphorylase [Source:MGI Symbol;Acc:MGI:97365]	18950	protein_coding	2942	-1.53	0.0439432	33.3	56.12	35.9	36.7	35.5	33.3	25.1	59.1	47.5	66.9	50.9	56.2
Cd300ld	ENSMUSG00000034641.2	CD300 molecule like family member d [Source:MGI Symbol;Acc:MGI:2442358]	217305	protein_coding	2645	-1.53	0.0845613	20.92	42.66	15.3	13.9	35.5	16.7	23.3	43.6	43.5	32.1	55.1	39.1
F13a1	ENSMUSG00000039109.16	coagulation factor XIII, A1 subunit [Source:MGI Symbol;Acc:MGI:1921395]	74145	protein_coding	3952	-1.53	0.0870334	679.4	1287.15	417	531.2	630.2	1021.4	797.3	1614	618.1	1272.1	1621.7	1309.9
Calm1	ENSMUSG00000001175.14	calmodulin 1 [Source:MGI Symbol;Acc:MGI:88251]	12313	protein_coding	4115	-1.53	0.0124886	1308.93	2132.64	1414.4	912.7	1592.7	1243.4	1381.3	2646.4	1888.1	1770.8	1936.5	2421.4
Romo1	ENSMUSG00000067847.13	reactive oxygen species modulator 1 [Source:MGI Symbol;Acc:MGI:1914317]	67067	protein_coding	569	-1.53	0.07168	140.55	249.86	154.6	80.3	211.1	77.7	179.2	230.8	228.6	363.3	191.2	235.5
Fem1a	ENSMUSG00000043683.4	feminization 1 homolog a (C. elegans) [Source:MGI Symbol;Acc:MGI:1335089]	14154	protein_coding	6801	-1.53	0.0864399	362.71	702.57	275	221	418.6	210.9	688	750.9	353.3	1096.4	413.4	898.8
Atp5mpl	ENSMUSG00000021290.6	ATP synthase membrane subunit 6.8PL [Source:MGI Symbol;Acc:MGI:1917507]	70257	protein_coding	612	-1.53	0.0842504	116.71	202.53	131.2	38.6	168.6	44.4	200.7	228	185.1	258.5	132.8	208.4
Ints3	ENSMUSG00000027933.11	integrator complex subunit 3 [Source:MGI Symbol;Acc:MGI:2140050]	229543	protein_coding	4337	-1.53	0.0428269	111.43	194.61	139.3	91.2	155.8	77.7	93.2	146.3	152.1	251.9	217.1	205.6
Med29	ENSMUSG00000003444.8	mediator complex subunit 29 [Source:MGI Symbol;Acc:MGI:1914474]	67224	protein_coding	1281	-1.53	0.0705769	28.73	52.07	35	21.8	30.6	22.2	34	35.6	38.6	81.7	49.3	55.1
Nomo1	ENSMUSG00000030835.6	nodal modulator 1 [Source:MGI Symbol;Acc:MGI:2385850]	211548	protein_coding	4257	-1.54	0.00417014	349.46	569.29	377.4	314.1	405.3	227.6	422.8	511.3	538.4	724.1	425	647.6
Pla2g15	ENSMUSG00000031903.7	phospholipase A2, group XV [Source:MGI Symbol;Acc:MGI:2178076]	192654	protein_coding	2706	-1.54	0.0126048	162.56	271.38	158.2	111	181	194.3	168.4	194.2	185.9	384.1	329	263.7
Klc2	ENSMUSG00000024862.16	kinesin light chain 2 [Source:MGI Symbol;Acc:MGI:107953]	16594	protein_coding	3169	-1.54	0.0581441	131.34	226.06	123.1	68.4	185.4	122.1	157.7	224.2	187.5	317.2	166.2	235.2
Dym	ENSMUSG00000035765.9	dymeclin [Source:MGI Symbol;Acc:MGI:1918480]	69190	protein_coding	2471	-1.54	0.0376207	132.09	223.99	128.5	106	196.3	66.6	163	235	218.1	242.6	167.8	256.4
Etfb	ENSMUSG00000004610.4	electron transferring flavoprotein, beta polypeptide [Source:MGI Symbol;Acc:MGI:106098]	110826	protein_coding	893	-1.54	0.0671855	27.84	52.02	31.5	22.8	41.4	16.7	26.9	46.4	41	77.1	41.8	53.7
Clybl	ENSMUSG00000025545.10	citrate lyase beta like [Source:MGI Symbol;Acc:MGI:1916884]	69634	protein_coding	1359	-1.54	0.055017	29.24	54.35	25.2	38.6	32.1	5.6	44.8	62.9	42.7	51.3	50.1	64.8
Ppa1	ENSMUSG00000020089.8	pyrophosphatase (inorganic) 1 [Source:MGI Symbol;Acc:MGI:97831]	67895	protein_coding	1432	-1.54	0.0642911	83.76	148.51	94.4	65.4	139.5	38.9	80.6	119.6	165.8	178.9	122.8	155.5
Sssca1	ENSMUSG00000079478.8	Sjogren syndrome/scleroderma autoantigen 1 [Source:MGI Symbol;Acc:MGI:1913482]	56390	protein_coding	2532	-1.54	0.0454233	23.3	42.18	27	19.8	31.6	16.7	21.5	30	37	57.5	45.1	41.2
Jpt1	ENSMUSG00000020737.12	Jupiter microtubule associated homolog 1 [Source:MGI Symbol;Acc:MGI:1096361]	15374	protein_coding	1375	-1.54	0.043031	176.85	305	153.7	142.7	269.2	161	157.7	228.4	235.8	484.9	274.7	301.1
Polr2c	ENSMUSG00000031783.10	polymerase (RNA) II (DNA directed) polypeptide C [Source:MGI Symbol;Acc:MGI:109299]	20021	protein_coding	3881	-1.55	0.0248549	52.54	90.81	60.2	48.6	59.2	50	44.8	82.6	70	118	88.5	95
Agpat1	ENSMUSG00000034254.17	1-acylglycerol-3-phosphate O-acyltransferase 1 (lysophosphatidic acid acyltransferase, alpha) [Source:MGI Symbol;Acc:MGI:1932075]	55979	protein_coding	2190	-1.55	0.0229564	148.73	246.87	133	85.2	202.7	122.1	200.7	248.1	189.9	308.2	195.4	292.7
Cycs	ENSMUSG00000063694.5	cytochrome c, somatic [Source:MGI Symbol;Acc:MGI:88578]	13063	protein_coding	3123	-1.55	0.0491644	130.83	230.77	123.1	77.3	133.6	94.4	225.7	300.7	144.9	274.5	182	251.8
Panx1	ENSMUSG00000031934.14	pannexin 1 [Source:MGI Symbol;Acc:MGI:1860055]	55991	protein_coding	5732	-1.55	0.0403256	82.75	138.43	62.9	67.4	128.7	77.7	77	98.5	140.8	184.3	133.6	134.8
Fkbp4	ENSMUSG00000030357.10	FK506 binding protein 4 [Source:MGI Symbol;Acc:MGI:95543]	14228	protein_coding	2678	-1.55	0.0487761	195.48	348.6	208.5	150.6	212	155.4	250.8	355.5	231.8	497.9	252.2	405.6
Snx3	ENSMUSG00000019804.12	sorting nexin 3 [Source:MGI Symbol;Acc:MGI:1860188]	54198	protein_coding	1401	-1.55	0.00259945	320.7	513.78	307.3	211.1	371.3	360.8	353	521.1	424.1	508.1	553.6	561.9
Mlf2	ENSMUSG00000030120.14	myeloid leukemia factor 2 [Source:MGI Symbol;Acc:MGI:1353554]	30853	protein_coding	3489	-1.55	0.0292903	401	705.32	399	385.5	504.9	305.3	410.3	613	470.8	1212.2	531.9	698.6
Mettl4	ENSMUSG00000055660.8	methyltransferase like 4 [Source:MGI Symbol;Acc:MGI:1924031]	76781	protein_coding	2150	-1.55	0.0414199	20.71	38.15	19.8	22.8	23.2	5.6	32.2	34.7	33.8	48.1	35.9	38.3
Phtf2	ENSMUSG00000039987.15	putative homeodomain transcription factor 2 [Source:MGI Symbol;Acc:MGI:1916020]	68770	protein_coding	4840	-1.55	0.0843439	143.86	282.13	106	76.3	158.8	61.1	317.1	506.6	123.9	256.5	206.3	317.4
1500011K16Rik	ENSMUSG00000051319.6	RIKEN cDNA 1500011K16 gene [Source:MGI Symbol;Acc:MGI:1915135]	NA	protein_coding	800	-1.55	0.0912208	56.5	113.36	38.6	45.6	86.3	27.8	84.2	114.9	79.7	175.1	79.3	117.7
Gm15459	ENSMUSG00000100801.1	predicted gene 15459 [Source:MGI Symbol;Acc:MGI:3705702]	NA	processed_pseudogene	1941	-1.56	0.0337098	498.4	860.69	462.8	593.6	623.3	305.3	507	786.6	778.3	812.1	877.6	1048.9
Nek9	ENSMUSG00000034290.9	NIMA (never in mitosis gene a)-related expressed kinase 9 [Source:MGI Symbol;Acc:MGI:2387995]	217718	protein_coding	5386	-1.56	0.00635563	503.99	839.94	514.9	449.9	641	294.2	619.9	955.9	631.8	1047.3	625.5	939.3
G6pc3	ENSMUSG00000034793.15	glucose 6 phosphatase, catalytic, 3 [Source:MGI Symbol;Acc:MGI:1915651]	68401	protein_coding	1573	-1.56	0.0199876	87.96	142.93	94.4	54.5	103.1	105.5	82.4	121.5	140	167.1	142	144.1
Ywhag	ENSMUSG00000051391.9	tyrosine 3-monooxygenase/tryptophan 5-monooxygenase activation protein, gamma polypeptide [Source:MGI Symbol;Acc:MGI:108109]	22628	protein_coding	3520	-1.56	0.0153988	917.16	1503.73	789	629.3	1276.7	699.4	1191.4	1595.2	1384.3	1803	1144.9	1591.2
Kcnb1	ENSMUSG00000050556.9	potassium voltage gated channel, Shab-related subfamily, member 1 [Source:MGI Symbol;Acc:MGI:96666]	16500	protein_coding	11153	-1.56	0.0722973	99.51	180.1	97.9	34.7	131.2	83.3	150.5	248.1	124.7	199.8	111.9	216
Glo1	ENSMUSG00000024026.12	glyoxalase 1 [Source:MGI Symbol;Acc:MGI:95742]	109801	protein_coding	1935	-1.56	0.0544463	96.08	175.81	92.6	75.3	118.3	77.7	116.5	194.2	106.2	274.5	118.6	185.6
Creld1	ENSMUSG00000030284.11	cysteine-rich with EGF-like domains 1 [Source:MGI Symbol;Acc:MGI:2152539]	171508	protein_coding	2306	-1.56	0.0179731	91.01	155.35	89	79.3	121.3	77.7	87.8	125.2	157.7	234.8	122.8	136.2
Hikeshi	ENSMUSG00000062797.13	heat shock protein nuclear import factor [Source:MGI Symbol;Acc:MGI:96738]	67669	protein_coding	2539	-1.56	0.0912208	31.56	66.13	35.9	16.8	47.3	11.1	46.6	82.6	51.5	61.5	51.8	83.3
Cox6b1	ENSMUSG00000036751.7	cytochrome c oxidase, subunit 6B1 [Source:MGI Symbol;Acc:MGI:107460]	110323	protein_coding	618	-1.56	0.0403256	391.95	673.98	448.4	232.9	474.9	255.4	548.2	699.8	589.9	864.2	578.7	637.3
Ifngr2	ENSMUSG00000022965.8	interferon gamma receptor 2 [Source:MGI Symbol;Acc:MGI:107654]	15980	protein_coding	3708	-1.56	0.00121398	252.34	409.07	246.2	177.4	301.3	260.9	275.9	418.4	313.9	481.5	398.3	433.3
Mrps16	ENSMUSG00000049960.4	mitochondrial ribosomal protein S16 [Source:MGI Symbol;Acc:MGI:1913492]	66242	protein_coding	2572	-1.56	0.0630024	48.77	92.51	62.9	32.7	68.5	27.8	52	76.9	74.8	133.2	78.5	99
Ehbp1l1	ENSMUSG00000024937.14	EH domain binding protein 1-like 1 [Source:MGI Symbol;Acc:MGI:3612340]	114601	protein_coding	6404	-1.56	0.0515546	922.46	1605.37	851	442	1466.5	460.7	1392.1	1757.1	1308.7	2575.6	855.1	1530.4
Lsm12	ENSMUSG00000020922.11	LSM12 homolog [Source:MGI Symbol;Acc:MGI:1919592]	268490	protein_coding	2256	-1.56	0.0192549	186.29	315.32	188.7	152.6	220.4	133.2	236.5	329.3	251.9	397.5	266.4	331.5
Oas1a	ENSMUSG00000052776.10	2'-5' oligoadenylate synthetase 1A [Source:MGI Symbol;Acc:MGI:2180860]	246730	protein_coding	1885	-1.56	0.0802478	51.72	81.19	34.1	7.9	66.1	111	39.4	68.5	47.5	116	76.8	97.1
Kti12	ENSMUSG00000073775.4	KTI12 homolog, chromatin associated [Source:MGI Symbol;Acc:MGI:1923547]	100087	protein_coding	1629	-1.56	0.05994	45.49	84.67	32.4	49.5	54.7	38.9	52	51.1	66.8	175.7	55.1	74.6
Slc38a4	ENSMUSG00000022464.14	solute carrier family 38, member 4 [Source:MGI Symbol;Acc:MGI:1916604]	69354	protein_coding	3932	-1.56	0.0969855	91.02	183.24	57.5	24.8	131.2	50	191.7	270.6	140	170.5	106.1	229
Gaa	ENSMUSG00000025579.14	glucosidase, alpha, acid [Source:MGI Symbol;Acc:MGI:95609]	14387	protein_coding	3633	-1.57	0.0370811	577.68	942.75	501.4	380.5	956.1	294.2	756.1	823.7	971.4	1153.1	780.8	984.8
Cystm1	ENSMUSG00000046727.12	cysteine-rich transmembrane module containing 1 [Source:MGI Symbol;Acc:MGI:1913310]	66060	protein_coding	1795	-1.57	0.0996439	79.4	225.66	43.1	48.6	110.9	27.8	166.6	246.3	120.7	374.1	143.6	243.6
Pcyox1l	ENSMUSG00000024579.7	prenylcysteine oxidase 1 like [Source:MGI Symbol;Acc:MGI:3606062]	240334	protein_coding	2017	-1.57	0.0690393	16.13	30.05	13.5	10.9	19.7	22.2	14.3	19.7	24.9	42.1	34.2	29.3
Irf7	ENSMUSG00000025498.15	interferon regulatory factor 7 [Source:MGI Symbol;Acc:MGI:1859212]	54123	protein_coding	3240	-1.57	0.0825408	205.23	395.43	146.5	96.1	390.5	188.7	204.2	415.6	206.8	498.9	411.7	444.1
Mrps12	ENSMUSG00000045948.8	mitochondrial ribosomal protein S12 [Source:MGI Symbol;Acc:MGI:1346333]	24030	protein_coding	883	-1.57	0.0465065	41.69	76.57	38.6	32.7	61.1	22.2	53.7	70.4	67.6	110.2	58.5	76.2
B230118H07Rik	ENSMUSG00000027165.16	RIKEN cDNA B230118H07 gene [Source:MGI Symbol;Acc:MGI:1915420]	68170	protein_coding	2273	-1.57	0.0923708	35.56	69.83	32.4	8.9	51.8	16.7	68.1	92.4	39.4	102.4	48.4	66.5
Map2k2	ENSMUSG00000035027.18	mitogen-activated protein kinase kinase 2 [Source:MGI Symbol;Acc:MGI:1346867]	26396	protein_coding	2405	-1.57	0.0350961	264.66	468.03	273.2	189.3	337.8	166.5	356.5	356.5	342.9	805	328.2	507.6
Gprc5c	ENSMUSG00000051043.16	G protein-coupled receptor, family C, group 5, member C [Source:MGI Symbol;Acc:MGI:1917605]	70355	protein_coding	3667	-1.57	0.0713718	230.3	398.63	290.3	79.3	362.4	122.1	297.4	285.2	508.7	489.3	289.8	420.3
Pex6	ENSMUSG00000002763.16	peroxisomal biogenesis factor 6 [Source:MGI Symbol;Acc:MGI:2385054]	224824	protein_coding	3383	-1.57	0.0483841	55.28	101.11	53.9	32.7	60.7	61.1	68.1	72.7	66	204.4	63.5	99
Lman2l	ENSMUSG00000001143.13	lectin, mannose-binding 2-like [Source:MGI Symbol;Acc:MGI:2443010]	214895	protein_coding	4062	-1.57	0.0239168	53.1	92.05	62.9	28.7	74.5	27.8	71.7	93.3	74.8	128.6	69.3	94.1
Heatr3	ENSMUSG00000031657.16	HEAT repeat containing 3 [Source:MGI Symbol;Acc:MGI:2444491]	234549	protein_coding	3251	-1.57	0.0188027	102.59	178.07	110.5	92.2	121.8	66.6	121.8	162.8	156.1	254.9	127.8	188.8
Txn2	ENSMUSG00000005354.16	thioredoxin 2 [Source:MGI Symbol;Acc:MGI:1929468]	56551	protein_coding	2049	-1.58	0.016737	173.56	300.88	170.7	154.6	212.5	122.1	207.8	280.5	278.5	404.3	230.5	310.6
Slc25a11	ENSMUSG00000014606.14	solute carrier family 25 (mitochondrial carrier oxoglutarate carrier), member 11 [Source:MGI Symbol;Acc:MGI:1915113]	67863	protein_coding	1711	-1.58	0.0537797	176.52	322.83	187.8	96.1	205.6	133.2	259.8	317.5	165.8	498.7	245.5	386.6
Gatc	ENSMUSG00000029536.8	glutamyl-tRNA(Gln) amidotransferase, subunit C [Source:MGI Symbol;Acc:MGI:1923776]	384281	protein_coding	1797	-1.58	0.0293041	37.31	66.99	33.2	23.8	55.7	11.1	62.7	76.5	52.3	76.3	60.1	69.7
Cops7a	ENSMUSG00000030127.15	COP9 signalosome subunit 7A [Source:MGI Symbol;Acc:MGI:1349400]	26894	protein_coding	1817	-1.58	0.0179731	183.3	315.07	162.6	140.7	233.7	155.4	224	319.9	226.2	438.8	241.3	349.2
Edf1	ENSMUSG00000015092.9	endothelial differentiation-related factor 1 [Source:MGI Symbol;Acc:MGI:1891227]	59022	protein_coding	910	-1.58	0.0495161	249.6	448.72	184.2	188.3	344.2	199.8	331.5	350.4	377.5	698.3	409.2	408.3
E2f4	ENSMUSG00000014859.9	E2F transcription factor 4 [Source:MGI Symbol;Acc:MGI:103012]	104394	protein_coding	1993	-1.59	0.0237844	118.74	207.86	102.4	129.8	157.8	94.4	109.3	164.2	219.7	267.3	167.8	220.3
Atp5e	ENSMUSG00000016252.7	ATP synthase, H+ transporting, mitochondrial F1 complex, epsilon subunit [Source:MGI Symbol;Acc:MGI:1855697]	67126	protein_coding	1697	-1.59	0.0884203	356.27	783.38	351.4	272.5	475.8	194.3	487.3	732.7	420.9	1513.7	469.3	780.3
Armc6	ENSMUSG00000002343.11	armadillo repeat containing 6 [Source:MGI Symbol;Acc:MGI:1924063]	76813	protein_coding	2263	-1.59	0.0708805	24.57	43.27	23.4	12.9	20.7	44.4	21.5	26.3	39.4	58.7	42.6	49.4
Crat	ENSMUSG00000026853.15	carnitine acetyltransferase [Source:MGI Symbol;Acc:MGI:109501]	12908	protein_coding	4224	-1.59	0.0690393	423.08	746.92	358.5	240.8	708.1	166.5	641.4	873.8	721.1	844.5	488.5	806.6
Ntpcr	ENSMUSG00000031851.14	nucleoside-triphosphatase, cancer-related [Source:MGI Symbol;Acc:MGI:1913816]	66566	protein_coding	1497	-1.6	0.043335	44.91	89.14	59.3	34.7	60.2	16.7	53.7	74.6	90.9	98.2	106.1	76
Rad23a	ENSMUSG00000003813.15	RAD23 homolog A, nucleotide excision repair protein [Source:MGI Symbol;Acc:MGI:105126]	19358	protein_coding	2074	-1.6	0.0544016	204.75	377.65	160	141.7	292.9	144.3	284.9	325.5	309.9	508.3	304	440.6
Prkab2	ENSMUSG00000038205.12	protein kinase, AMP-activated, beta 2 non-catalytic subunit [Source:MGI Symbol;Acc:MGI:1336185]	108097	protein_coding	5006	-1.6	0.0837328	278.15	541.44	129.4	117.9	397.4	133.2	612.7	841	399.2	577.6	278.9	610.4
Gfer	ENSMUSG00000040888.9	growth factor, augmenter of liver regeneration [Source:MGI Symbol;Acc:MGI:107757]	11692	protein_coding	1775	-1.6	0.0589701	43.73	82.08	38.6	34.7	65.1	44.4	35.8	69.4	53.9	130.2	75.2	81.7
Arfgap2	ENSMUSG00000027255.14	ADP-ribosylation factor GTPase activating protein 2 [Source:MGI Symbol;Acc:MGI:1924288]	77038	protein_coding	3068	-1.6	0.0487029	194.57	372.92	167.1	229.9	226.3	116.6	232.9	316.6	256.7	666.4	236.3	388.5
Oas3	ENSMUSG00000032661.9	2'-5' oligoadenylate synthetase 3 [Source:MGI Symbol;Acc:MGI:2180850]	246727	protein_coding	4720	-1.6	0.0940239	40.92	86.95	39.5	15.9	62.1	33.3	53.7	92.9	44.3	114.6	81	102
Flad1	ENSMUSG00000042642.13	flavin adenine dinucleotide synthetase 1 [Source:MGI Symbol;Acc:MGI:2443030]	319945	protein_coding	3007	-1.6	0.0626567	44.53	89.22	40.4	58.5	42.4	22.2	59.1	79.7	60.4	150.7	70.1	85.2
Fkrp	ENSMUSG00000048920.8	fukutin related protein [Source:MGI Symbol;Acc:MGI:2447586]	243853	protein_coding	2827	-1.6	0.00595443	93.24	156.68	80	69.4	125.7	94.4	96.7	157.1	106.2	238.8	111.9	169.3
E2f6	ENSMUSG00000057469.8	E2F transcription factor 6 [Source:MGI Symbol;Acc:MGI:1354159]	50496	protein_coding	3018	-1.6	0.0520937	107.66	189.65	115	44.6	143.5	72.2	163	219.5	183.5	203	145.3	197
Mrpl51	ENSMUSG00000030335.6	mitochondrial ribosomal protein L51 [Source:MGI Symbol;Acc:MGI:1913743]	66493	protein_coding	3427	-1.6	0.0493802	120.39	217.62	124.9	59.5	175.1	77.7	164.8	245.8	163.4	247	182	249.9
Ndufb5	ENSMUSG00000027673.12	NADH:ubiquinone oxidoreductase subunit B5 [Source:MGI Symbol;Acc:MGI:1913296]	66046	protein_coding	3127	-1.6	0.0515546	142	270.66	128.5	91.2	181	94.4	215	336.3	170.6	408.3	167	271
Smad3	ENSMUSG00000032402.12	SMAD family member 3 [Source:MGI Symbol;Acc:MGI:1201674]	17127	protein_coding	5090	-1.6	0.0212363	219.71	384.25	175.2	231.9	271.7	127.7	292	468.1	336.4	478.5	210.4	427.8
Hfe	ENSMUSG00000006611.15	hemochromatosis [Source:MGI Symbol;Acc:MGI:109191]	15216	protein_coding	3572	-1.6	0.0341615	91.06	167.01	93.5	91.2	125.2	66.6	78.8	163.2	98.2	270.7	136.1	166.9
Mrps23	ENSMUSG00000023723.17	mitochondrial ribosomal protein S23 [Source:MGI Symbol;Acc:MGI:1928138]	64656	protein_coding	1404	-1.61	0.034824	87.69	164.26	90.8	86.2	100.6	44.4	116.5	132.7	139.2	246.4	132.8	170.1
Serinc2	ENSMUSG00000023232.17	serine incorporator 2 [Source:MGI Symbol;Acc:MGI:1919132]	230779	protein_coding	1881	-1.61	0.0668535	120.15	225.84	58.4	144.7	211.5	50	136.2	197.5	219.7	287.9	184.5	239.6
Mrps24	ENSMUSG00000020477.10	mitochondrial ribosomal protein S24 [Source:MGI Symbol;Acc:MGI:1928142]	64660	protein_coding	995	-1.61	0.0551642	55.32	110.27	44.9	47.6	64.6	38.9	80.6	84	67.6	198.2	98.5	103.1
Aip	ENSMUSG00000024847.14	aryl-hydrocarbon receptor-interacting protein [Source:MGI Symbol;Acc:MGI:109622]	11632	protein_coding	1378	-1.61	0.0221598	101.87	181.22	114.1	71.4	127.7	83.3	112.9	180.1	173	208.8	166.2	178
Pkm	ENSMUSG00000032294.17	pyruvate kinase, muscle [Source:MGI Symbol;Acc:MGI:97591]	18746	protein_coding	2432	-1.62	0.0321711	3350.22	6184.34	2847.7	3258.3	3661.3	2142.7	4841	6842	4548.9	9156.2	3656.7	6717.8
Manf	ENSMUSG00000032575.16	mesencephalic astrocyte-derived neurotrophic factor [Source:MGI Symbol;Acc:MGI:1922090]	74840	protein_coding	2247	-1.62	0.00907664	217.65	387.96	230.9	221	228.3	210.9	197.1	302.5	342.1	479.3	369.9	446
Tubb4b	ENSMUSG00000036752.4	tubulin, beta 4B class IVB [Source:MGI Symbol;Acc:MGI:1915472]	227613	protein_coding	1598	-1.62	0.0368248	394.8	711.6	323.5	428.1	623.8	288.7	310	741.1	594	571	768.3	883.6
Gstm5	ENSMUSG00000004032.10	glutathione S-transferase, mu 5 [Source:MGI Symbol;Acc:MGI:1309466]	14866	protein_coding	1083	-1.62	0.0592934	48.77	93.43	38.6	28.7	73.5	27.8	75.2	117.7	76.5	105.4	61	106.6
Ficd	ENSMUSG00000053334.6	FIC domain containing [Source:MGI Symbol;Acc:MGI:1098550]	231630	protein_coding	3133	-1.62	0.0326321	31.14	50.73	27	22.8	29.1	50	26.9	35.6	45.9	71.1	45.9	55.1
Mrgprf	ENSMUSG00000031070.15	MAS-related GPR, member F [Source:MGI Symbol;Acc:MGI:2384823]	211577	protein_coding	2087	-1.62	0.0892975	17.76	38.04	26.1	8.9	19.2	16.7	17.9	55.3	15.3	42.3	30.9	46.4
Unc45b	ENSMUSG00000018845.14	unc-45 myosin chaperone B [Source:MGI Symbol;Acc:MGI:2443377]	217012	protein_coding	4152	-1.62	0.0805959	278.9	563.36	206.7	114	429.5	149.9	494.5	684.3	375.9	823.5	304.8	628.3
Crip1	ENSMUSG00000006360.11	cysteine-rich protein 1 (intestinal) [Source:MGI Symbol;Acc:MGI:88501]	12925	protein_coding	1809	-1.62	0.0470037	252.34	472.67	235.4	206.1	259.9	322	238.3	454.5	239	829.1	372.4	468.3
Vegfb	ENSMUSG00000024962.13	vascular endothelial growth factor B [Source:MGI Symbol;Acc:MGI:106199]	22340	protein_coding	1281	-1.62	0.0395719	79.28	141.78	98.8	40.6	103.1	50	103.9	170.7	115.1	153.3	111.9	157.9
Fcgrt	ENSMUSG00000003420.8	Fc receptor, IgG, alpha chain transporter [Source:MGI Symbol;Acc:MGI:103017]	14132	protein_coding	1770	-1.62	0.00774569	405.51	724.9	395.4	358.7	504	366.4	403.1	645.4	408	1193.9	704.8	672.3
Chchd10	ENSMUSG00000049422.7	coiled-coil-helix-coiled-coil-helix domain containing 10 [Source:MGI Symbol;Acc:MGI:2143558]	103172	protein_coding	1488	-1.62	0.0957006	196.26	463.67	174.3	87.2	233.7	72.2	413.9	662.8	309.1	528.1	230.5	587.9
Lst1	ENSMUSG00000073412.6	leukocyte specific transcript 1 [Source:MGI Symbol;Acc:MGI:1096324]	16988	protein_coding	415	-1.62	0.0761849	33.99	70.63	40.4	8.9	53.3	33.3	34	62.9	46.7	74.3	106.1	63.2
Sdhc	ENSMUSG00000058076.12	succinate dehydrogenase complex, subunit C, integral membrane protein [Source:MGI Symbol;Acc:MGI:1913302]	66052	protein_coding	3171	-1.62	0.0333861	242.43	444.09	250.7	180.4	320.5	116.6	344	450.8	308.3	635.1	360.7	465.6
Nt5m	ENSMUSG00000032615.14	5',3'-nucleotidase, mitochondrial [Source:MGI Symbol;Acc:MGI:1917127]	103850	protein_coding	2220	-1.62	0.0443583	21.96	43.88	27	19.8	30.6	5.6	26.9	38.9	41.9	59.1	32.6	46.9
Smyd2	ENSMUSG00000026603.13	SET and MYND domain containing 2 [Source:MGI Symbol;Acc:MGI:1915889]	226830	protein_coding	1708	-1.63	0.0597048	242.13	461.69	222.9	102.1	338.3	144.3	403.1	561.9	288.1	626.5	290.6	541.3
Efemp2	ENSMUSG00000024909.14	epidermal growth factor-containing fibulin-like extracellular matrix protein 2 [Source:MGI Symbol;Acc:MGI:1891209]	58859	protein_coding	1781	-1.63	0.0441926	182.12	346.02	234.5	126.8	213.5	133.2	202.5	248.1	243.9	522.1	343.2	372.8
Idh3a	ENSMUSG00000032279.11	isocitrate dehydrogenase 3 (NAD+) alpha [Source:MGI Symbol;Acc:MGI:1915084]	67834	protein_coding	2580	-1.63	0.05994	272.72	517.97	242.6	123.9	287	133.2	576.9	743	269.6	594.1	310.6	672.6
Ncf1	ENSMUSG00000015950.13	neutrophil cytosolic factor 1 [Source:MGI Symbol;Acc:MGI:97283]	17969	protein_coding	2882	-1.64	0.0483841	145.04	273.35	124	163.5	146.5	144.3	146.9	246.7	143.3	350.4	296.4	329.9
Anxa3	ENSMUSG00000029484.12	annexin A3 [Source:MGI Symbol;Acc:MGI:1201378]	11745	protein_coding	1595	-1.64	0.0227233	123.43	228.88	129.4	112	140	88.8	146.9	282.4	136	299.3	233	193.7
Grwd1	ENSMUSG00000053801.18	glutamate-rich WD repeat containing 1 [Source:MGI Symbol;Acc:MGI:2141989]	101612	protein_coding	1974	-1.65	0.0581441	44.29	91.97	49.4	58.5	49.8	33.3	30.5	58.6	79.7	166.5	69.3	85.7
Dnajb2	ENSMUSG00000026203.16	DnaJ heat shock protein family (Hsp40) member B2 [Source:MGI Symbol;Acc:MGI:1928739]	56812	protein_coding	3066	-1.65	0.0310016	112.52	204.92	82.7	86.2	183.4	77.7	132.6	207.8	185.1	258.7	172	201
Prpf19	ENSMUSG00000024735.13	pre-mRNA processing factor 19 [Source:MGI Symbol;Acc:MGI:106247]	28000	protein_coding	6035	-1.65	0.0237844	296.96	535.15	266.9	192.2	435.4	138.8	451.5	525.8	429.8	702.3	437.6	580.3
Fam213b	ENSMUSG00000029059.9	family with sequence similarity 213, member B [Source:MGI Symbol;Acc:MGI:1913719]	66469	protein_coding	883	-1.65	0.087599	106.18	259.73	53.9	63.4	130.2	66.6	216.8	301.6	133.6	398.3	186.2	278.9
Odc1	ENSMUSG00000011179.8	ornithine decarboxylase, structural 1 [Source:MGI Symbol;Acc:MGI:97402]	18263	protein_coding	2208	-1.65	0.0167381	385.07	689.47	273.2	479.6	617.4	161	394.2	529.1	591.6	1083.5	516.9	726.3
Pdlim7	ENSMUSG00000021493.15	PDZ and LIM domain 7 [Source:MGI Symbol;Acc:MGI:1914649]	67399	protein_coding	3573	-1.65	0.0321711	344.23	633.82	290.3	233.9	440.3	188.7	567.9	822.2	368.6	741.5	421.7	815
Banf1	ENSMUSG00000024844.14	barrier to autointegration factor 1 [Source:MGI Symbol;Acc:MGI:1346330]	23825	protein_coding	742	-1.65	0.0295542	89.92	174.48	91.7	86.2	138.1	33.3	100.3	134.6	160.2	222.6	156.2	198.9
Gm13394	ENSMUSG00000083773.4	predicted gene 13394 [Source:MGI Symbol;Acc:MGI:3651848]	NA	processed_pseudogene	1000	-1.65	0.0807984	474.28	1018.72	328.9	274.5	544.4	166.5	1057.1	1470.9	567.4	1071.1	699.8	1284.4
Hcfc1r1	ENSMUSG00000023904.10	host cell factor C1 regulator 1 (XPO1-dependent) [Source:MGI Symbol;Acc:MGI:2663619]	353502	protein_coding	946	-1.66	0.036099	160.79	300.03	116.8	85.2	237.2	88.8	275.9	386	164.2	368.7	252.2	329.1
Hif1an	ENSMUSG00000036450.4	hypoxia-inducible factor 1, alpha subunit inhibitor [Source:MGI Symbol;Acc:MGI:2442345]	319594	protein_coding	6194	-1.66	0.0465745	370.3	733.21	263.3	252.7	502	238.7	594.8	855.1	510.3	1170.3	338.2	792.2
Pdia6	ENSMUSG00000020571.12	protein disulfide isomerase associated 6 [Source:MGI Symbol;Acc:MGI:1919103]	71853	protein_coding	2175	-1.66	0.0199876	416.9	767.17	514	278.5	488.7	360.8	442.5	560	685.7	1061.5	719.8	808.8
1600002K03Rik	ENSMUSG00000035595.6	RIKEN cDNA 1600002K03 gene [Source:MGI Symbol;Acc:MGI:1917020]	69770	protein_coding	678	-1.67	0.0846694	8.1	19.27	13.5	2	12.3	5.6	7.2	15.5	9.7	30.3	20.9	20.1
Pcx	ENSMUSG00000024892.16	pyruvate carboxylase [Source:MGI Symbol;Acc:MGI:97520]	18563	protein_coding	4148	-1.67	0.0914089	156.26	451.13	66.5	137.7	196.8	72.2	308.2	509.9	151.3	681	244.7	668.8
Gm10039	ENSMUSG00000091478.2	predicted pseudogene 10039 [Source:MGI Symbol;Acc:MGI:3704382]	NA	processed_pseudogene	411	-1.67	0.0138376	66.48	121.67	80.9	36.7	82.8	38.9	93.2	155.7	89.3	143.9	82.7	136.7
Il33	ENSMUSG00000024810.16	interleukin 33 [Source:MGI Symbol;Acc:MGI:1924375]	77125	protein_coding	2544	-1.67	0.0441926	106.56	199.66	67.4	119.9	142	88.8	114.7	182	309.9	146.9	154.5	205.1
Tln2	ENSMUSG00000052698.15	talin 2 [Source:MGI Symbol;Acc:MGI:1917799]	70549	protein_coding	12132	-1.67	0.0204502	456.81	796.45	430.4	222	468	366.4	797.3	852.3	659.2	994.2	501.9	974.8
Mrps21	ENSMUSG00000054312.6	mitochondrial ribosomal protein S21 [Source:MGI Symbol;Acc:MGI:1913542]	66292	protein_coding	488	-1.67	0.0675783	51.96	108.32	45.8	26.8	77.4	16.7	93.2	123.4	76.5	118.2	107.7	115.8
Park7	ENSMUSG00000028964.14	Parkinson disease (autosomal recessive, early onset) 7 [Source:MGI Symbol;Acc:MGI:2135637]	57320	protein_coding	937	-1.67	0.0586144	390.57	759.28	299.2	213.1	673.1	188.7	578.7	828.3	525.6	1035.3	556.2	851.1
Scn1b	ENSMUSG00000019194.15	sodium channel, voltage-gated, type I, beta [Source:MGI Symbol;Acc:MGI:98247]	20266	protein_coding	1573	-1.68	0.0406203	314.42	613.17	248.9	149.6	450.7	194.3	528.5	750.5	356.5	949.5	388.3	621
Aldh7a1	ENSMUSG00000053644.13	aldehyde dehydrogenase family 7, member A1 [Source:MGI Symbol;Acc:MGI:108186]	110695	protein_coding	4131	-1.68	0.0244514	85.64	157.89	92.6	41.6	109	72.2	112.9	156.7	128	199.6	140.3	165
Tarsl2	ENSMUSG00000030515.9	threonyl-tRNA synthetase-like 2 [Source:MGI Symbol;Acc:MGI:2444486]	272396	protein_coding	3192	-1.68	0.0766251	53.69	116.38	42.2	12.9	77.9	33.3	102.1	156.2	68.4	167.3	66.8	123.2
Immp1l	ENSMUSG00000042670.5	IMP1 inner mitochondrial membrane peptidase-like (S. cerevisiae) [Source:MGI Symbol;Acc:MGI:1913791]	66541	protein_coding	955	-1.68	0.0322556	35.86	68.6	22.5	30.7	47.8	38.9	39.4	72.7	38.6	72.7	73.5	85.5
Mlec	ENSMUSG00000048578.11	malectin [Source:MGI Symbol;Acc:MGI:1924015]	109154	protein_coding	5955	-1.68	0.0188027	521.59	947.21	577.8	265.6	641	399.7	723.8	1001	619.7	1346.6	700.6	1068.1
Nudt19	ENSMUSG00000034875.5	nudix (nucleoside diphosphate linked moiety X)-type motif 19 [Source:MGI Symbol;Acc:MGI:94203]	110959	protein_coding	2298	-1.68	0.0337098	32.8	60.98	28.8	31.7	38	33.3	32.2	69	54.7	79.7	31.7	69.7
Rcan1	ENSMUSG00000022951.16	regulator of calcineurin 1 [Source:MGI Symbol;Acc:MGI:1890564]	54720	protein_coding	2324	-1.68	0.0351041	228.35	466.05	194.1	380.5	223.4	161	182.7	331.1	332.4	835.7	258	573
Psmd6	ENSMUSG00000021737.4	proteasome (prosome, macropain) 26S subunit, non-ATPase, 6 [Source:MGI Symbol;Acc:MGI:1913663]	66413	protein_coding	1387	-1.69	0.0100807	204.14	360.46	173.4	148.6	362.9	133.2	202.5	372	340.4	390.5	310.6	388.8
Cib2	ENSMUSG00000037493.6	calcium and integrin binding family member 2 [Source:MGI Symbol;Acc:MGI:1929293]	56506	protein_coding	1433	-1.69	0.0887002	54.11	140.89	20.7	14.9	77.9	38.9	118.2	175	47.5	243.8	73.5	164.7
Det1	ENSMUSG00000030610.13	de-etiolated homolog 1 (Arabidopsis) [Source:MGI Symbol;Acc:MGI:1923625]	76375	protein_coding	2269	-1.69	0.0187035	31.15	55.7	26.1	16.8	43.9	27.8	41.2	56.3	58.8	60.9	42.6	60
Acyp1	ENSMUSG00000008822.15	acylphosphatase 1, erythrocyte (common) type [Source:MGI Symbol;Acc:MGI:1913454]	66204	protein_coding	735	-1.69	0.0645515	13.87	29.33	13.5	10.9	17.8	11.1	16.1	27.7	24.9	51.5	18.4	24.1
Cdh15	ENSMUSG00000031962.6	cadherin 15 [Source:MGI Symbol;Acc:MGI:106672]	12555	protein_coding	3251	-1.69	0.0731195	51.71	102.64	65.6	20.8	87.8	5.6	78.8	62.4	140.8	142.9	64.3	102.8
5031439G07Rik	ENSMUSG00000036046.14	RIKEN cDNA 5031439G07 gene [Source:MGI Symbol;Acc:MGI:2444899]	223739	protein_coding	6845	-1.7	0.00512013	403.17	729.41	364.8	251.7	440.8	449.6	508.8	737.3	434.6	1113.8	552	809.3
Pkdcc	ENSMUSG00000024247.14	protein kinase domain containing, cytoplasmic [Source:MGI Symbol;Acc:MGI:2147077]	106522	protein_coding	2446	-1.7	0.0199876	109.14	203.56	161.8	50.5	109	72.2	152.3	210.6	123.1	335.6	143.6	204.8
Ces2c	ENSMUSG00000061825.10	carboxylesterase 2C [Source:MGI Symbol;Acc:MGI:2385905]	234671	protein_coding	1970	-1.71	0.0727279	29.79	60.42	13.5	12.9	82.8	11.1	28.7	15.5	70.8	78.7	66.8	70.3
Rbm38	ENSMUSG00000027510.17	RNA binding motif protein 38 [Source:MGI Symbol;Acc:MGI:1889294]	56190	protein_coding	2281	-1.71	0.086139	93.02	238.29	69.2	47.6	124.3	61.1	163	207.8	148.1	410.3	143.6	281.6
Mrpl12	ENSMUSG00000039640.7	mitochondrial ribosomal protein L12 [Source:MGI Symbol;Acc:MGI:1926273]	56282	protein_coding	1316	-1.71	0.0237083	80.76	154.39	115.9	66.4	84.8	72.2	64.5	146.8	121.5	192.7	126.9	183.9
Aldh1a3	ENSMUSG00000015134.15	aldehyde dehydrogenase family 1, subfamily A3 [Source:MGI Symbol;Acc:MGI:1861722]	56847	protein_coding	3443	-1.71	0.0237844	92.98	171.78	55.7	77.3	119.8	77.7	134.4	186.2	148.9	189.7	153.7	180.4
Cnp	ENSMUSG00000006782.16	2',3'-cyclic nucleotide 3' phosphodiesterase [Source:MGI Symbol;Acc:MGI:88437]	12799	protein_coding	2904	-1.71	0.00943891	58.65	106.49	56.6	25.8	83.3	66.6	60.9	104.1	60.4	162.5	100.2	105.3
Aes	ENSMUSG00000054452.10	amino-terminal enhancer of split [Source:MGI Symbol;Acc:MGI:95806]	14797	protein_coding	2123	-1.71	0.004826	636.03	1177.49	595.8	482.6	683.9	471.8	946	1384.6	714.7	1491.7	904.4	1392.1
Srxn1	ENSMUSG00000032802.8	sulfiredoxin 1 homolog (S. cerevisiae) [Source:MGI Symbol;Acc:MGI:104971]	76650	protein_coding	2812	-1.71	0.013897	84.07	160.73	97.1	74.3	100.1	61.1	87.8	204	132.8	171.1	128.6	167.1
Epdr1	ENSMUSG00000002808.7	ependymin related protein 1 (zebrafish) [Source:MGI Symbol;Acc:MGI:2145369]	105298	protein_coding	2363	-1.72	0.0309494	112.09	217.89	115.9	70.4	134.1	55.5	184.5	234.5	142.5	316.6	152	243.9
Hsph1	ENSMUSG00000029657.15	heat shock 105kDa/110kDa protein 1 [Source:MGI Symbol;Acc:MGI:105053]	15505	protein_coding	4764	-1.72	0.00834696	147.98	265.41	118.6	118.9	194.3	166.5	141.5	264.5	240.6	268.1	238	315.8
Tpi1	ENSMUSG00000023456.15	triosephosphate isomerase 1 [Source:MGI Symbol;Acc:MGI:98797]	21991	protein_coding	1607	-1.72	0.0679186	1057.6	2347.74	663.2	735.3	1004	427.4	2458.1	3262.7	1014.1	3214.8	1258.4	2988.7
Pknox2	ENSMUSG00000035934.16	Pbx/knotted 1 homeobox 2 [Source:MGI Symbol;Acc:MGI:2445415]	208076	protein_coding	3632	-1.72	0.0574463	55.61	115.85	57.5	24.8	62.1	33.3	100.3	171.2	61.2	119	74.3	153.6
Stard10	ENSMUSG00000030688.15	START domain containing 10 [Source:MGI Symbol;Acc:MGI:1860093]	56018	protein_coding	1723	-1.73	0.0741133	63.84	158.27	33.2	103.1	77.9	33.3	71.7	123.4	102.2	307	86	172.8
Rab1b	ENSMUSG00000024870.5	RAB1B, member RAS oncogene family [Source:MGI Symbol;Acc:MGI:1923558]	76308	protein_coding	1835	-1.73	0.00788808	321.34	622.06	368.4	225.9	443.8	244.2	324.3	444.2	429	1111.6	531.9	593.6
Ip6k3	ENSMUSG00000024210.2	inositol hexaphosphate kinase 3 [Source:MGI Symbol;Acc:MGI:3045325]	271424	protein_coding	2307	-1.74	0.0838362	88.49	219.13	68.3	69.4	126.7	22.2	155.9	167.5	272.8	269.3	150.3	235.8
Adssl1	ENSMUSG00000011148.14	adenylosuccinate synthetase like 1 [Source:MGI Symbol;Acc:MGI:87947]	11565	protein_coding	1819	-1.74	0.0719626	450.72	1028.86	334.3	189.3	653.4	166.5	910.1	1456.9	594	1267.3	580.4	1245.8
Dnajc27	ENSMUSG00000020657.16	DnaJ heat shock protein family (Hsp40) member C27 [Source:MGI Symbol;Acc:MGI:2443036]	217378	protein_coding	4698	-1.74	0.0299846	66.68	127.31	46.7	35.7	85.3	27.8	138	171.7	95.8	138.8	93.5	136.7
Creld2	ENSMUSG00000023272.4	cysteine-rich with EGF-like domains 2 [Source:MGI Symbol;Acc:MGI:1923987]	76737	protein_coding	1366	-1.74	0.0536219	61.37	139.54	70.1	55.5	81.9	27.8	71.7	87.7	81.3	257.9	111.1	159.8
Ndn	ENSMUSG00000033585.5	necdin [Source:MGI Symbol;Acc:MGI:97290]	17984	protein_coding	3694	-1.74	0.0249333	36.05	71.26	43.1	14.9	56.7	33.3	32.2	60	53.1	87.2	74.3	81.7
Fam189a2	ENSMUSG00000071604.4	family with sequence similarity 189, member A2 [Source:MGI Symbol;Acc:MGI:2685813]	381217	protein_coding	2547	-1.74	0.0237083	50.9	95.99	35	42.6	53.3	55.5	68.1	87.2	95.8	132.2	53.4	111.2
Ptges3-ps	ENSMUSG00000040078.9	prostaglandin E synthase 3, pseudogene [Source:MGI Symbol;Acc:MGI:3704271]	NA	processed_pseudogene	480	-1.75	0.0442121	12.74	30.49	20.7	14.9	19.2	0	9	29.6	34.6	40.9	20	27.4
Arsi	ENSMUSG00000036412.5	arylsulfatase i [Source:MGI Symbol;Acc:MGI:2670959]	545260	protein_coding	2975	-1.75	0.0711877	51.36	116.98	42.2	33.7	46.4	61.1	73.5	115.4	66.8	218.2	54.3	130.2
Mrps15	ENSMUSG00000028861.13	mitochondrial ribosomal protein S15 [Source:MGI Symbol;Acc:MGI:1913657]	66407	protein_coding	1037	-1.75	0.00133374	55.36	107.08	59.3	43.6	74.5	27.8	71.7	119.6	88.5	129.2	95.2	102.8
Calm3	ENSMUSG00000019370.10	calmodulin 3 [Source:MGI Symbol;Acc:MGI:103249]	12315	protein_coding	2290	-1.76	0.018296	804.53	1554.7	814.1	384.5	1121.8	738.3	963.9	1480.3	965.8	2524.3	1174.9	1628.1
Hyou1	ENSMUSG00000032115.14	hypoxia up-regulated 1 [Source:MGI Symbol;Acc:MGI:108030]	12282	protein_coding	4925	-1.77	0.00731449	354.55	695.06	384.6	323.1	346.7	394.1	324.3	489.2	560.2	1134	544.5	747.4
Psmb5	ENSMUSG00000022193.7	proteasome (prosome, macropain) subunit, beta type 5 [Source:MGI Symbol;Acc:MGI:1194513]	19173	protein_coding	899	-1.77	0.0293041	75.16	155.8	79.1	56.5	133.6	27.8	78.8	94.3	157.7	256.9	123.6	146.5
Map3k10	ENSMUSG00000040390.13	mitogen-activated protein kinase kinase kinase 10 [Source:MGI Symbol;Acc:MGI:1346879]	269881	protein_coding	3682	-1.77	0.00205093	84.02	164.89	85.4	89.2	108	44.4	93.2	162.3	129.6	249	128.6	154.9
Bola3	ENSMUSG00000045160.14	bolA-like 3 (E. coli) [Source:MGI Symbol;Acc:MGI:1925903]	78653	protein_coding	2312	-1.77	0.0366221	45.76	96.96	48.5	22.8	65.6	16.7	75.2	140.2	71.6	101.2	74.3	97.4
Actr1b	ENSMUSG00000037351.9	ARP1 actin-related protein 1B, centractin beta [Source:MGI Symbol;Acc:MGI:1917446]	226977	protein_coding	3248	-1.77	0.00114239	377.13	710	346.9	284.4	553.3	244.2	456.9	571.3	562.6	1140	551.1	724.9
Fam96b	ENSMUSG00000031879.14	family with sequence similarity 96, member B [Source:MGI Symbol;Acc:MGI:1915773]	68523	protein_coding	918	-1.77	0.0326321	46.74	95.57	53	34.7	85.8	33.3	26.9	65.7	97.4	92.2	103.5	119.1
Bves	ENSMUSG00000071317.4	blood vessel epicardial substance [Source:MGI Symbol;Acc:MGI:1346013]	23828	protein_coding	4368	-1.78	0.0816739	42.83	115.75	22.5	16.8	74	16.7	84.2	142.6	77.3	166.9	71	121
Dusp13	ENSMUSG00000021768.15	dual specificity phosphatase 13 [Source:MGI Symbol;Acc:MGI:1351599]	27389	protein_coding	1745	-1.78	0.0825596	117.37	303.94	46.7	52.5	257.4	27.8	202.5	264.1	207.6	474.1	218	356
Zfp651	ENSMUSG00000013419.7	zinc finger protein 651 [Source:MGI Symbol;Acc:MGI:2670992]	270210	protein_coding	6353	-1.78	0.00468229	217.27	420.89	209.4	142.7	309.2	127.7	297.4	432.5	275.3	638.7	223	535
Slc25a4	ENSMUSG00000031633.4	solute carrier family 25 (mitochondrial carrier, adenine nucleotide translocator), member 4 [Source:MGI Symbol;Acc:MGI:1353495]	11739	protein_coding	1925	-1.78	0.0613435	1145.02	2460.81	931.9	357.7	1327.9	421.9	2685.7	3629	1053.5	3350.2	1301	2970.2
Ctsd	ENSMUSG00000007891.16	cathepsin D [Source:MGI Symbol;Acc:MGI:88562]	13033	protein_coding	2127	-1.79	0.0102089	1210.04	2359.16	1166.4	1017.7	1831.9	755	1279.2	1439.5	2238.2	3278.5	2379.1	2460.5
Ugp2	ENSMUSG00000001891.16	UDP-glucose pyrophosphorylase 2 [Source:MGI Symbol;Acc:MGI:2183447]	216558	protein_coding	2683	-1.79	0.0266338	331.3	673.61	220.2	239.8	460.1	172.1	564.4	875.7	511.1	635.9	543.6	801.7
Rapsn	ENSMUSG00000002104.11	receptor-associated protein of the synapse [Source:MGI Symbol;Acc:MGI:99422]	19400	protein_coding	1606	-1.79	0.0655993	24	54.17	25.2	6.9	46.4	11.1	30.5	52.1	53.1	94.8	25.1	45.9
Uqcc2	ENSMUSG00000024208.15	ubiquinol-cytochrome c reductase complex assembly factor 2 [Source:MGI Symbol;Acc:MGI:1914517]	67267	protein_coding	649	-1.79	0.0248549	101.66	199.99	94.4	43.6	138.6	77.7	154.1	218.6	156.1	251.1	162	212.2
Ankrd2	ENSMUSG00000025172.2	ankyrin repeat domain 2 (stretch responsive muscle) [Source:MGI Symbol;Acc:MGI:1861447]	56642	protein_coding	1100	-1.8	0.0833666	354.59	933.93	364.8	296.3	625.3	88.8	397.7	486.4	904.6	1502.9	751.6	1024.2
Tmem109	ENSMUSG00000034659.14	transmembrane protein 109 [Source:MGI Symbol;Acc:MGI:1915789]	68539	protein_coding	2188	-1.8	0.0100807	244.44	506.87	209.4	186.3	302.8	188.7	335	471.4	296.2	897.6	318.2	551
Anxa6	ENSMUSG00000018340.13	annexin A6 [Source:MGI Symbol;Acc:MGI:88255]	11749	protein_coding	2489	-1.8	6.17635e-05	702.7	1285.69	751.2	391.4	978.8	560.7	831.3	1155.3	997.2	1573.4	1225	1477.5
Atf5	ENSMUSG00000038539.15	activating transcription factor 5 [Source:MGI Symbol;Acc:MGI:2141857]	107503	protein_coding	1816	-1.81	0.00114239	163.86	313.76	190.5	110	217	138.8	163	293.6	315.5	372.3	268.9	318.5
Gpam	ENSMUSG00000024978.10	glycerol-3-phosphate acyltransferase, mitochondrial [Source:MGI Symbol;Acc:MGI:109162]	14732	protein_coding	3832	-1.82	0.0628458	227.61	543.77	116.8	201.2	321.5	72.2	426.4	594.8	499.8	735.1	272.2	616.9
Tcea3	ENSMUSG00000001604.14	transcription elongation factor A (SII), 3 [Source:MGI Symbol;Acc:MGI:1196908]	21401	protein_coding	1251	-1.83	0.0722456	63.13	183.99	33.2	20.8	69.5	11.1	181	266.4	53.9	298.9	98.5	202.1
Sel1l3	ENSMUSG00000029189.10	sel-1 suppressor of lin-12-like 3 (C. elegans) [Source:MGI Symbol;Acc:MGI:1916941]	231238	protein_coding	4512	-1.83	0.0357796	122.05	268.96	108.7	56.5	166.7	77.7	200.7	283.8	157.7	447.6	112.7	342.9
Sgcd	ENSMUSG00000020354.15	sarcoglycan, delta (dystrophin-associated glycoprotein) [Source:MGI Symbol;Acc:MGI:1346525]	24052	protein_coding	4453	-1.83	0.0230157	73.5	146.15	76.4	22.8	108	27.8	132.6	187.2	84.5	196.4	101	161.7
Bcat1	ENSMUSG00000030268.17	branched chain aminotransferase 1, cytosolic [Source:MGI Symbol;Acc:MGI:104861]	12035	protein_coding	7833	-1.84	0.0333861	53.37	115.18	78.2	21.8	46.8	55.5	64.5	95.7	70.8	152.7	88.5	168.2
Mllt11	ENSMUSG00000053192.9	myeloid/lymphoid or mixed-lineage leukemia; translocated to, 11 [Source:MGI Symbol;Acc:MGI:1929671]	56772	protein_coding	1923	-1.84	0.0570966	126.71	260.25	112.3	32.7	279.1	50	159.5	273	237.4	287.7	239.7	263.4
Mapk12	ENSMUSG00000022610.10	mitogen-activated protein kinase 12 [Source:MGI Symbol;Acc:MGI:1353438]	29857	protein_coding	1928	-1.84	0.0516947	107.06	238.91	67.4	37.7	149.9	83.3	197.1	220	161	392.1	146.1	275.4
Gm4737	ENSMUSG00000048087.6	predicted gene 4737 [Source:MGI Symbol;Acc:MGI:3643647]	11615	protein_coding	2093	-1.84	0.0592934	10.58	28.77	11.7	15.9	10.8	5.6	9	14.1	22.5	54.3	22.5	30.4
Plpp7	ENSMUSG00000051373.5	phospholipid phosphatase 7 (inactive) [Source:MGI Symbol;Acc:MGI:2445183]	227721	protein_coding	1947	-1.86	0.0720422	43.66	117.35	21.6	7.9	51.8	27.8	109.3	131.3	36.2	233.8	45.1	140.3
Asb13	ENSMUSG00000033781.7	ankyrin repeat and SOCS box-containing 13 [Source:MGI Symbol;Acc:MGI:2145525]	142688	protein_coding	4453	-1.86	0.00356508	27.46	56.42	28.8	28.7	29.1	16.7	34	57.7	56.3	73.3	45.1	49.6
Stk40	ENSMUSG00000042608.15	serine/threonine kinase 40 [Source:MGI Symbol;Acc:MGI:1921428]	74178	protein_coding	3860	-1.87	0.0268586	286.94	625.26	122.2	410.3	401.4	199.8	301	686.2	343.7	962.1	416.7	717.6
Bin1	ENSMUSG00000024381.15	bridging integrator 1 [Source:MGI Symbol;Acc:MGI:108092]	30948	protein_coding	2451	-1.88	0.0392421	967.36	1921.22	793.5	312.2	1857.5	438.5	1435.1	1896.4	1608.9	2695.4	1414.6	1990.8
Folr2	ENSMUSG00000032725.10	folate receptor 2 (fetal) [Source:MGI Symbol;Acc:MGI:95569]	14276	protein_coding	1204	-1.89	0.0406203	84.71	208.3	51.2	43.6	103.1	111	114.7	288.9	57.1	197.8	271.4	226.3
Gamt	ENSMUSG00000020150.13	guanidinoacetate methyltransferase [Source:MGI Symbol;Acc:MGI:1098221]	14431	protein_coding	988	-1.9	0.0435164	42.86	100.1	28.8	17.8	55.7	27.8	84.2	125.7	41.9	117.8	85.2	130
Fcna	ENSMUSG00000026938.10	ficolin A [Source:MGI Symbol;Acc:MGI:1340905]	14133	protein_coding	1374	-1.9	0.0451305	50.85	127.85	35.9	45.6	43.4	66.6	62.7	123.8	30.6	212.4	142	130.5
Hspbp1	ENSMUSG00000063802.5	HSPA (heat shock 70kDa) binding protein, cytoplasmic cochaperone 1 [Source:MGI Symbol;Acc:MGI:1913495]	66245	protein_coding	1593	-1.9	0.0108459	40.77	90.36	35.9	35.7	59.7	27.8	44.8	66.6	73.2	161.9	66	84.1
Aimp2	ENSMUSG00000029610.13	aminoacyl tRNA synthetase complex-interacting multifunctional protein 2 [Source:MGI Symbol;Acc:MGI:2385237]	231872	protein_coding	1185	-1.9	0.0329687	76.15	166.85	61.1	39.6	77.9	44.4	157.7	246.7	99	211	106.9	170.7
Lyz2	ENSMUSG00000069516.8	lysozyme 2 [Source:MGI Symbol;Acc:MGI:96897]	17105	protein_coding	1316	-1.9	0.000237301	1514.44	2990.03	1293.1	840.3	1899	1959.5	1580.2	2495.8	1767.4	3958.9	3575.7	3152.3
Gstp1	ENSMUSG00000060803.5	glutathione S-transferase, pi 1 [Source:MGI Symbol;Acc:MGI:95865]	14870	protein_coding	757	-1.9	0.0274548	96.59	230.98	98.8	60.4	130.2	55.5	138	142.1	140.8	497.7	165.3	208.9
Pycrl	ENSMUSG00000022571.9	pyrroline-5-carboxylate reductase-like [Source:MGI Symbol;Acc:MGI:1913444]	66194	protein_coding	1339	-1.9	0.0120033	26.11	55.32	26.1	17.8	46.4	27.8	12.5	36.1	50.7	75.1	59.3	55.3
Cd209f	ENSMUSG00000051906.15	CD209f antigen [Source:MGI Symbol;Acc:MGI:1916392]	69142	protein_coding	1537	-1.9	0.0800291	56.23	209.45	42.2	16.8	74.5	77.7	69.9	157.6	29.8	289.5	389.1	181.2
Ldha	ENSMUSG00000063229.15	lactate dehydrogenase A [Source:MGI Symbol;Acc:MGI:96759]	16828	protein_coding	1815	-1.91	0.0282143	1989.13	4520.75	1418	1360.6	1956.2	1210.1	4000.7	5949	1936.4	6672	2239.6	5806.7
Ccng1	ENSMUSG00000020326.7	cyclin G1 [Source:MGI Symbol;Acc:MGI:102890]	12450	protein_coding	3512	-1.91	0.0556798	670.42	1553.73	336.1	155.6	1005	205.4	1650.1	2343.4	718.7	1697	1046.3	1963.2
Rnf128	ENSMUSG00000031438.11	ring finger protein 128 [Source:MGI Symbol;Acc:MGI:1914139]	66889	protein_coding	2750	-1.92	0.0252777	30.48	70.13	13.5	26.8	43.4	22.2	46.6	89.1	61.2	64.1	55.9	80.3
Pfkfb4	ENSMUSG00000025648.18	6-phosphofructo-2-kinase/fructose-2,6-biphosphatase 4 [Source:MGI Symbol;Acc:MGI:2687284]	270198	protein_coding	3488	-1.92	0.0118666	81.1	174.63	67.4	49.5	102.1	61.1	125.4	200.8	102.2	231.8	120.2	218.1
Smarcd3	ENSMUSG00000028949.13	SWI/SNF related, matrix associated, actin dependent regulator of chromatin, subfamily d, member 3 [Source:MGI Symbol;Acc:MGI:1914243]	66993	protein_coding	3774	-1.92	0.034824	115.18	275.53	78.2	72.3	150.4	83.3	191.7	345.2	138.4	394.5	172	327.5
Xirp1	ENSMUSG00000079243.3	xin actin-binding repeat containing 1 [Source:MGI Symbol;Acc:MGI:1333878]	22437	protein_coding	5839	-1.92	0.0629887	576.06	1444.95	392.7	236.8	970.4	260.9	1019.4	1712	1020.5	1967.9	879.3	1644.9
Rangrf	ENSMUSG00000032892.14	RAN guanine nucleotide release factor [Source:MGI Symbol;Acc:MGI:1889073]	57785	protein_coding	967	-1.93	0.0530716	10.77	24.84	4.5	12.9	12.8	11.1	12.5	27.2	16.9	33.9	15.9	30.4
Lrrc20	ENSMUSG00000037151.8	leucine rich repeat containing 20 [Source:MGI Symbol;Acc:MGI:2387182]	216011	protein_coding	3216	-1.93	0.0237844	120.33	267.2	110.5	50.5	144.5	72.2	224	350.4	148.9	347.8	149.5	339.4
Serpine1	ENSMUSG00000037411.10	serine (or cysteine) peptidase inhibitor, clade E, member 1 [Source:MGI Symbol;Acc:MGI:97608]	18787	protein_coding	3011	-1.93	0.00512664	1026.61	2098.77	691	1878.9	905.8	1015.9	641.4	1647.3	2301	2243.2	1841.3	2461
Shisa2	ENSMUSG00000044461.6	shisa family member 2 [Source:MGI Symbol;Acc:MGI:2444716]	219134	protein_coding	3119	-1.93	0.05551	105.88	257.54	107.8	16.8	109	61.1	234.7	366.8	105.4	349.6	129.4	336.4
Hoxc10	ENSMUSG00000022484.7	homeobox C10 [Source:MGI Symbol;Acc:MGI:96192]	209448	protein_coding	1909	-1.93	0.0179731	70.04	141.19	47.6	17.8	88.8	77.7	118.2	153.4	99.8	204.6	95.2	153
Carnmt1	ENSMUSG00000024726.9	carnosine N-methyltransferase 1 [Source:MGI Symbol;Acc:MGI:1914633]	67383	protein_coding	2090	-1.93	0.0279598	51.47	114.57	28.8	29.7	83.8	11.1	103.9	165.6	86.1	134.6	68.5	118
Adgre1	ENSMUSG00000004730.15	adhesion G protein-coupled receptor E1 [Source:MGI Symbol;Acc:MGI:106912]	13733	protein_coding	3238	-1.94	0.000120462	343.3	684.38	204	188.3	442.3	521.8	360.1	614.9	405.6	701.3	1022.1	678
Psenen	ENSMUSG00000036835.7	presenilin enhancer gamma secretase subunit [Source:MGI Symbol;Acc:MGI:1913590]	66340	protein_coding	708	-1.94	0.0200652	38.3	91.71	29.7	52.5	49.3	27.8	32.2	61	55.5	185.9	69.3	86.8
Tnfrsf12a	ENSMUSG00000023905.15	tumor necrosis factor receptor superfamily, member 12a [Source:MGI Symbol;Acc:MGI:1351484]	27279	protein_coding	984	-1.94	0.00611596	95.52	210.38	94.4	88.2	153.4	61.1	80.6	185.3	181.9	293.3	178.7	212.7
Capn3	ENSMUSG00000079110.11	calpain 3 [Source:MGI Symbol;Acc:MGI:107437]	12335	protein_coding	3174	-1.94	0.0589127	105.48	247.14	93.5	13.9	155.8	27.8	236.5	339.6	107.8	341	165.3	281.9
Hfe2	ENSMUSG00000038403.10	hemochromatosis type 2 (juvenile) [Source:MGI Symbol;Acc:MGI:1916835]	69585	protein_coding	2028	-1.95	0.0668535	306.43	857.38	173.4	70.4	487.2	66.6	734.6	1180.6	478.1	1180.3	385	1063
Cdc34	ENSMUSG00000020307.15	cell division cycle 34 [Source:MGI Symbol;Acc:MGI:102657]	216150	protein_coding	1266	-1.96	0.0270909	232.18	544.88	180.6	169.5	388.1	111	311.7	484.1	343.7	945.7	356.6	594.4
Tusc2	ENSMUSG00000010054.4	tumor suppressor candidate 2 [Source:MGI Symbol;Acc:MGI:1931086]	80385	protein_coding	1665	-1.96	0.016328	40.56	94.87	30.6	33.7	60.7	27.8	50.2	83.5	62.8	167.7	76.8	83.6
Atp5g1	ENSMUSG00000006057.15	ATP synthase, H+ transporting, mitochondrial F0 complex, subunit C1 (subunit 9) [Source:MGI Symbol;Acc:MGI:107653]	11951	protein_coding	4715	-1.96	0.0325725	172.28	382.76	192.3	63.4	223.4	77.7	304.6	458.7	242.3	520.1	248.8	443.9
Shisa4	ENSMUSG00000041889.7	shisa family member 4 [Source:MGI Symbol;Acc:MGI:1924802]	77552	protein_coding	1763	-1.96	0.0579107	286.9	697.13	176.1	65.4	509.9	72.2	610.9	911.8	325.2	867.2	514.4	867.1
Coq9	ENSMUSG00000031782.15	coenzyme Q9 [Source:MGI Symbol;Acc:MGI:1915164]	67914	protein_coding	1789	-1.96	0.0298181	118.8	286.86	96.2	86.2	149.9	61.1	200.7	321.8	181.9	413.5	150.3	366.8
Sms	ENSMUSG00000071708.11	spermine synthase [Source:MGI Symbol;Acc:MGI:109490]	20603	protein_coding	3717	-1.97	0.0261296	111.96	246.25	71.9	34.7	167.7	77.7	207.8	352.3	161.8	257.1	193.7	266.4
Gapdh	ENSMUSG00000057666.18	glyceraldehyde-3-phosphate dehydrogenase [Source:MGI Symbol;Acc:MGI:95640]	14433	protein_coding	3289	-1.98	0.0282198	1649.88	3972.96	1142.1	1024.7	1856.1	849.3	3377.2	5140.3	1960.6	4706.6	2594.5	5462.7
Tpm1	ENSMUSG00000032366.15	tropomyosin 1, alpha [Source:MGI Symbol;Acc:MGI:98809]	22003	protein_coding	2890	-1.98	0.0608552	7106.29	19364.6	3358.1	1369.5	10306.5	1387.8	19109.6	28290.3	5541.3	29159.3	9418.6	24413.4
1700120C14Rik	ENSMUSG00000100599.2	RIKEN cDNA 1700120C14 gene [Source:MGI Symbol;Acc:MGI:1920850]	NA	processed_transcript	1428	-1.98	0.0631035	14.34	35.45	11.7	2	21.7	16.7	19.7	55.3	16.9	37.9	15.9	51.3
Myf6	ENSMUSG00000035923.4	myogenic factor 6 [Source:MGI Symbol;Acc:MGI:97253]	17878	protein_coding	1263	-1.99	0.0684097	160.74	404.32	186	85.2	352.6	22.2	157.7	302.1	681.7	390.9	273.1	373.9
Hpse	ENSMUSG00000035273.14	heparanase [Source:MGI Symbol;Acc:MGI:1343124]	15442	protein_coding	3117	-1.99	0.00593804	70.83	155.33	54.8	40.6	89.3	88.8	80.6	134.6	73.2	238.2	175.4	155.2
Them6	ENSMUSG00000056665.2	thioesterase superfamily member 6 [Source:MGI Symbol;Acc:MGI:1925301]	223626	protein_coding	1784	-2.01	0.0439036	8.4	21.06	6.3	5	10.8	5.6	14.3	15.5	16.9	28.5	20	24.4
Ankrd1	ENSMUSG00000024803.8	ankyrin repeat domain 1 (cardiac muscle) [Source:MGI Symbol;Acc:MGI:1097717]	107765	protein_coding	1765	-2.03	0.0480408	1005.02	2294.62	990.3	387.5	2290	260.9	1096.5	772.5	3108.3	3198.3	2193.7	2200.3
Hspb2	ENSMUSG00000038086.4	heat shock protein 2 [Source:MGI Symbol;Acc:MGI:1916503]	69253	protein_coding	773	-2.04	0.0542219	51.5	131.61	61.1	15.9	90.2	22.2	68.1	128.1	113.5	190.9	80.2	145.4
Mid1ip1	ENSMUSG00000008035.12	Mid1 interacting protein 1 (gastrulation specific G12-like (zebrafish)) [Source:MGI Symbol;Acc:MGI:1915291]	68041	protein_coding	2022	-2.05	0.00296497	198.28	467.72	213.9	193.2	205.6	188.7	189.9	256.1	383.9	782.8	305.6	610.2
Fcrls	ENSMUSG00000015852.13	Fc receptor-like S, scavenger receptor [Source:MGI Symbol;Acc:MGI:1933397]	80891	protein_coding	2273	-2.09	0.0241625	101.7	245.35	76.4	27.7	154.3	144.3	105.7	181.1	155.3	263.1	429.2	198.1
Nkain1	ENSMUSG00000078532.9	Na+/K+ transporting ATPase interacting 1 [Source:MGI Symbol;Acc:MGI:1914399]	67149	protein_coding	1202	-2.09	0.00840144	16.57	40.65	9.9	16.8	23.7	5.6	26.9	40.8	41.9	39.3	29.2	52.1
Mss51	ENSMUSG00000021815.4	MSS51 mitochondrial translational activator [Source:MGI Symbol;Acc:MGI:1922093]	74843	protein_coding	1826	-2.1	0.0693218	98.33	289.43	74.6	14.9	233.2	16.7	152.3	288.5	96.6	503.9	122.8	435.4
Jph2	ENSMUSG00000017817.11	junctophilin 2 [Source:MGI Symbol;Acc:MGI:1891496]	59091	protein_coding	4211	-2.12	0.0470037	559.71	1553.46	291.2	133.8	766.8	161	1445.8	2389.3	614.1	2588.8	491.9	1683.2
Ano5	ENSMUSG00000055489.8	anoctamin 5 [Source:MGI Symbol;Acc:MGI:3576659]	233246	protein_coding	7785	-2.12	0.0495161	155.9	417.55	110.5	20.8	155.3	61.1	431.8	716.7	172.2	458.2	178.7	561.9
Rgcc	ENSMUSG00000022018.7	regulator of cell cycle [Source:MGI Symbol;Acc:MGI:1913464]	66214	protein_coding	918	-2.12	0.0069015	101.7	259.04	105.1	119.9	105	88.8	89.6	197	107.8	498.7	248	243.6
Ccl8	ENSMUSG00000009185.2	chemokine (C-C motif) ligand 8 [Source:MGI Symbol;Acc:MGI:101878]	20307	protein_coding	511	-2.15	0.00611596	181.32	457.69	111.4	140.7	337.8	155.4	161.2	435.3	227	506.5	644.7	475.1
Stbd1	ENSMUSG00000047963.7	starch binding domain 1 [Source:MGI Symbol;Acc:MGI:1261768]	52331	protein_coding	1985	-2.17	0.0309494	128.68	328.1	105.1	36.7	195.3	55.5	250.8	371.5	210.9	503.7	177	377.4
Cnn1	ENSMUSG00000001349.5	calponin 1 [Source:MGI Symbol;Acc:MGI:104979]	12797	protein_coding	2381	-2.18	0.0454233	16.39	51.92	10.8	19.8	14.8	22.2	14.3	91.5	21.7	56.3	44.3	45.9
Alpk2	ENSMUSG00000032845.15	alpha-kinase 2 [Source:MGI Symbol;Acc:MGI:2449492]	225638	protein_coding	7249	-2.2	0.0539541	106.42	329.28	82.7	55.5	133.6	16.7	243.7	415.1	226.2	450.2	133.6	421.3
Gm7049	ENSMUSG00000113637.1	predicted gene 7049 [Source:MGI Symbol;Acc:MGI:3646400]	NA	processed_pseudogene	1712	-2.2	0.0668583	2.94	12.54	2.7	4	4.4	0	3.6	15.9	10.5	8	13.4	14.9
Ak1	ENSMUSG00000026817.14	adenylate kinase 1 [Source:MGI Symbol;Acc:MGI:87977]	11636	protein_coding	2085	-2.2	0.02487	903.69	2279.91	744.1	293.3	1220	227.6	2033.5	2802.1	1023.7	3818.1	931.9	2823.7
1110002E22Rik	ENSMUSG00000090066.2	RIKEN cDNA 1110002E22 gene [Source:MGI Symbol;Acc:MGI:1915066]	102634333	protein_coding	9741	-2.21	0.0410858	364.55	1038.27	157.3	113	623.3	149.9	779.4	1617.3	943.3	1132.8	443.4	1054.6
Aldoa	ENSMUSG00000030695.16	aldolase A, fructose-bisphosphate [Source:MGI Symbol;Acc:MGI:87994]	11674	protein_coding	1549	-2.23	0.0408775	8459.51	24841.4	4502.1	3152.3	10900.7	2364.8	21377.8	34059.1	9949.3	34741.8	12924.2	32532.4
Thbd	ENSMUSG00000074743.4	thrombomodulin [Source:MGI Symbol;Acc:MGI:98736]	21824	protein_coding	3723	-2.24	0.000686101	228.27	571.82	247.1	233.9	274.2	199.8	186.3	359.3	577.1	961.5	288.9	672.3
Nxpe5	ENSMUSG00000047592.17	neurexophilin and PC-esterase domain family, member 5 [Source:MGI Symbol;Acc:MGI:3584036]	381680	protein_coding	3585	-2.25	0.000764466	97.84	229.78	70.1	51.5	99.1	161	107.5	205.9	103.8	361.4	233.8	243.9
Rragd	ENSMUSG00000028278.14	Ras-related GTP binding D [Source:MGI Symbol;Acc:MGI:1098604]	52187	protein_coding	5055	-2.31	0.0120496	148.26	377.92	126.7	44.6	210.1	50	310	473.3	196.4	531	230.5	458.5
Cryab	ENSMUSG00000032060.10	crystallin, alpha B [Source:MGI Symbol;Acc:MGI:88516]	12955	protein_coding	1117	-2.32	0.032836	1015.99	2610.82	847.4	373.6	2003	333.1	1522.9	2003.8	1936.4	3029	2861.8	3223.1
Tppp3	ENSMUSG00000014846.12	tubulin polymerization-promoting protein family member 3 [Source:MGI Symbol;Acc:MGI:1915221]	67971	protein_coding	1396	-2.33	0.0159984	41.28	114.5	26.1	38.6	41.9	38.9	60.9	151.5	42.7	167.9	102.7	107.7
Tuba4a	ENSMUSG00000026202.13	tubulin, alpha 4A [Source:MGI Symbol;Acc:MGI:1095410]	22145	protein_coding	2840	-2.33	0.0462773	633.54	1853.84	285.8	374.6	1526.2	205.4	775.8	1477.5	1311.9	2609.1	1458	2412.7
Mettl22	ENSMUSG00000039345.16	methyltransferase like 22 [Source:MGI Symbol;Acc:MGI:2384301]	239706	protein_coding	3310	-2.34	0.0145854	51.36	139.53	27.9	25.8	89.3	33.3	80.6	117.7	83.7	235.2	75.2	185.8
Sdf2l1	ENSMUSG00000022769.9	stromal cell-derived factor 2-like 1 [Source:MGI Symbol;Acc:MGI:2149842]	64136	protein_coding	1108	-2.36	0.00296497	61.44	157.76	71.9	27.7	77.9	77.7	52	120.1	123.1	204.6	137.8	203.2
Dio3	ENSMUSG00000075707.5	deiodinase, iodothyronine type III [Source:MGI Symbol;Acc:MGI:1306782]	107585	protein_coding	2030	-2.37	0.0252777	31.72	88.15	16.2	5.9	83.8	22.2	30.5	33.3	135.2	92.2	83.5	96.6
Smtnl2	ENSMUSG00000045667.14	smoothelin-like 2 [Source:MGI Symbol;Acc:MGI:2442764]	276829	protein_coding	3572	-2.37	0.0518039	117	416.72	31.5	24.8	172.1	61.1	295.6	482.2	188.3	723.9	152	537.2
Adamts8	ENSMUSG00000031994.13	a disintegrin-like and metallopeptidase (reprolysin type) with thrombospondin type 1 motif, 8 [Source:MGI Symbol;Acc:MGI:1353468]	30806	protein_coding	3631	-2.38	0.00780988	31.72	88.02	20.7	17.8	53.3	16.7	50.2	113	45.1	126.6	60.1	95.2
Camk2a	ENSMUSG00000024617.16	calcium/calmodulin-dependent protein kinase II alpha [Source:MGI Symbol;Acc:MGI:88256]	12322	protein_coding	4970	-2.38	0.0341215	163.94	472.47	62.9	25.8	202.2	66.6	462.2	762.2	157.7	627.3	227.1	587.9
Asb5	ENSMUSG00000031519.3	ankyrin repeat and SOCs box-containing 5 [Source:MGI Symbol;Acc:MGI:1923544]	76294	protein_coding	1585	-2.38	0.0336373	121.42	293.81	80.9	26.8	270.7	38.9	189.9	319.4	348.5	216.4	261.4	323.4
Twf2	ENSMUSG00000023277.13	twinfilin actin binding protein 2 [Source:MGI Symbol;Acc:MGI:1346078]	23999	protein_coding	1627	-2.39	0.00668731	123.73	329.38	124.9	47.6	196.3	27.8	222.2	281.9	174.6	570.6	238	381.7
Ppp1r3c	ENSMUSG00000067279.2	protein phosphatase 1, regulatory subunit 3C [Source:MGI Symbol;Acc:MGI:1858229]	53412	protein_coding	2719	-2.43	0.0406203	122.97	397.3	81.8	22.8	105	66.6	338.6	589.1	179.5	577	129.4	511.4
Tmem100	ENSMUSG00000069763.3	transmembrane protein 100 [Source:MGI Symbol;Acc:MGI:1915138]	67888	protein_coding	1767	-2.43	0.0130837	71.2	197.02	58.4	49.5	128.2	50	69.9	232.2	159.4	279.7	72.7	241.2
Aldh1a2	ENSMUSG00000013584.5	aldehyde dehydrogenase family 1, subfamily A2 [Source:MGI Symbol;Acc:MGI:107928]	19378	protein_coding	2264	-2.47	0.00130008	86.15	219.15	79.1	32.7	138.1	111	69.9	110.2	173.8	269.3	270.6	271.8
Calml4	ENSMUSG00000032246.14	calmodulin-like 4 [Source:MGI Symbol;Acc:MGI:1922850]	75600	protein_coding	2403	-2.5	0.018804	10.85	31.78	8.1	1	17.8	16.7	10.7	38.9	21.7	28.5	34.2	35.5
Cd209g	ENSMUSG00000079168.4	CD209g antigen [Source:MGI Symbol;Acc:MGI:1917442]	70192	protein_coding	3419	-2.52	0.0490149	10.03	44.06	4.5	4	16.3	11.1	14.3	41.3	9.7	50.1	71	48.3
H2-Q2	ENSMUSG00000091705.8	histocompatibility 2, Q region locus 2 [Source:MGI Symbol;Acc:MGI:95931]	15013	protein_coding	1262	-2.54	0.0276557	8.48	27.94	9	3	12.3	5.6	12.5	25.3	16.1	50.3	19.2	28.8
Wfdc1	ENSMUSG00000023336.6	WAP four-disulfide core domain 1 [Source:MGI Symbol;Acc:MGI:1915116]	67866	protein_coding	1371	-2.55	0.0266338	27.68	87.16	15.3	5.9	39.4	22.2	55.5	101.3	41	135.2	64.3	93.9
Gm8116	ENSMUSG00000059422.5	predicted gene 8116 [Source:MGI Symbol;Acc:MGI:3648797]	NA	processed_pseudogene	1201	-2.59	0.0345394	3.44	12.57	3.6	3	3.5	0	7.2	15	7.2	21.4	6.7	12.5
Cbr2	ENSMUSG00000025150.10	carbonyl reductase 2 [Source:MGI Symbol;Acc:MGI:107200]	12409	protein_coding	1110	-2.71	0.000686101	148.13	470.92	106.9	96.1	199.2	161	177.4	480.3	158.6	697.1	523.6	495.1
Klhl40	ENSMUSG00000074001.3	kelch-like 40 [Source:MGI Symbol;Acc:MGI:1919580]	72330	protein_coding	2370	-2.85	0.0170286	220.98	737.36	128.5	72.3	411.3	116.6	376.2	622	508.7	1183.3	484.3	888.5
Gm20597	ENSMUSG00000112739.1	predicted gene, 20597 [Source:MGI Symbol;Acc:MGI:5295703]	NA	lincRNA	5486	-2.87	0.0456879	7.95	32.44	2.7	1	7.4	0	28.7	40.3	7.2	62.9	6.7	45
Pgm2	ENSMUSG00000025791.18	phosphoglucomutase 2 [Source:MGI Symbol;Acc:MGI:97565]	72157	protein_coding	2523	-2.89	0.0155617	470.78	1573.47	186	114	550.8	111	1392.1	2137	442.7	2728.1	541.1	2018.5
Ppp1r27	ENSMUSG00000025129.2	protein phosphatase 1, regulatory subunit 27 [Source:MGI Symbol;Acc:MGI:1915951]	68701	protein_coding	771	-3.03	0.0226601	85.26	290.65	29.7	8.9	196.8	33.3	157.7	247.2	180.3	523.9	232.1	269.7
Ankrd23	ENSMUSG00000067653.12	ankyrin repeat domain 23 [Source:MGI Symbol;Acc:MGI:1925571]	78321	protein_coding	2277	-3.25	0.0170286	47.89	184.59	25.2	17.8	106.5	11.1	78.8	167.9	128.8	336.2	66	224.1
Nmrk2	ENSMUSG00000004939.7	nicotinamide riboside kinase 2 [Source:MGI Symbol;Acc:MGI:1916814]	69564	protein_coding	1854	-3.36	0.0218411	9.36	41.25	7.2	2	19.7	0	17.9	50.2	34.6	54.1	23.4	44
Serpinb1a	ENSMUSG00000044734.16	serine (or cysteine) peptidase inhibitor, clade B, member 1a [Source:MGI Symbol;Acc:MGI:1913472]	66222	protein_coding	1918	-3.43	0.000686101	109.63	428.09	95.3	66.4	200.2	55.5	130.8	340.5	523.9	410.5	288.1	577.3
Rrad	ENSMUSG00000031880.7	Ras-related associated with diabetes [Source:MGI Symbol;Acc:MGI:1930943]	56437	protein_coding	1577	-4.75	0.000659782	199.82	855.45	69.2	94.1	607	38.9	189.9	386	721.1	1587.9	481.8	1100.4
Fbxl22	ENSMUSG00000050503.8	F-box and leucine-rich repeat protein 22 [Source:MGI Symbol;Acc:MGI:1921415]	74165	protein_coding	3935	-7.84	6.17635e-05	12.81	127.54	10.8	8.9	22.7	5.6	16.1	88.2	45.1	262.5	53.4	188.6

## Sheet: doxorubicin.vs.doxorubicin_magr
ID	GeneID	Description	NCBIGeneID	Class	basepairs	meanFC	pAdj	Mean_Test	Mean_Control	Norm_DOX_1	Norm_DOX_2	Norm_DOX_3	Norm_DOX_4	Norm_DOX_5	Norm_DaM_1	Norm_DaM_2	Norm_DaM_3	Norm_DaM_4	Norm_DaM_5
Pvalb	ENSMUSG00000005716.16	parvalbumin [Source:MGI Symbol;Acc:MGI:97821]	19293	protein_coding	977	11.11	0.0629781	3180.13	201.52	2603.7	631.3	3967.1	8567.5	131.2	240.2	13.5	144.2	580.6	29.2
Pck1	ENSMUSG00000027513.11	phosphoenolpyruvate carboxykinase 1, cytosolic [Source:MGI Symbol;Acc:MGI:97501]	18534	protein_coding	2728	6.04	0.084893	478.67	15.72	2176.6	52.6	87.1	44.2	32.8	7.7	26.2	8.5	34.7	1.5
Cd209f	ENSMUSG00000051906.15	CD209f antigen [Source:MGI Symbol;Acc:MGI:1916392]	69142	protein_coding	1537	5.06	0.0437105	58.67	11.2	174.6	26.3	29	37.6	25.8	7.7	2.8	0	43.9	1.5
Ppp1r27	ENSMUSG00000025129.2	protein phosphatase 1, regulatory subunit 27 [Source:MGI Symbol;Acc:MGI:1915951]	68701	protein_coding	771	3.55	0.0937523	101.99	23.56	72	72.3	222.4	132.6	10.5	35.6	5	52.6	18.5	6.1
Pkia	ENSMUSG00000027499.12	protein kinase inhibitor, alpha [Source:MGI Symbol;Acc:MGI:104747]	18767	protein_coding	3617	3.46	0.0593116	257.92	63.21	319.5	98.6	432.6	359.2	79.7	96.1	15.6	79.7	98.6	26.1
G0s2	ENSMUSG00000009633.3	G0/G1 switch gene 2 [Source:MGI Symbol;Acc:MGI:1316737]	14373	protein_coding	871	3.23	0.0192317	37.36	9.14	43	19.7	28.3	44.2	51.5	9.3	9.9	3.4	10.8	12.3
Fcrls	ENSMUSG00000015852.13	Fc receptor-like S, scavenger receptor [Source:MGI Symbol;Acc:MGI:1933397]	80891	protein_coding	2273	3.02	0.0102675	142.92	48.86	103.5	171	147.5	199	93.7	12.4	12.7	40.7	90.9	87.6
Ifi27l2a	ENSMUSG00000079017.3	interferon, alpha-inducible protein 27 like 2A [Source:MGI Symbol;Acc:MGI:1924183]	76933	protein_coding	463	2.76	0.00878289	460.92	132.66	1056	164.4	250.7	519.5	314	85.2	77.9	125.5	219.5	155.2
Ccl12	ENSMUSG00000035352.3	chemokine (C-C motif) ligand 12 [Source:MGI Symbol;Acc:MGI:108224]	20293	protein_coding	537	2.73	0.0583478	88.99	31.12	85.2	78.9	71.1	97.3	112.5	20.1	6.4	15.3	55.4	58.4
Ccr7	ENSMUSG00000037944.8	chemokine (C-C motif) receptor 7 [Source:MGI Symbol;Acc:MGI:103011]	12775	protein_coding	1978	2.72	0.0947366	22.85	6.08	14.9	26.3	11.5	47.5	14.1	1.5	6.4	1.7	14.6	6.1
Ifit3b	ENSMUSG00000062488.9	interferon-induced protein with tetratricopeptide repeats 3B [Source:MGI Symbol;Acc:MGI:3698419]	667370	protein_coding	2000	2.63	0.084893	82.29	28.9	101.8	65.8	63.4	97.3	83.2	10.8	7.8	22	42.4	61.5
Actg2	ENSMUSG00000059430.14	actin, gamma 2, smooth muscle, enteric [Source:MGI Symbol;Acc:MGI:104589]	11468	protein_coding	1333	2.55	0.045134	128.52	47.36	181.2	157.8	97.8	106.1	99.6	17	22	33.9	91.6	72.2
Ms4a4c	ENSMUSG00000024675.19	membrane-spanning 4-domains, subfamily A, member 4C [Source:MGI Symbol;Acc:MGI:1927656]	64380	protein_coding	1723	2.41	0.00876842	114.38	43.63	141.5	65.8	77.2	189	98.4	34.1	19.8	28.8	81.6	53.8
Ccl8	ENSMUSG00000009185.2	chemokine (C-C motif) ligand 8 [Source:MGI Symbol;Acc:MGI:101878]	20307	protein_coding	511	2.36	0.0159185	264.45	105.04	444.4	177.5	241.5	281.9	176.9	96.1	42.5	103.4	186.3	96.8
Aif1	ENSMUSG00000024397.14	allograft inflammatory factor 1 [Source:MGI Symbol;Acc:MGI:1343098]	11629	protein_coding	875	2.26	0.00795355	176.81	71.2	127.5	223.6	119.2	269.7	144.1	65.1	35.4	50.9	115.5	89.1
1500011K16Rik	ENSMUSG00000051319.6	RIKEN cDNA 1500011K16 gene [Source:MGI Symbol;Acc:MGI:1915135]	NA	protein_coding	800	2.23	0.0997489	66.57	24.95	61.2	19.7	98.6	120.5	32.8	26.3	12.7	35.6	37.7	12.3
Cbr2	ENSMUSG00000025150.10	carbonyl reductase 2 [Source:MGI Symbol;Acc:MGI:107200]	12409	protein_coding	1110	2.15	0.0593116	253.85	105.11	405.5	171	218.6	298.4	175.7	120.9	69.4	88.2	201	46.1
Ccr2	ENSMUSG00000049103.14	chemokine (C-C motif) receptor 2 [Source:MGI Symbol;Acc:MGI:106185]	12772	protein_coding	5728	2.11	0.084893	153.3	62.27	181.2	65.8	126.1	238.8	154.6	46.5	58.1	30.5	148.6	27.7
Scube3	ENSMUSG00000038677.14	signal peptide, CUB domain, EGF-like 3 [Source:MGI Symbol;Acc:MGI:3045253]	268935	protein_coding	6876	2.1	0.0593116	81.72	32.09	81.1	138.1	41.3	49.7	98.4	21.7	32.6	25.4	33.1	47.6
Slamf9	ENSMUSG00000026548.4	SLAM family member 9 [Source:MGI Symbol;Acc:MGI:1923692]	98365	protein_coding	1313	2.03	0.045134	76.43	31.07	59.6	52.6	54.3	154.7	60.9	26.3	22.7	18.7	44.7	43
Bst2	ENSMUSG00000046718.8	bone marrow stromal cell antigen 2 [Source:MGI Symbol;Acc:MGI:1916800]	69550	protein_coding	792	1.94	0.084893	248.34	117.08	260.7	177.5	152.1	352.6	298.7	51.1	78.6	78	174.8	202.9
H2-Aa	ENSMUSG00000036594.14	histocompatibility 2, class II antigen A, alpha [Source:MGI Symbol;Acc:MGI:95895]	14960	protein_coding	1132	1.94	0.0937523	399.3	185.44	365.8	217	379.1	701.9	332.7	167.4	160.1	127.2	386.5	86.1
Cd72	ENSMUSG00000028459.11	CD72 antigen [Source:MGI Symbol;Acc:MGI:88345]	12517	protein_coding	2583	1.93	0.0172454	218.12	106.27	151.5	151.2	155.9	402.3	229.6	54.2	56	69.5	213.3	138.3
Ccr5	ENSMUSG00000079227.10	chemokine (C-C motif) receptor 5 [Source:MGI Symbol;Acc:MGI:107182]	12774	protein_coding	8227	1.91	0.00876842	162.79	80.09	182.1	164.4	127.6	213.3	126.5	52.7	56.7	86.5	97	107.6
Fcgr1	ENSMUSG00000015947.10	Fc receptor, IgG, high affinity I [Source:MGI Symbol;Acc:MGI:95498]	14129	protein_coding	2589	1.89	0.0238577	407.04	195.96	382.4	309.1	279.8	659.9	404.2	122.4	163.6	239.1	253.3	201.3
H2-Eb1	ENSMUSG00000060586.10	histocompatibility 2, class II antigen E beta [Source:MGI Symbol;Acc:MGI:95901]	14969	protein_coding	1184	1.89	0.0947366	348.95	162.54	295.5	197.3	364.6	635.6	251.9	128.6	143.1	140.8	321.9	78.4
H2-Ab1	ENSMUSG00000073421.5	histocompatibility 2, class II antigen A, beta 1 [Source:MGI Symbol;Acc:MGI:103070]	14961	protein_coding	1211	1.86	0.0937523	259.83	123.02	261.5	124.9	225.5	477.5	209.7	91.4	104.8	118.7	229.5	70.7
Cd74	ENSMUSG00000024610.14	CD74 antigen (invariant polypeptide of major histocompatibility complex, class II antigen-associated) [Source:MGI Symbol;Acc:MGI:96534]	16149	protein_coding	1410	1.77	0.0514579	675.86	354.14	694.4	381.4	630.6	1075.5	597.5	272.7	298.2	349.4	649.1	201.3
Epsti1	ENSMUSG00000022014.15	epithelial stromal interaction 1 (breast) [Source:MGI Symbol;Acc:MGI:1915168]	108670	protein_coding	1870	1.68	0.084893	128.24	64.47	105.9	111.8	83.3	247.6	92.5	63.5	41.8	50.9	89.3	76.8
Ptafr	ENSMUSG00000056529.7	platelet-activating factor receptor [Source:MGI Symbol;Acc:MGI:106066]	19204	protein_coding	3637	1.65	0.0629781	197.39	109.04	278.1	138.1	120	200.1	250.7	119.3	81.4	96.7	163.2	84.5
Pycard	ENSMUSG00000030793.4	PYD and CARD domain containing [Source:MGI Symbol;Acc:MGI:1931465]	66824	protein_coding	3800	1.56	0.0997489	70.2	39.34	68.7	78.9	64.2	81.8	57.4	29.4	34.7	27.1	59.3	46.1
Agap1	ENSMUSG00000055013.15	ArfGAP with GTPase domain, ankyrin repeat and PH domain 1 [Source:MGI Symbol;Acc:MGI:2653690]	347722	protein_coding	11921	-1.5	0.0514579	312.93	497.56	282.2	348.5	308	210	415.9	488.1	529.8	481.6	408.9	579.4
Adarb1	ENSMUSG00000020262.15	adenosine deaminase, RNA-specific, B1 [Source:MGI Symbol;Acc:MGI:891999]	110532	protein_coding	6662	-1.58	0.0795933	220.04	399.13	181.2	217	274.4	176.9	250.7	430.8	501.4	502	252.6	308.9
Auts2	ENSMUSG00000029673.17	autism susceptibility candidate 2 [Source:MGI Symbol;Acc:MGI:1919847]	NA	protein_coding	7409	-1.58	0.084893	144.99	257.81	182.9	124.9	147.5	76.3	193.3	265	322.3	301.9	181.7	218.2
Cfh	ENSMUSG00000026365.15	complement component factor h [Source:MGI Symbol;Acc:MGI:88385]	12628	protein_coding	4365	-1.81	0.0523272	394.6	796.08	475	282.8	460.9	374.7	379.6	717.4	1092.1	1005.7	498.2	667
Pappa	ENSMUSG00000028370.7	pregnancy-associated plasma protein A [Source:MGI Symbol;Acc:MGI:97479]	18491	protein_coding	11027	-1.85	0.084893	134.45	295.55	86.9	144.7	133.8	78.5	228.4	255.7	518.4	262.9	222.5	218.2
Arfgef3	ENSMUSG00000019852.7	ARFGEF family member 3 [Source:MGI Symbol;Acc:MGI:106387]	215821	protein_coding	14579	-2.17	0.0852968	24.08	58.12	19	32.9	17.6	11.1	39.8	74.4	51	32.2	34.7	98.4
Foxc1	ENSMUSG00000050295.4	forkhead box C1 [Source:MGI Symbol;Acc:MGI:1347466]	17300	protein_coding	5844	-2.21	0.0094435	61.02	156.26	44.7	78.9	65.7	61.9	53.9	100.7	225.2	223.9	96.3	135.2
Gpnmb	ENSMUSG00000029816.10	glycoprotein (transmembrane) nmb [Source:MGI Symbol;Acc:MGI:1934765]	93695	protein_coding	3701	-2.3	0.0795933	322.1	789.47	266.5	519.5	160.5	414.5	249.5	900.3	779.1	554.6	298	1415.4
Sfrp4	ENSMUSG00000021319.7	secreted frizzled-related protein 4 [Source:MGI Symbol;Acc:MGI:892010]	20379	protein_coding	4049	-2.61	0.045134	48.79	157.29	62.9	19.7	60.4	55.3	45.7	96.1	240.1	145.8	57	247.4

## Sheet: doxorubicin.vs.magrolimab
ID	GeneID	Description	NCBIGeneID	Class	basepairs	meanFC	pAdj	Mean_Test	Mean_Control	Norm_DOX_1	Norm_DOX_2	Norm_DOX_3	Norm_DOX_4	Norm_DOX_5	Norm_MAG_1	Norm_MAG_2	Norm_MAG_3	Norm_MAG_4	Norm_MAG_5
Gm40909	ENSMUSG00000113998.1	predicted gene, 40909 [Source:MGI Symbol;Acc:MGI:5623794]	NA	lincRNA	5564	44.25	0.00243256	5.91	0.05	7.4	6.6	3.8	0	11.7	0	0	0	0	0.3
Gm25829	ENSMUSG00000094013.1	predicted gene, 25829 [Source:MGI Symbol;Acc:MGI:5455606]	NA	snRNA	107	7.72	0.0119956	7.44	0.73	2.5	13.2	5.4	3.3	12.9	0.9	0.8	0	0.8	1.1
AC154912.3	ENSMUSG00000117294.1	TEC	NA	TEC	3612	7.31	0.0119956	22.71	2.32	30.6	32.9	6.9	3.3	39.8	2.3	4	0	3.3	1.9
Nlrp12	ENSMUSG00000078817.4	NLR family, pyrin domain containing 12 [Source:MGI Symbol;Acc:MGI:2676630]	378425	protein_coding	6928	6.67	0.0100692	18.98	2.41	8.3	13.2	5.4	16.6	51.5	0.9	3.2	0.2	3.3	4.3
Mapk13	ENSMUSG00000004864.13	mitogen-activated protein kinase 13 [Source:MGI Symbol;Acc:MGI:1346864]	26415	protein_coding	2937	5.74	0.0155378	11.62	2.44	13.2	13.2	4.6	16.6	10.5	2.3	3.2	0	5.8	0.8
Gm43272	ENSMUSG00000105632.1	predicted gene 43272 [Source:MGI Symbol;Acc:MGI:5663409]	NA	TEC	1584	5.63	0.0336946	7.15	0.83	6.6	19.7	1.5	5.5	2.3	1.4	0.8	0	1.7	0.3
Gm5605	ENSMUSG00000109181.1	predicted gene 5605 [Source:MGI Symbol;Acc:MGI:3647902]	NA	processed_pseudogene	1305	5.07	0.00723298	23.47	4.27	10.8	59.2	10.7	13.3	23.4	1.9	9.7	0.4	7.5	1.9
Gm44415	ENSMUSG00000108195.1	predicted gene, 44415 [Source:MGI Symbol;Acc:MGI:5690807]	NA	TEC	2112	4.95	0.0336946	4.49	0.71	3.3	6.6	4.6	3.3	4.7	0.9	1.6	0.2	0	0.8
Gm43790	ENSMUSG00000106818.1	predicted gene 43790 [Source:MGI Symbol;Acc:MGI:5663927]	NA	TEC	2013	4.77	0.0401144	7.48	1.19	6.6	19.7	5.4	2.2	3.5	3.3	2.4	0	0	0.3
Robo3	ENSMUSG00000032128.15	roundabout guidance receptor 3 [Source:MGI Symbol;Acc:MGI:1343102]	19649	protein_coding	5000	4.75	0.0227574	6.58	1.29	2.5	13.2	4.6	3.3	9.4	0.5	2.4	0	2.5	1.1
Gm13577	ENSMUSG00000082127.2	predicted gene 13577 [Source:MGI Symbol;Acc:MGI:3649301]	NA	processed_pseudogene	205	4.74	0.00299229	266.68	47.7	77	677.3	123.1	307.3	148.8	45.5	63.6	7.8	98.5	23.1
Mgst2	ENSMUSG00000074604.9	microsomal glutathione S-transferase 2 [Source:MGI Symbol;Acc:MGI:2448481]	211666	protein_coding	2803	4.5	0.0402045	6.88	1.51	11.6	6.6	3.8	7.7	4.7	2.3	1.6	0	3.3	0.3
Gm12925	ENSMUSG00000087307.1	predicted gene 12925 [Source:MGI Symbol;Acc:MGI:3651536]	NA	antisense	678	4.49	0.0299341	6.71	1.32	5	6.6	6.1	8.8	7	1.4	1.6	0	1.7	1.9
Col10a1	ENSMUSG00000039462.4	collagen, type X, alpha 1 [Source:MGI Symbol;Acc:MGI:88445]	12813	protein_coding	3130	4.47	0.000560779	156.28	23.27	32.3	105.2	45.1	153.6	445.2	10.8	37	23.6	25.9	19
Chrm2	ENSMUSG00000045613.9	cholinergic receptor, muscarinic 2, cardiac [Source:MGI Symbol;Acc:MGI:88397]	243764	protein_coding	5676	4.3	0.0196236	44.54	8.68	24	118.4	37.5	7.7	35.1	5.6	18.5	2.6	14.2	2.4
Pls1	ENSMUSG00000049493.13	plastin 1 (I-isoform) [Source:MGI Symbol;Acc:MGI:104809]	102502	protein_coding	3704	4.29	0.0365409	13.68	2.6	14.9	19.7	3.1	15.5	15.2	2.8	0	0	5.8	4.3
Dlx1	ENSMUSG00000041911.3	distal-less homeobox 1 [Source:MGI Symbol;Acc:MGI:94901]	13390	protein_coding	4111	4.26	0.0104844	26.16	4.24	13.2	78.9	12.2	8.8	17.6	5.2	7.2	1.6	5.8	1.4
Gm45630	ENSMUSG00000109638.1	predicted gene 45630 [Source:MGI Symbol;Acc:MGI:5791466]	NA	TEC	1911	4.23	0.0255399	10.69	2.63	9.9	13.2	12.2	9.9	8.2	5.6	4.8	0.2	1.7	0.8
Gm2238	ENSMUSG00000103138.1	predicted gene 2238 [Source:MGI Symbol;Acc:MGI:3780408]	NA	TEC	3669	4.14	0.0378319	7.09	1.42	5.8	6.6	6.9	3.3	12.9	3.3	1.6	0	0.8	1.4
Serpina3e-ps	ENSMUSG00000091553.1	serine (or cysteine) peptidase inhibitor, clade A, member 3E, pseudogene [Source:MGI Symbol;Acc:MGI:2182837]	NA	unprocessed_pseudogene	1228	4.09	0.0336946	16.61	2.92	23.2	26.3	6.9	4.4	22.3	2.8	4	0.6	3.3	3.8
Fabp7	ENSMUSG00000019874.11	fatty acid binding protein 7, brain [Source:MGI Symbol;Acc:MGI:101916]	12140	protein_coding	880	4.07	0.034491	15.43	2.39	4.1	26.3	5.4	13.3	28.1	1.4	0	2.8	5.8	1.9
Gm43196	ENSMUSG00000107017.1	predicted gene 43196 [Source:MGI Symbol;Acc:MGI:5663333]	NA	TEC	2114	4.04	0.0336946	8.87	1.78	6.6	13.2	3.8	5.5	15.2	2.3	2.4	0	2.5	1.6
Pax6	ENSMUSG00000027168.21	paired box 6 [Source:MGI Symbol;Acc:MGI:97490]	18508	protein_coding	4427	4.04	0.0309202	66.38	13.53	19	151.2	40.5	50.8	70.3	10.8	33.8	0.2	13.4	9.5
Gm13410	ENSMUSG00000083116.1	predicted gene 13410 [Source:MGI Symbol;Acc:MGI:3650681]	NA	processed_pseudogene	1415	4.01	0.0336946	20.94	3.18	9.9	59.2	9.2	8.8	17.6	4.2	6.4	2.2	1.7	1.4
Slc7a11	ENSMUSG00000027737.10	solute carrier family 7 (cationic amino acid transporter, y+ system), member 11 [Source:MGI Symbol;Acc:MGI:1347355]	26570	protein_coding	9223	3.93	0.0326133	51.98	10.4	12.4	13.2	15.3	19.9	199.2	6.1	34.6	1.4	4.2	5.7
Gm38055	ENSMUSG00000102147.1	predicted gene, 38055 [Source:MGI Symbol;Acc:MGI:5611283]	NA	TEC	2217	3.91	0.047727	6.22	1.34	1.7	13.2	3.8	6.6	5.9	2.3	2.4	0	1.7	0.3
Gm7984	ENSMUSG00000049891.4	predicted gene 7984 [Source:MGI Symbol;Acc:MGI:3645839]	NA	processed_pseudogene	538	3.86	0.0197475	353.78	75.84	120	940.3	168.9	300.7	239	60	127.2	8.4	146.1	37.4
1500005C15Rik	ENSMUSG00000104888.1	RIKEN cDNA 1500005C15 gene [Source:MGI Symbol;Acc:MGI:1919269]	NA	TEC	2394	3.86	0.0402296	7.79	1.39	6.6	19.7	4.6	3.3	4.7	2.8	1.6	0.6	1.7	0.3
Gm24540	ENSMUSG00000093873.1	predicted gene, 24540 [Source:MGI Symbol;Acc:MGI:5454317]	NA	snRNA	107	3.85	0.0398604	13.54	2.62	5	32.9	11.5	5.5	12.9	1.4	3.2	1	5.8	1.6
Gm43412	ENSMUSG00000105107.1	predicted gene 43412 [Source:MGI Symbol;Acc:MGI:5663549]	NA	TEC	2818	3.74	0.0557728	5.9	1.49	13.2	0	4.6	1.1	10.5	2.3	2.4	0.2	1.7	0.8
Ceacam16	ENSMUSG00000014686.8	carcinoembryonic antigen-related cell adhesion molecule 16 [Source:MGI Symbol;Acc:MGI:2685615]	330483	protein_coding	1635	3.67	0.0255399	9.9	2.46	6.6	13.2	9.2	8.8	11.7	2.3	5.6	1	2.5	0.8
Gm42899	ENSMUSG00000104687.1	predicted gene 42899 [Source:MGI Symbol;Acc:MGI:5663036]	NA	TEC	2667	3.64	0.0336946	11.91	2.92	9.1	13.2	16.8	9.9	10.5	7	4.8	0.8	1.7	0.3
Gm7318	ENSMUSG00000116499.1	predicted gene 7318 [Source:MGI Symbol;Acc:MGI:3648501]	NA	processed_pseudogene	593	3.63	0.0182777	393.72	87.95	146.5	1065.3	206.4	354.8	195.6	72.7	140	14	161.2	51.8
Gm45867	ENSMUSG00000109243.1	predicted gene 45867 [Source:MGI Symbol;Acc:MGI:5804982]	NA	TEC	2317	3.6	0.0514002	9.57	2.24	12.4	6.6	11.5	3.3	14.1	4.7	3.2	0	1.7	1.6
6430590A07Rik	ENSMUSG00000097583.2	RIKEN cDNA 6430590A07 gene [Source:MGI Symbol;Acc:MGI:3648839]	NA	processed_transcript	3631	3.52	0.0152215	8.64	2.59	16.6	0	10.7	7.7	8.2	4.2	1.6	1.6	4.2	1.4
Gm9169	ENSMUSG00000098198.1	predicted gene 9169 [Source:MGI Symbol;Acc:MGI:3648561]	NA	processed_pseudogene	536	3.51	0.0282584	11.21	2.68	5.8	13.2	9.9	15.5	11.7	0.9	3.2	1.8	5	2.4
Gm9432	ENSMUSG00000083199.1	predicted gene 9432 [Source:MGI Symbol;Acc:MGI:3648371]	NA	processed_pseudogene	759	3.48	0.0336946	11.22	2.87	3.3	19.7	6.1	19.9	7	1.4	4	0.6	7.5	0.8
Lmx1b	ENSMUSG00000038765.13	LIM homeobox transcription factor 1 beta [Source:MGI Symbol;Acc:MGI:1100513]	16917	protein_coding	4790	3.42	0.00723298	23.66	6.3	53	13.2	8.4	12.2	31.6	9.4	9.7	2	5.8	4.6
C130083A15Rik	ENSMUSG00000108812.1	RIKEN cDNA C130083A15 gene [Source:MGI Symbol;Acc:MGI:3028079]	NA	TEC	1460	3.42	0.0566038	4.85	1.42	3.3	0	3.8	7.7	9.4	0.5	2.4	0.6	2.5	1.1
Hmga2	ENSMUSG00000056758.14	high mobility group AT-hook 2 [Source:MGI Symbol;Acc:MGI:101761]	15364	protein_coding	3810	3.32	0.0402045	53.58	9.83	18.2	151.2	16.8	25.4	56.2	8	20.1	9	4.2	7.9
Pawr	ENSMUSG00000035873.8	PRKC, apoptosis, WT1, regulator [Source:MGI Symbol;Acc:MGI:2149961]	114774	protein_coding	1745	3.29	0.00123073	58.74	15.55	52.1	105.2	27.5	40.9	67.9	15.9	20.9	11	21.7	8.1
Lilrb4a	ENSMUSG00000112148.1	leukocyte immunoglobulin-like receptor, subfamily B, member 4A [Source:MGI Symbol;Acc:MGI:102701]	14728	protein_coding	3769	3.27	0.0119956	112.48	26.54	55.4	118.4	47.4	54.2	287	31.4	40.2	18.4	20.9	21.7
Gm11772	ENSMUSG00000085501.1	predicted gene 11772 [Source:MGI Symbol;Acc:MGI:3649468]	NA	antisense	532	3.25	0.0589092	7.85	2.17	7.4	6.6	4.6	7.7	12.9	1.9	4	0	2.5	2.4
Gm26315	ENSMUSG00000065824.1	predicted gene, 26315 [Source:MGI Symbol;Acc:MGI:5456092]	NA	misc_RNA	321	3.22	0.0309202	88.5	16.42	23.2	111.8	27.5	254.2	25.8	10.3	14.5	10	35.1	12.2
Gm37342	ENSMUSG00000102732.1	predicted gene, 37342 [Source:MGI Symbol;Acc:MGI:5610570]	NA	TEC	4965	3.17	0.0595627	5.46	1.62	4.1	0	6.1	8.8	8.2	3.8	1.6	0	0.8	1.9
Gm12844	ENSMUSG00000084260.1	predicted gene 12844 [Source:MGI Symbol;Acc:MGI:3651053]	NA	processed_pseudogene	582	3.16	0.0208297	79.21	18.37	29.8	164.4	46.6	127.1	28.1	11.7	29	9.4	30.1	11.7
BC018473	ENSMUSG00000056032.12	cDNA sequence BC018473 [Source:MGI Symbol;Acc:MGI:3039625]	NA	antisense	4753	3.16	0.0336946	55.12	16.42	104.3	6.6	39	32.1	93.7	17.4	34.6	2	17.5	10.6
Gm44668	ENSMUSG00000109363.1	predicted gene 44668 [Source:MGI Symbol;Acc:MGI:5753244]	NA	TEC	3265	3.15	0.0365409	15.17	3.09	7.4	39.5	9.2	2.2	17.6	5.6	4	1.4	2.5	1.9
Ereg	ENSMUSG00000029377.5	epiregulin [Source:MGI Symbol;Acc:MGI:107508]	13874	protein_coding	4128	3.07	0.0557728	56.12	11.2	17.4	32.9	16.1	21	193.3	8.9	23.3	2.4	6.7	14.7
Lef1	ENSMUSG00000027985.14	lymphoid enhancer binding factor 1 [Source:MGI Symbol;Acc:MGI:96770]	16842	protein_coding	3656	3.05	0.0291335	17.48	4.26	9.9	26.3	13	7.7	30.5	2.3	5.6	4.2	6.7	2.4
D130062J10Rik	ENSMUSG00000114598.1	RIKEN cDNA D130062J10 gene [Source:MGI Symbol;Acc:MGI:2441949]	NA	sense_intronic	2800	3.04	0.0436578	11.77	3.71	16.6	13.2	8.4	5.5	15.2	6.1	7.2	0	1.7	3.5
Gm49310	ENSMUSG00000115686.1	predicted gene, 49310 [Source:MGI Symbol;Acc:MGI:6118813]	NA	TEC	3023	2.99	0.0557728	8.92	2.79	9.1	6.6	10.7	8.8	9.4	6.6	3.2	1.4	1.7	1.1
Cd300lf	ENSMUSG00000047798.15	CD300 molecule like family member F [Source:MGI Symbol;Acc:MGI:2442359]	246746	protein_coding	3929	2.93	0.0219251	73.74	23.39	59.6	65.8	41.3	68.5	133.5	17.8	41.9	17.2	17.5	22.5
Serpina3f	ENSMUSG00000066363.12	serine (or cysteine) peptidase inhibitor, clade A, member 3F [Source:MGI Symbol;Acc:MGI:2182838]	238393	protein_coding	2248	2.9	0.047727	27.98	6.76	12.4	39.5	9.9	26.5	51.5	5.2	4	11.6	10	3
Rbfox3	ENSMUSG00000025576.17	RNA binding protein, fox-1 homolog (C. elegans) 3 [Source:MGI Symbol;Acc:MGI:106368]	52897	protein_coding	3150	2.86	0.0394038	13.26	3.77	3.3	19.7	12.2	9.9	21.1	4.2	4	1.2	6.7	2.7
Gm15387	ENSMUSG00000082585.3	predicted gene 15387 [Source:MGI Symbol;Acc:MGI:3705374]	NA	processed_pseudogene	648	2.86	0.0345062	265.22	79.31	105.1	611.5	140.6	270.8	198	67.5	119.9	21.8	152.8	34.5
Gcnt4	ENSMUSG00000091387.2	glucosaminyl (N-acetyl) transferase 4, core 2 (beta-1,6-N-acetylglucosaminyltransferase) [Source:MGI Symbol;Acc:MGI:2684919]	218476	protein_coding	5087	2.86	0.0255399	93.74	27.51	55.4	151.2	61.9	23.2	176.9	23.9	49.1	4.8	34.2	25.5
Dlg2	ENSMUSG00000052572.17	discs large MAGUK scaffold protein 2 [Source:MGI Symbol;Acc:MGI:1344351]	23859	protein_coding	7813	2.85	0.0502868	75.24	18.39	38.9	210.4	37.5	52	37.5	18.8	39.4	3.4	19.2	11.1
Celsr3	ENSMUSG00000023473.12	cadherin, EGF LAG seven-pass G-type receptor 3 [Source:MGI Symbol;Acc:MGI:1858236]	107934	protein_coding	11547	2.84	0.0440758	21.59	7.21	23.2	19.7	10.7	12.2	42.2	5.2	16.1	2.2	5	7.6
Gm37706	ENSMUSG00000103646.1	predicted gene, 37706 [Source:MGI Symbol;Acc:MGI:5610934]	NA	TEC	2765	2.81	0.0595627	8.99	2.41	9.1	13.2	9.9	2.2	10.5	3.3	3.2	3.6	1.7	0.3
Gm42572	ENSMUSG00000107171.1	predicted gene 42572 [Source:MGI Symbol;Acc:MGI:5662709]	NA	TEC	3378	2.8	0.0662982	6.62	1.85	6.6	13.2	3.1	4.4	5.9	1.9	2.4	0	3.3	1.6
Cdh6	ENSMUSG00000039385.5	cadherin 6 [Source:MGI Symbol;Acc:MGI:107435]	12563	protein_coding	8167	2.78	0.00519216	67.65	21.4	24.8	65.8	68.8	45.3	133.5	17.4	29	12.6	23.4	24.7
Hif3a	ENSMUSG00000004328.15	hypoxia inducible factor 3, alpha subunit [Source:MGI Symbol;Acc:MGI:1859778]	53417	protein_coding	6402	2.77	0.0430599	16.81	5.46	22.3	19.7	21.4	8.8	11.7	9.4	8.9	2.8	1.7	4.6
Ager	ENSMUSG00000015452.14	advanced glycosylation end product-specific receptor [Source:MGI Symbol;Acc:MGI:893592]	11596	protein_coding	1876	2.76	0.0499466	12.83	3.52	8.3	32.9	6.9	4.4	11.7	3.3	7.2	1	4.2	1.9
Gm23217	ENSMUSG00000095129.1	predicted gene, 23217 [Source:MGI Symbol;Acc:MGI:5452994]	NA	snRNA	107	2.75	0.0659686	76.88	15.97	22.3	249.9	42	22.1	48	16.9	33.8	6	15	8.1
Cdh8	ENSMUSG00000036510.17	cadherin 8 [Source:MGI Symbol;Acc:MGI:107434]	12564	protein_coding	4594	2.73	0.0852723	22.88	5.72	10.8	52.6	16.8	15.5	18.7	2.3	9.7	1.4	10	5.2
Zic3	ENSMUSG00000067860.11	zinc finger protein of the cerebellum 3 [Source:MGI Symbol;Acc:MGI:106676]	22773	protein_coding	3949	2.73	0.0556748	108.38	26.08	82.8	315.6	65	18.8	59.7	11.3	42.7	16.2	43.4	16.8
Il2rg	ENSMUSG00000031304.18	interleukin 2 receptor, gamma chain [Source:MGI Symbol;Acc:MGI:96551]	16186	protein_coding	1670	2.72	0.058444	10.47	2.77	5.8	19.7	8.4	5.5	12.9	3.8	4	0.6	1.7	3.8
Grik3	ENSMUSG00000001985.9	glutamate receptor, ionotropic, kainate 3 [Source:MGI Symbol;Acc:MGI:95816]	14807	protein_coding	8973	2.71	0.0482666	26.53	7.34	63.7	32.9	14.5	12.2	9.4	11.3	12.9	5.4	3.3	3.8
Satb2	ENSMUSG00000038331.15	special AT-rich sequence binding protein 2 [Source:MGI Symbol;Acc:MGI:2679336]	212712	protein_coding	6277	2.7	0.0536148	104.28	30.92	43	249.9	57.3	96.2	75	43.6	43.5	6.2	41.8	19.5
Gm7099	ENSMUSG00000060647.2	predicted gene 7099 [Source:MGI Symbol;Acc:MGI:3646387]	NA	processed_pseudogene	554	2.69	0.0648875	12.84	3.41	8.3	26.3	4.6	12.2	12.9	1.9	3.2	0.6	8.4	3
4931440P22Rik	ENSMUSG00000074580.11	RIKEN cDNA 4931440P22 gene [Source:MGI Symbol;Acc:MGI:1918254]	NA	transcribed_processed_pseudogene	2430	2.67	0.0208813	16.64	3.86	12.4	39.5	8.4	8.8	14.1	4.7	1.6	4.2	4.2	4.6
Gm37474	ENSMUSG00000102153.1	predicted gene, 37474 [Source:MGI Symbol;Acc:MGI:5610702]	NA	TEC	1814	2.67	0.0541949	13.28	4.22	12.4	19.7	13.8	9.9	10.5	8.9	4	1	4.2	3
Ptpn22	ENSMUSG00000027843.13	protein tyrosine phosphatase, non-receptor type 22 (lymphoid) [Source:MGI Symbol;Acc:MGI:107170]	19260	protein_coding	2757	2.66	0.00649185	63.06	22.17	55.4	52.6	36.7	47.5	123	26.7	17.7	6.2	31.7	28.5
Col9a3	ENSMUSG00000027570.15	collagen, type IX, alpha 3 [Source:MGI Symbol;Acc:MGI:894686]	12841	protein_coding	3046	2.64	0.0873476	11.73	2.58	12.4	6.6	3.1	34.3	2.3	4.7	3.2	0.6	2.5	1.9
Gm4811	ENSMUSG00000113263.1	predicted gene 4811 [Source:MGI Symbol;Acc:MGI:3648985]	NA	processed_pseudogene	1220	2.64	0.0748871	23.4	6.1	11.6	59.2	8.4	14.4	23.4	5.2	12.9	2.2	8.4	1.9
Ttpa	ENSMUSG00000073988.13	tocopherol (alpha) transfer protein [Source:MGI Symbol;Acc:MGI:1354168]	50500	protein_coding	3123	2.63	0.0781076	7.54	2.42	17.4	6.6	4.6	3.3	5.9	3.3	4	0.4	2.5	1.9
Scube3	ENSMUSG00000038677.14	signal peptide, CUB domain, EGF-like 3 [Source:MGI Symbol;Acc:MGI:3045253]	268935	protein_coding	6876	2.63	0.00123994	81.72	27.16	81.1	138.1	41.3	49.7	98.4	27.7	37.8	19.8	31.7	18.7
Gm8806	ENSMUSG00000083367.1	predicted gene 8806 [Source:MGI Symbol;Acc:MGI:3643511]	NA	processed_pseudogene	1407	2.6	0.0695042	31.91	7.16	8.3	92.1	22.9	19.9	16.4	5.6	13.7	6	6.7	3.8
Gm4468	ENSMUSG00000092014.1	predicted gene 4468 [Source:MGI Symbol;Acc:MGI:3782652]	NA	processed_pseudogene	294	2.6	0.0482666	14.82	4.77	9.9	26.3	15.3	14.4	8.2	0.9	8	3	7.5	4.3
Hoxb3	ENSMUSG00000048763.11	homeobox B3 [Source:MGI Symbol;Acc:MGI:96184]	15410	protein_coding	3190	2.57	0.0137171	25.08	8.31	27.3	46	15.3	12.2	24.6	17.4	6.4	3.4	9.2	5.2
Gm2058	ENSMUSG00000074903.5	predicted gene 2058 [Source:MGI Symbol;Acc:MGI:3805010]	NA	processed_pseudogene	560	2.56	0.0621506	10.43	2.61	5.8	26.3	7.6	7.7	4.7	1.4	1.6	2	6.7	1.4
Gm26947	ENSMUSG00000098055.1	predicted gene, 26947 [Source:MGI Symbol;Acc:MGI:5504062]	NA	antisense	2929	2.53	0.0648875	9.12	2.25	6.6	19.7	6.9	8.8	3.5	2.8	2.4	1.6	3.3	1.1
Ddb2	ENSMUSG00000002109.14	damage specific DNA binding protein 2 [Source:MGI Symbol;Acc:MGI:1355314]	107986	protein_coding	2297	2.52	0.038825	18.03	6.34	19	13.2	8.4	33.2	16.4	8.9	9.7	3.2	6.7	3.3
Rps19-ps6	ENSMUSG00000096942.1	ribosomal protein S19, pseudogene 6 [Source:MGI Symbol;Acc:MGI:5011818]	NA	processed_pseudogene	438	2.5	0.0483801	1720.08	522.05	615.7	4576.7	866	1668	873.9	328.8	809.7	223.4	1012.1	236.3
Enpp6	ENSMUSG00000038173.15	ectonucleotide pyrophosphatase/phosphodiesterase 6 [Source:MGI Symbol;Acc:MGI:2445171]	320981	protein_coding	4970	2.49	0.031145	39.3	12.36	16.6	78.9	30.6	36.5	34	15	18.5	7.6	11.7	9
Irx3os	ENSMUSG00000046413.14	iroquois homeobox 3, opposite strand [Source:MGI Symbol;Acc:MGI:2441953]	NA	antisense	2990	2.49	0.0709551	12.44	3.06	5.8	26.3	10.7	8.8	10.5	6.1	2.4	2.4	2.5	1.9
Bcl2a1b	ENSMUSG00000089929.1	B cell leukemia/lymphoma 2 related protein A1b [Source:MGI Symbol;Acc:MGI:1278326]	12045	protein_coding	817	2.49	0.0548091	27.65	7.29	8.3	26.3	11.5	64.1	28.1	3.8	8	7.6	9.2	7.9
Gm43331	ENSMUSG00000104910.1	predicted gene 43331 [Source:MGI Symbol;Acc:MGI:5663468]	NA	sense_intronic	1689	2.48	0.0742786	9.15	2.76	9.1	19.7	5.4	2.2	9.4	5.2	4	0.2	2.5	1.9
Gm5422	ENSMUSG00000039684.9	predicted pseudogene 5422 [Source:MGI Symbol;Acc:MGI:3643411]	NA	transcribed_processed_pseudogene	2928	2.48	0.0887868	11.96	2.72	4.1	26.3	4.6	16.6	8.2	1.4	4	1.8	4.2	2.2
Gm37423	ENSMUSG00000104436.1	predicted gene, 37423 [Source:MGI Symbol;Acc:MGI:5610651]	NA	processed_transcript	3342	2.45	0.0599162	10.85	3.13	7.4	19.7	7.6	7.7	11.7	5.2	5.6	3.2	0	1.6
Rpl10a-ps1	ENSMUSG00000084416.3	ribosomal protein L10A, pseudogene 1 [Source:MGI Symbol;Acc:MGI:3705885]	NA	processed_pseudogene	654	2.44	0.0589092	220.42	65.29	62.1	578.7	125.4	218.9	117.1	38.5	82.1	27.2	143.6	35
Gm19721	ENSMUSG00000102324.1	predicted gene, 19721 [Source:MGI Symbol;Acc:MGI:5011906]	NA	TEC	1764	2.42	0.0589092	10.11	3.48	9.9	13.2	4.6	8.8	14.1	4.7	6.4	1.6	1.7	3
BC060293	ENSMUSG00000108737.1	cDNA sequence BC060293 [Source:MGI Symbol;Acc:MGI:3039599]	NA	TEC	1104	2.39	0.0913664	5.96	1.81	6.6	6.6	3.1	8.8	4.7	1.4	3.2	0.6	1.7	2.2
Gm37334	ENSMUSG00000104525.1	predicted gene, 37334 [Source:MGI Symbol;Acc:MGI:5610562]	NA	TEC	2938	2.38	0.0659057	11.23	3.26	9.1	19.7	7.6	4.4	15.2	5.6	3.2	4.4	1.7	1.4
Col9a2	ENSMUSG00000028626.5	collagen, type IX, alpha 2 [Source:MGI Symbol;Acc:MGI:88466]	12840	protein_coding	2924	2.38	0.0886066	20.24	5.49	10.8	6.6	6.9	64.1	12.9	4.7	9.7	1.8	6.7	4.6
Gm42930	ENSMUSG00000106940.1	predicted gene 42930 [Source:MGI Symbol;Acc:MGI:5663067]	NA	TEC	3260	2.36	0.0832526	7.82	2.49	9.1	13.2	3.1	4.4	9.4	4.2	2.4	0.8	4.2	0.8
Acer2	ENSMUSG00000038007.14	alkaline ceramidase 2 [Source:MGI Symbol;Acc:MGI:1920932]	230379	protein_coding	4216	2.35	0.0557728	101.37	34.37	165.5	144.7	55.8	54.2	86.7	45	49.1	27	29.2	21.4
Lilr4b	ENSMUSG00000112023.1	leukocyte immunoglobulin-like receptor, subfamily B, member 4B [Source:MGI Symbol;Acc:MGI:102702]	14727	protein_coding	4004	2.35	0.0556748	270.47	79.35	192	131.5	121.5	147	760.3	93.3	70.8	65.5	104.4	62.7
Slc9b2	ENSMUSG00000037994.14	solute carrier family 9, subfamily B (NHA2, cation proton antiporter 2), member 2 [Source:MGI Symbol;Acc:MGI:2140077]	97086	protein_coding	4818	2.32	0.0556748	81.41	24.79	26.5	72.3	32.1	103.9	172.2	20.6	14.5	23.6	14.2	51
Gm7658	ENSMUSG00000082935.3	predicted gene 7658 [Source:MGI Symbol;Acc:MGI:3648029]	NA	processed_pseudogene	1124	2.32	0.0557728	43.79	13.3	14.9	92.1	22.9	58.6	30.5	4.2	12.9	15.4	24.2	9.8
Gm7964	ENSMUSG00000063902.13	predicted gene 7964 [Source:MGI Symbol;Acc:MGI:3646150]	NA	processed_pseudogene	1378	2.31	0.0553481	197.37	65.09	85.2	493.2	107.8	163.6	137.1	52.5	95.8	21.6	109.4	46.1
Il7r	ENSMUSG00000003882.5	interleukin 7 receptor [Source:MGI Symbol;Acc:MGI:96562]	16197	protein_coding	3540	2.31	0.0336897	27.15	10.44	16.6	46	22.9	22.1	28.1	8.4	19.3	4.6	11.7	8.1
Gm4596	ENSMUSG00000082394.1	predicted gene 4596 [Source:MGI Symbol;Acc:MGI:3782779]	NA	processed_pseudogene	442	2.29	0.0949443	49.01	12.23	13.2	151.2	16.1	37.6	26.9	8.4	17.7	0.6	29.2	5.2
Gm5341	ENSMUSG00000062235.6	predicted pseudogene 5341 [Source:MGI Symbol;Acc:MGI:3644965]	NA	processed_pseudogene	489	2.29	0.0948789	35.71	10.29	12.4	78.9	19.1	36.5	31.6	6.6	19.3	4	15.9	5.7
Ccr1	ENSMUSG00000025804.5	chemokine (C-C motif) receptor 1 [Source:MGI Symbol;Acc:MGI:104618]	12768	protein_coding	2833	2.28	8.76576e-05	175.28	71.73	163	171	88.7	170.2	283.5	61	82.1	42.9	81	91.7
Cfap45	ENSMUSG00000026546.16	cilia and flagella associated protein 45 [Source:MGI Symbol;Acc:MGI:1919120]	71870	protein_coding	3426	2.24	0.0855991	20.46	4.96	5.8	39.5	6.1	29.8	21.1	3.3	4.8	6.8	3.3	6.5
Hat1	ENSMUSG00000027018.11	histone aminotransferase 1 [Source:MGI Symbol;Acc:MGI:96013]	107435	protein_coding	1899	2.23	0.047727	569.43	195.83	237.5	1374.3	305.7	558.2	371.4	160.9	230.2	103.2	334.9	150
Bend5	ENSMUSG00000028545.13	BEN domain containing 5 [Source:MGI Symbol;Acc:MGI:1914871]	67621	protein_coding	1826	2.23	0.0603388	20.46	7.37	9.1	39.5	9.2	18.8	25.8	6.1	15.3	1.4	9.2	4.9
Cep70	ENSMUSG00000056267.14	centrosomal protein 70 [Source:MGI Symbol;Acc:MGI:1915371]	68121	protein_coding	2606	2.21	0.0556748	16.33	6	19	26.3	12.2	8.8	15.2	8	4.8	2.6	9.2	5.4
C130089K02Rik	ENSMUSG00000104339.1	RIKEN cDNA C130089K02 gene [Source:MGI Symbol;Acc:MGI:2444420]	NA	TEC	6960	2.21	0.0589092	18.43	7.07	14.1	26.3	16.1	9.9	25.8	8	8.9	4.4	11.7	2.4
Msantd2	ENSMUSG00000042138.8	Myb/SANT-like DNA-binding domain containing 2 [Source:MGI Symbol;Acc:MGI:2384579]	235184	protein_coding	2291	2.2	0.0541949	137.79	48.86	74.5	322.2	93.3	100.6	98.4	57.2	61.2	24.4	64.3	37.2
Gm37864	ENSMUSG00000102401.1	predicted gene, 37864 [Source:MGI Symbol;Acc:MGI:5611092]	NA	sense_intronic	3075	2.18	0.0861171	9.39	3.38	14.1	13.2	6.1	7.7	5.9	6.6	3.2	1.6	4.2	1.4
Gm47826	ENSMUSG00000113650.1	predicted gene, 47826 [Source:MGI Symbol;Acc:MGI:6097020]	NA	TEC	3139	2.15	0.0798179	10.57	4.14	10.8	6.6	6.9	11.1	17.6	7.5	4.8	3.4	2.5	2.4
Gm14292	ENSMUSG00000061897.5	predicted gene 14292 [Source:MGI Symbol;Acc:MGI:3649964]	NA	processed_pseudogene	456	2.15	0.098365	156.05	46.28	83.6	434	73.4	67.4	121.8	38.9	69.2	25.6	61.8	35.8
Gm16580	ENSMUSG00000089764.1	predicted gene 16580 [Source:MGI Symbol;Acc:MGI:4415000]	NA	processed_pseudogene	1044	2.14	0.0965293	53.62	16.75	41.4	138.1	26	29.8	32.8	15.5	29.8	3.4	25.1	10
Itga2	ENSMUSG00000015533.9	integrin alpha 2 [Source:MGI Symbol;Acc:MGI:96600]	16398	protein_coding	7108	2.12	0.0130194	84.35	36.29	53	92.1	62.7	64.1	150	32.4	57.9	16.2	34.2	40.7
Gm21781	ENSMUSG00000095123.1	predicted gene, 21781 [Source:MGI Symbol;Acc:MGI:5433945]	NA	lincRNA	4838	2.11	0.047727	31.32	11.63	14.1	59.2	22.9	27.6	32.8	15.9	11.3	5	17.5	8.4
Gm37420	ENSMUSG00000103869.1	predicted gene, 37420 [Source:MGI Symbol;Acc:MGI:5610648]	NA	TEC	2912	2.11	0.047727	18.87	6.73	15.7	32.9	14.5	6.6	24.6	8.9	8	8.2	3.3	5.2
Tra2b	ENSMUSG00000022858.16	transformer 2 beta [Source:MGI Symbol;Acc:MGI:106016]	20462	protein_coding	4112	2.11	0.0557728	941.19	343.83	470.9	2137.1	607.7	741.7	748.6	323.6	419.3	192.7	501	282.4
Gpnmb	ENSMUSG00000029816.10	glycoprotein (transmembrane) nmb [Source:MGI Symbol;Acc:MGI:1934765]	93695	protein_coding	3701	2.1	0.0484743	322.1	129.86	266.5	519.5	160.5	414.5	249.5	76.5	244.7	79.9	160.3	87.9
Npas3	ENSMUSG00000021010.8	neuronal PAS domain protein 3 [Source:MGI Symbol;Acc:MGI:1351610]	27386	protein_coding	5879	2.08	0.0992922	23.69	7.74	14.9	52.6	15.3	11.1	24.6	5.6	13.7	2	10.9	6.5
Gm7729	ENSMUSG00000046636.5	predicted gene 7729 [Source:MGI Symbol;Acc:MGI:3647361]	NA	unprocessed_pseudogene	801	2.08	0.0911025	222.71	62.15	83.6	690.5	97.8	131.5	110.1	58.6	74.8	35.7	106.9	34.7
A130014A01Rik	ENSMUSG00000097944.1	RIKEN cDNA A130014A01 gene [Source:MGI Symbol;Acc:MGI:3028043]	NA	bidirectional_promoter_lncRNA	2323	2.08	0.0852859	10.24	3.92	11.6	6.6	9.9	5.5	17.6	5.2	2.4	2.4	5.8	3.8
Gm3531	ENSMUSG00000089782.1	predicted pseudogene 3531 [Source:MGI Symbol;Acc:MGI:3781708]	NA	processed_pseudogene	489	2.08	0.0920621	107.39	33.44	43.9	263	69.6	117.2	43.3	15	49.1	29.7	50.1	23.3
Zfr	ENSMUSG00000022201.16	zinc finger RNA binding protein [Source:MGI Symbol;Acc:MGI:1341890]	22763	protein_coding	4850	2.06	0.0702828	2451.1	864.15	1234.8	5964.2	1281.8	1916.7	1858	831.2	1188.7	396.1	1325.2	579.5
Tfr2	ENSMUSG00000029716.13	transferrin receptor 2 [Source:MGI Symbol;Acc:MGI:1354956]	50765	protein_coding	3072	2.06	0.0556748	28.19	10.21	10.8	59.2	22.9	18.8	29.3	8	9.7	5.2	10.9	17.4
Gm43430	ENSMUSG00000106149.1	predicted gene 43430 [Source:MGI Symbol;Acc:MGI:5663567]	NA	TEC	3897	2.05	0.0920621	13.49	5.45	7.4	19.7	11.5	7.7	21.1	11.3	7.2	0.8	3.3	4.6
Cadm1	ENSMUSG00000032076.19	cell adhesion molecule 1 [Source:MGI Symbol;Acc:MGI:1889272]	54725	protein_coding	4767	2.05	0.00475417	221.9	98.14	127.5	348.5	155.2	267.5	210.9	104.1	114.3	57.7	128.6	86
Zfand4	ENSMUSG00000042213.17	zinc finger, AN1-type domain 4 [Source:MGI Symbol;Acc:MGI:1914742]	67492	protein_coding	3220	2.04	0.0906595	16.97	6.03	6.6	26.3	8.4	16.6	26.9	7	7.2	2.6	9.2	4.1
3110056K07Rik	ENSMUSG00000085622.9	RIKEN cDNA 3110056K07 gene [Source:MGI Symbol;Acc:MGI:1920454]	NA	processed_transcript	1790	2.03	0.0624356	18.45	7.21	14.9	32.9	9.9	9.9	24.6	8.9	8.9	2	10	6.2
Gm30329	ENSMUSG00000110388.1	predicted gene, 30329 [Source:MGI Symbol;Acc:MGI:5589488]	NA	antisense	3077	2	0.0822658	23.51	7.73	11.6	46	13.8	30.9	15.2	11.3	5.6	6.8	10.9	4.1
Ewsr1	ENSMUSG00000009079.16	Ewing sarcoma breakpoint region 1 [Source:MGI Symbol;Acc:MGI:99960]	14030	protein_coding	2588	2	0.034491	1601.9	676.22	927.8	3333.9	1099.9	1266.7	1381.2	644.5	851.5	435.2	934.4	515.5
1500011B03Rik	ENSMUSG00000072694.7	RIKEN cDNA 1500011B03 gene [Source:MGI Symbol;Acc:MGI:1913486]	NA	protein_coding	1333	1.99	0.0556442	26.21	12.48	29	19.7	36.7	19.9	25.8	11.3	18.5	5.6	16.7	10.3
Camta1	ENSMUSG00000014592.20	calmodulin binding transcription activator 1 [Source:MGI Symbol;Acc:MGI:2140230]	100072	protein_coding	8533	1.98	0.0693912	722.8	287.02	360	1499.3	520.5	772.6	461.6	217.6	360.6	190.5	462.6	203.7
Shroom2	ENSMUSG00000045180.13	shroom family member 2 [Source:MGI Symbol;Acc:MGI:107194]	110380	protein_coding	7494	1.97	0.0671216	91.3	35.29	77	177.5	71.9	17.7	112.5	25.3	57.1	26	46.8	21.2
Fgfr2	ENSMUSG00000030849.18	fibroblast growth factor receptor 2 [Source:MGI Symbol;Acc:MGI:95523]	14183	protein_coding	4429	1.96	0.0920621	59.5	22.02	110.1	32.9	26.8	76.3	51.5	31	16.9	13.6	22.5	26
Mthfsl	ENSMUSG00000079427.10	5, 10-methenyltetrahydrofolate synthetase-like [Source:MGI Symbol;Acc:MGI:3780550]	100039707	protein_coding	3188	1.95	0.0519531	27.05	12.07	18.2	32.9	19.1	28.7	36.3	19.2	10.5	4.2	16.7	9.8
Fmr1	ENSMUSG00000000838.17	fragile X mental retardation 1 [Source:MGI Symbol;Acc:MGI:95564]	14265	protein_coding	4409	1.95	0.0589092	478.47	197.06	321.1	1052.1	310.3	292.9	415.9	238.3	216.5	95	272.2	163.3
Gpr141	ENSMUSG00000053101.3	G protein-coupled receptor 141 [Source:MGI Symbol;Acc:MGI:2672983]	353346	protein_coding	3433	1.94	0.0920621	31.95	13.21	24.8	26.3	22.2	23.2	63.3	8.4	16.1	6.2	23.4	11.9
Gm37472	ENSMUSG00000102151.1	predicted gene, 37472 [Source:MGI Symbol;Acc:MGI:5610700]	NA	TEC	4052	1.94	0.0865288	30.79	13.5	30.6	32.9	21.4	21	48	19.2	21.7	8.6	11.7	6.2
Cir1	ENSMUSG00000041777.12	corepressor interacting with RBPJ, 1 [Source:MGI Symbol;Acc:MGI:1914185]	66935	protein_coding	2821	1.92	0.0402045	110.21	50.48	86.1	184.1	74.9	101.7	104.3	64.7	71.6	17	63.5	35.5
Gm45477	ENSMUSG00000108394.1	predicted gene 45477 [Source:MGI Symbol;Acc:MGI:5791313]	NA	TEC	5498	1.92	0.0695042	19.3	7.34	14.9	46	13.8	7.7	14.1	13.1	8.9	5.6	6.7	2.4
2310043P16Rik	ENSMUSG00000108732.1	RIKEN cDNA 2310043P16 gene [Source:MGI Symbol;Acc:MGI:1917385]	NA	TEC	3881	1.9	0.0754577	13.55	6.26	14.9	13.2	12.2	11.1	16.4	4.2	7.2	5.2	10	4.6
Fam83f	ENSMUSG00000022408.7	family with sequence similarity 83, member F [Source:MGI Symbol;Acc:MGI:2146227]	213956	protein_coding	2993	1.9	0.083906	23.86	10.79	28.1	19.7	20.6	12.2	38.7	8.4	15.3	6.8	13.4	10
Gm40309	ENSMUSG00000107362.1	predicted gene, 40309 [Source:MGI Symbol;Acc:MGI:5623194]	NA	TEC	1752	1.89	0.0976375	13.47	5.22	12.4	26.3	11.5	6.6	10.5	11.3	4.8	2.6	4.2	3.3
Osbp2	ENSMUSG00000020435.17	oxysterol binding protein 2 [Source:MGI Symbol;Acc:MGI:1921559]	74309	protein_coding	4097	1.89	0.0865288	21.76	8.86	18.2	32.9	13	16.6	28.1	6.1	12.1	3.8	13.4	9
C130021I20Rik	ENSMUSG00000052951.5	Riken cDNA C130021I20 gene [Source:MGI Symbol;Acc:MGI:3639863]	NA	antisense	3693	1.87	0.0887868	20.61	8.2	23.2	26.3	7.6	15.5	30.5	9.9	11.3	5.8	10	4.1
Il15	ENSMUSG00000031712.10	interleukin 15 [Source:MGI Symbol;Acc:MGI:103014]	16168	protein_coding	1908	1.85	0.0865288	31.49	13.35	31.4	52.6	24.5	24.3	24.6	17.4	15.3	3.8	17.5	12.8
Dmxl2	ENSMUSG00000041268.17	Dmx-like 2 [Source:MGI Symbol;Acc:MGI:2444630]	235380	protein_coding	10614	1.85	0.0390137	172.86	82.12	125.8	184.1	122.3	120.5	311.6	81.6	99.8	54.5	85.2	89.5
Rps6kb1	ENSMUSG00000020516.15	ribosomal protein S6 kinase, polypeptide 1 [Source:MGI Symbol;Acc:MGI:1270849]	72508	protein_coding	5531	1.84	0.0771747	479.23	205.28	304.6	1045.5	376.8	288.5	380.7	208.3	274.4	93.2	274.7	175.8
A930004J17Rik	ENSMUSG00000102602.1	RIKEN cDNA A930004J17 gene [Source:MGI Symbol;Acc:MGI:2442442]	NA	TEC	4610	1.84	0.0900585	27.49	12.67	24.8	39.5	23.7	15.5	34	20.2	19.3	4.8	13.4	5.7
Hnrnpk	ENSMUSG00000021546.18	heterogeneous nuclear ribonucleoprotein K [Source:MGI Symbol;Acc:MGI:99894]	15387	protein_coding	2970	1.84	0.0886066	5211.16	2172.27	2559.8	11435.3	3171.4	4715.4	4174	1810.1	2821.7	1234	3320.2	1675.3
Ehhadh	ENSMUSG00000022853.7	enoyl-Coenzyme A, hydratase/3-hydroxyacyl Coenzyme A dehydrogenase [Source:MGI Symbol;Acc:MGI:1277964]	74147	protein_coding	2981	1.84	0.0698982	35.32	15.11	62.9	39.5	22.2	29.8	22.3	10.3	17.7	11.4	22.5	13.6
4930523C07Rik	ENSMUSG00000090394.8	RIKEN cDNA 4930523C07 gene [Source:MGI Symbol;Acc:MGI:1914897]	67647	protein_coding	5652	1.83	0.00123073	96.36	52.26	132.4	98.6	74.1	82.9	93.7	62.4	64.4	30.9	55.9	47.7
Adam23	ENSMUSG00000025964.15	a disintegrin and metallopeptidase domain 23 [Source:MGI Symbol;Acc:MGI:1345162]	23792	protein_coding	6426	1.83	0.0396779	182.25	85.81	246.6	203.8	112.4	109.4	239	108.4	77.3	59.7	110.2	73.5
Prkd1	ENSMUSG00000002688.8	protein kinase D1 [Source:MGI Symbol;Acc:MGI:99879]	18760	protein_coding	3653	1.82	0.0940911	93.3	38.04	53.8	223.6	64.2	46.4	78.5	35.2	56.3	18.8	46.8	33.1
Ppih	ENSMUSG00000060288.13	peptidyl prolyl isomerase H [Source:MGI Symbol;Acc:MGI:106499]	66101	protein_coding	1288	1.81	0.0726343	117.82	49.62	59.6	249.9	72.6	122.7	84.3	41.3	50.7	35.1	76.8	44.2
Ctdspl2	ENSMUSG00000033411.16	CTD (carboxy-terminal domain, RNA polymerase II, polypeptide A) small phosphatase like 2 [Source:MGI Symbol;Acc:MGI:1196405]	329506	protein_coding	5053	1.81	0.0956756	297.49	127.71	252.4	624.7	203.3	109.4	297.6	148.7	173	44.7	172	100.1
Hpgd	ENSMUSG00000031613.9	hydroxyprostaglandin dehydrogenase 15 (NAD) [Source:MGI Symbol;Acc:MGI:108085]	15446	protein_coding	1683	1.81	0.0643489	43.26	20.91	32.3	26.3	35.2	46.4	76.1	18.8	25.8	9.8	32.6	17.6
Agmo	ENSMUSG00000050103.18	alkylglycerol monooxygenase [Source:MGI Symbol;Acc:MGI:2442495]	319660	protein_coding	3155	1.81	0.0378025	40.09	21.58	53.8	26.3	44.3	40.9	35.1	31.9	20.1	10.4	26.7	18.7
Amn1	ENSMUSG00000068250.13	antagonist of mitotic exit network 1 [Source:MGI Symbol;Acc:MGI:2442933]	232566	protein_coding	15841	1.78	0.0196236	60.67	32.72	71.2	39.5	47.4	57.5	87.9	43.2	28.2	25.4	35.9	30.9
Cyp4f16	ENSMUSG00000048440.15	cytochrome P450, family 4, subfamily f, polypeptide 16 [Source:MGI Symbol;Acc:MGI:1917351]	70101	protein_coding	2242	1.77	0.0402045	33.14	16.42	27.3	39.5	25.2	40.9	32.8	14.5	21.7	12.8	17.5	15.5
Cirbp	ENSMUSG00000045193.13	cold inducible RNA binding protein [Source:MGI Symbol;Acc:MGI:893588]	12696	protein_coding	1321	1.77	0.0589092	198.29	105.11	229.2	92.1	187.3	231	251.9	77.9	132	140.7	108.6	66.5
Zfp810	ENSMUSG00000066829.7	zinc finger protein 810 [Source:MGI Symbol;Acc:MGI:2384563]	235050	protein_coding	3238	1.77	0.0270344	47.45	25.94	57.1	32.9	35.9	38.7	72.6	29.1	32.2	18.6	26.7	23.1
Slc35b3	ENSMUSG00000021432.15	solute carrier family 35, member B3 [Source:MGI Symbol;Acc:MGI:1913978]	108652	protein_coding	2486	1.76	0.0595385	41.5	21.69	41.4	26.3	24.5	49.7	65.6	30.5	24.9	12.2	25.1	15.7
Rbmx	ENSMUSG00000031134.16	RNA binding motif protein, X chromosome [Source:MGI Symbol;Acc:MGI:1343044]	19655	protein_coding	3107	1.76	0.0940952	428.76	179.31	208.6	1012.7	284.3	317.2	321	146.3	216.5	109	273.1	151.7
Ccar1	ENSMUSG00000020074.7	cell division cycle and apoptosis regulator 1 [Source:MGI Symbol;Acc:MGI:1914750]	67500	protein_coding	4352	1.75	0.0680342	451.36	206.34	328.6	940.3	339.4	243.2	405.3	252.3	251.1	110.2	233.8	184.2
Pdcd10	ENSMUSG00000027835.11	programmed cell death 10 [Source:MGI Symbol;Acc:MGI:1928396]	56426	protein_coding	1927	1.74	0.0336946	111.46	57.76	91	171	91	109.4	94.9	64.7	62.8	24.4	79.3	57.5
Pot1b	ENSMUSG00000024174.9	protection of telomeres 1B [Source:MGI Symbol;Acc:MGI:1920086]	72836	protein_coding	3582	1.74	0.0557728	30.36	15.89	28.1	39.5	26.8	18.8	38.7	18.3	18.5	7.6	22.5	12.5
5730480H06Rik	ENSMUSG00000029089.8	RIKEN cDNA 5730480H06 gene [Source:MGI Symbol;Acc:MGI:1917842]	66768	protein_coding	5405	1.74	0.0750688	34.8	18.57	30.6	26.3	29	36.5	51.5	23	21.7	7	27.6	13.6
Mkrn1	ENSMUSG00000029922.15	makorin, ring finger protein, 1 [Source:MGI Symbol;Acc:MGI:1859353]	54484	protein_coding	3046	1.73	0.0557728	449.23	219.38	408.8	743.1	314.9	425.6	353.8	168.4	251.1	205.2	285.6	186.7
Mark1	ENSMUSG00000026620.11	MAP/microtubule affinity regulating kinase 1 [Source:MGI Symbol;Acc:MGI:2664902]	226778	protein_coding	4221	1.73	0.0482666	96.36	50.21	102.6	92.1	104	52	131.2	44.6	60.4	52.3	52.6	41.2
Mctp1	ENSMUSG00000021596.16	multiple C2 domains, transmembrane 1 [Source:MGI Symbol;Acc:MGI:1926021]	78771	protein_coding	4715	1.72	0.0593787	72.67	36.21	58.8	105.2	63.4	38.7	97.2	28.1	44.3	23.6	46.8	38.3
Aim2	ENSMUSG00000037860.15	absent in melanoma 2 [Source:MGI Symbol;Acc:MGI:2686159]	383619	protein_coding	2839	1.72	0.0482666	37.35	20.57	47.2	26.3	26.8	42	44.5	29.1	20.9	14.8	22.5	15.5
Zup1	ENSMUSG00000039531.8	zinc finger containing ubiquitin peptidase 1 [Source:MGI Symbol;Acc:MGI:1919830]	72580	protein_coding	5512	1.72	0.0336946	71.7	37.84	76.1	85.5	66.5	53.1	77.3	42.2	41.9	31.3	46.8	27.1
Lrrc56	ENSMUSG00000038637.15	leucine rich repeat containing 56 [Source:MGI Symbol;Acc:MGI:1917802]	70552	protein_coding	4340	1.71	0.0695042	21.51	10.91	18.2	26.3	24.5	21	17.6	11.7	12.9	7.4	10.9	11.7
2210408I21Rik	ENSMUSG00000071252.6	RIKEN cDNA 2210408I21 gene [Source:MGI Symbol;Acc:MGI:1919621]	72371	protein_coding	5051	1.71	0.099577	34.59	16.08	31.4	52.6	26.8	18.8	43.3	23	16.1	3.6	20.9	16.8
Ntrk3	ENSMUSG00000059146.12	neurotrophic tyrosine kinase, receptor, type 3 [Source:MGI Symbol;Acc:MGI:97385]	18213	protein_coding	19703	1.7	0.0956756	33.25	15.22	40.6	52.6	23.7	16.6	32.8	23	16.9	11.4	14.2	10.6
Hecw2	ENSMUSG00000042807.15	HECT, C2 and WW domain containing E3 ubiquitin protein ligase 2 [Source:MGI Symbol;Acc:MGI:2685817]	329152	protein_coding	11263	1.7	0.0898627	196.77	95.23	158.9	361.7	194.9	96.2	172.2	106.5	112.7	61.9	118.6	76.5
Adgrf5	ENSMUSG00000056492.6	adhesion G protein-coupled receptor F5 [Source:MGI Symbol;Acc:MGI:2182928]	224792	protein_coding	8535	1.69	0.0524239	817.2	428.98	1056.9	1058.7	668.8	428.9	872.8	485.9	604.4	243.2	486.8	324.5
Cyp4v3	ENSMUSG00000079057.4	cytochrome P450, family 4, subfamily v, polypeptide 3 [Source:MGI Symbol;Acc:MGI:2142763]	102294	protein_coding	3808	1.69	0.00732295	81	43.02	74.5	111.8	52	71.8	94.9	38.5	39.4	31.9	55.9	49.4
Ankrd29	ENSMUSG00000057766.13	ankyrin repeat domain 29 [Source:MGI Symbol;Acc:MGI:2687055]	225187	protein_coding	3242	1.69	0.0936799	30.44	14.43	20.7	26.3	40.5	15.5	49.2	18.3	9.7	12.6	15	16.5
Hmgb3	ENSMUSG00000015217.11	high mobility group box 3 [Source:MGI Symbol;Acc:MGI:1098219]	15354	protein_coding	1743	1.68	0.0648097	109.75	52.76	71.2	171	78.7	127.1	100.7	55.8	43.5	56.7	68.5	39.3
Smarce1	ENSMUSG00000037935.16	SWI/SNF related, matrix associated, actin dependent regulator of chromatin, subfamily e, member 1 [Source:MGI Symbol;Acc:MGI:1927347]	57376	protein_coding	3117	1.68	0.0547161	589.26	296.96	371.6	1124.5	410.5	497.4	542.4	270.6	359	217.6	376.6	261
Zc3h6	ENSMUSG00000042851.17	zinc finger CCCH type containing 6 [Source:MGI Symbol;Acc:MGI:1926001]	78751	protein_coding	4916	1.67	0.0992922	59.66	31.76	92.7	32.9	58.9	35.4	78.5	52.5	37	10.4	30.9	27.9
Lyst	ENSMUSG00000019726.12	lysosomal trafficking regulator [Source:MGI Symbol;Acc:MGI:107448]	17101	protein_coding	13181	1.67	0.000237419	283.22	165.83	254.9	309.1	256.1	238.8	357.3	167.5	199.6	147.3	165.3	149.5
Hmcn1	ENSMUSG00000066842.18	hemicentin 1 [Source:MGI Symbol;Acc:MGI:2685047]	545370	protein_coding	17908	1.66	0.0970235	114.12	59.35	108.4	138.1	120	74.1	130	76	75.7	38.9	37.6	68.6
Pan3	ENSMUSG00000029647.15	PAN3 poly(A) specific ribonuclease subunit [Source:MGI Symbol;Acc:MGI:1919837]	72587	protein_coding	5541	1.64	0.0143025	311.13	174.8	312	427.4	264.5	176.9	374.9	193.7	218.9	118.2	180.4	162.8
Paxbp1	ENSMUSG00000022974.12	PAX3 and PAX7 binding protein 1 [Source:MGI Symbol;Acc:MGI:1914617]	67367	protein_coding	3973	1.64	0.0865288	187.13	86.94	105.9	368.2	116.2	201.2	144.1	89.1	110.3	89.4	85.2	60.8
Tlr6	ENSMUSG00000051498.6	toll-like receptor 6 [Source:MGI Symbol;Acc:MGI:1341296]	21899	protein_coding	3677	1.63	0.0589092	54.42	28.01	58.8	78.9	45.1	34.3	55.1	29.1	27.4	21.4	33.4	28.8
Cep83os	ENSMUSG00000097164.2	centrosomal protein 83, opposite strand [Source:MGI Symbol;Acc:MGI:1914973]	NA	bidirectional_promoter_lncRNA	6566	1.62	0.0557728	41.36	22.28	37.2	59.2	31.3	29.8	49.2	20.6	29	14.2	24.2	23.3
Cracr2a	ENSMUSG00000061414.8	calcium release activated channel regulator 2A [Source:MGI Symbol;Acc:MGI:2685919]	381812	protein_coding	7625	1.62	0.0920621	29.5	14.58	15.7	39.5	32.9	24.3	35.1	12.2	12.9	17	16.7	14.1
Fabp5	ENSMUSG00000027533.10	fatty acid binding protein 5, epidermal [Source:MGI Symbol;Acc:MGI:101790]	16592	protein_coding	3238	1.61	0.0648875	385.26	211.15	254.9	381.4	269.8	707.4	312.8	159.9	289.7	96	312.3	197.8
Zscan2	ENSMUSG00000038797.13	zinc finger and SCAN domain containing 2 [Source:MGI Symbol;Acc:MGI:99176]	22691	protein_coding	2310	1.61	0.0900585	23.21	11.36	20.7	39.5	16.8	12.2	26.9	11.7	15.3	7.8	10.9	11.1
Dennd4a	ENSMUSG00000053641.9	DENN/MADD domain containing 4A [Source:MGI Symbol;Acc:MGI:2142979]	102442	protein_coding	8645	1.61	0.0940911	447.93	235.19	276.4	341.9	423.5	284.1	913.8	227.5	329.2	151.5	250.5	217.3
Gm37305	ENSMUSG00000103041.1	predicted gene, 37305 [Source:MGI Symbol;Acc:MGI:5610533]	NA	antisense	4279	1.61	0.0556442	39.29	22.39	33.9	46	36.7	36.5	43.3	23.9	24.9	18.8	22.5	21.7
Il18	ENSMUSG00000039217.13	interleukin 18 [Source:MGI Symbol;Acc:MGI:107936]	16173	protein_coding	885	1.61	0.0865288	33.91	17.93	25.7	52.6	32.1	28.7	30.5	17.8	19.3	9	25.1	18.4
Cyfip2	ENSMUSG00000020340.16	cytoplasmic FMR1 interacting protein 2 [Source:MGI Symbol;Acc:MGI:1924134]	76884	protein_coding	6659	1.6	0.0939839	103.8	54.44	67	111.8	54.3	116.1	169.9	56.3	54.7	26.6	84.3	50.2
Fzd3	ENSMUSG00000007989.7	frizzled class receptor 3 [Source:MGI Symbol;Acc:MGI:108476]	14365	protein_coding	12734	1.59	0.0966414	34.31	21.31	44.7	13.2	33.6	32.1	48	28.1	32.2	10.2	17.5	18.4
Vcam1	ENSMUSG00000027962.14	vascular cell adhesion molecule 1 [Source:MGI Symbol;Acc:MGI:98926]	22329	protein_coding	4088	1.58	0.0853138	931.46	504.65	503.2	1407.2	988.3	877.6	881	397.3	594.8	420	737.4	373.9
Uvssa	ENSMUSG00000037355.14	UV stimulated scaffold protein A [Source:MGI Symbol;Acc:MGI:1918351]	71101	protein_coding	7326	1.58	0.067645	101.31	53.4	110.9	171	81	46.4	97.2	60.5	63.6	42.5	55.9	44.5
Tlr7	ENSMUSG00000044583.13	toll-like receptor 7 [Source:MGI Symbol;Acc:MGI:2176882]	170743	protein_coding	3897	1.57	0.0953009	208.05	111.34	229.2	355.1	167.4	111.6	176.9	139.3	115.1	63.7	143.6	95
Pbx1	ENSMUSG00000052534.15	pre B cell leukemia homeobox 1 [Source:MGI Symbol;Acc:MGI:97495]	18514	protein_coding	6876	1.57	0.0978283	285.85	153.94	249.1	460.3	228.5	149.2	342.1	198.9	189.9	67.9	187.1	125.9
Fnip2	ENSMUSG00000061175.11	folliculin interacting protein 2 [Source:MGI Symbol;Acc:MGI:2683054]	329679	protein_coding	7299	1.56	0.0404621	307.66	181.79	372.4	282.8	201	249.8	432.3	181.1	215.7	146.5	204.6	161.2
Cep135	ENSMUSG00000036403.15	centrosomal protein 135 [Source:MGI Symbol;Acc:MGI:2681869]	381644	protein_coding	5629	1.56	0.0557728	65.35	39.95	60.4	59.2	62.7	52	92.5	47.4	50.7	28.1	35.9	37.7
Chd2	ENSMUSG00000078671.11	chromodomain helicase DNA binding protein 2 [Source:MGI Symbol;Acc:MGI:2448567]	244059	protein_coding	9085	1.54	0.0911025	363.07	205.73	424.6	341.9	317.2	185.7	545.9	310.5	278.5	117.4	147	175.3
Shtn1	ENSMUSG00000041362.16	shootin 1 [Source:MGI Symbol;Acc:MGI:1918903]	71653	protein_coding	4081	1.54	0.0483801	130.2	75.93	99.3	144.7	97.1	126	183.9	69.9	69.2	55.1	91	94.4
Gpm6b	ENSMUSG00000031342.17	glycoprotein m6b [Source:MGI Symbol;Acc:MGI:107672]	14758	protein_coding	4764	1.52	0.0998454	153.26	87.1	115.9	138.1	123.8	163.6	224.9	96.6	91.8	67.5	96	83.6
5530601H04Rik	ENSMUSG00000087174.7	RIKEN cDNA 5530601H04 gene [Source:MGI Symbol;Acc:MGI:1918695]	NA	processed_transcript	3732	1.52	0.0940952	40.68	22.24	38.1	52.6	39	39.8	34	31	17.7	17.4	23.4	21.7
Grk3	ENSMUSG00000042249.11	G protein-coupled receptor kinase 3 [Source:MGI Symbol;Acc:MGI:87941]	320129	protein_coding	6533	1.52	0.0865288	138.16	73.67	107.6	197.3	82.6	98.4	205	77.4	78.1	66.5	69.3	77.1
Rasa2	ENSMUSG00000032413.12	RAS p21 protein activator 2 [Source:MGI Symbol;Acc:MGI:2149960]	114713	protein_coding	6579	1.51	0.0659686	109.37	61.2	77.8	171	80.3	79.6	138.2	72.2	64.4	45.9	66.8	56.7
Fam206a	ENSMUSG00000038827.11	family with sequence similarity 206, member A [Source:MGI Symbol;Acc:MGI:2677850]	230234	protein_coding	4360	1.5	0.0845976	55.47	31.72	44.7	85.5	42	44.2	60.9	41.3	31.4	13.4	35.1	37.4
Dleu2	ENSMUSG00000097589.9	deleted in lymphocytic leukemia, 2 [Source:MGI Symbol;Acc:MGI:1934030]	NA	processed_transcript	4098	1.5	0.0798179	94.87	58.81	78.6	124.9	84.1	90.6	96.1	80.7	74.8	28.1	66	44.5
Camk2g	ENSMUSG00000021820.18	calcium/calmodulin-dependent protein kinase II gamma [Source:MGI Symbol;Acc:MGI:88259]	12325	protein_coding	3703	-1.5	0.0873476	237.27	411.45	256.6	190.7	324.1	288.5	126.5	470.5	321.9	505.7	312.3	446.8
Nek9	ENSMUSG00000034290.9	NIMA (never in mitosis gene a)-related expressed kinase 9 [Source:MGI Symbol;Acc:MGI:2387995]	217718	protein_coding	5386	-1.5	0.0291335	518.91	839.94	647.2	295.9	661.2	522.8	467.4	955.9	631.8	1047.3	625.5	939.3
Ncbp2	ENSMUSG00000022774.13	nuclear cap binding protein subunit 2 [Source:MGI Symbol;Acc:MGI:1915342]	68092	protein_coding	2070	-1.5	0.0903064	56.21	95.27	47.2	32.9	74.9	85.1	41	88.7	92.6	98.4	110.2	86.5
Pno1	ENSMUSG00000020116.7	partner of NOB1 homolog [Source:MGI Symbol;Acc:MGI:1913499]	66249	protein_coding	1544	-1.5	0.0539649	66.83	109.2	74.5	65.8	71.1	61.9	60.9	100.8	129.6	94.8	106.1	114.8
Sssca1	ENSMUSG00000079478.8	Sjogren syndrome/scleroderma autoantigen 1 [Source:MGI Symbol;Acc:MGI:1913482]	56390	protein_coding	2532	-1.51	0.0832526	24.15	42.18	19	19.7	32.1	27.6	22.3	30	37	57.5	45.1	41.2
Ints3	ENSMUSG00000027933.11	integrator complex subunit 3 [Source:MGI Symbol;Acc:MGI:2140050]	229543	protein_coding	4337	-1.51	0.0754577	119.42	194.61	83.6	171	137.6	118.3	86.7	146.3	152.1	251.9	217.1	205.6
Grhpr	ENSMUSG00000035637.14	glyoxylate reductase/hydroxypyruvate reductase [Source:MGI Symbol;Acc:MGI:1923488]	76238	protein_coding	1280	-1.51	0.0865288	39.56	67.43	43.9	39.5	39	49.7	25.8	76	52.3	93	43.4	72.4
Mrps15	ENSMUSG00000028861.13	mitochondrial ribosomal protein S15 [Source:MGI Symbol;Acc:MGI:1913657]	66407	protein_coding	1037	-1.51	0.0336946	65.92	107.08	62.9	52.6	72.6	82.9	58.6	119.6	88.5	129.2	95.2	102.8
Dusp3	ENSMUSG00000003518.13	dual specificity phosphatase 3 (vaccinia virus phosphatase VH1-related) [Source:MGI Symbol;Acc:MGI:1919599]	72349	protein_coding	4445	-1.52	0.0201125	437.03	694.45	493.3	394.5	552.6	416.7	328	783.8	559.4	807.9	674.7	646.5
Fkrp	ENSMUSG00000048920.8	fukutin related protein [Source:MGI Symbol;Acc:MGI:2447586]	243853	protein_coding	2827	-1.52	0.0295145	96.96	156.68	100.1	92.1	124.6	89.5	78.5	157.1	106.2	238.8	111.9	169.3
Rrp12	ENSMUSG00000035049.3	ribosomal RNA processing 12 homolog (S. cerevisiae) [Source:MGI Symbol;Acc:MGI:2147437]	107094	protein_coding	4319	-1.52	0.0950243	153.48	254.16	148.1	151.2	267.5	95.1	105.4	185.3	297	363.9	186.2	238.5
Immp1l	ENSMUSG00000042670.5	IMP1 inner mitochondrial membrane peptidase-like (S. cerevisiae) [Source:MGI Symbol;Acc:MGI:1913791]	66541	protein_coding	955	-1.53	0.0992282	39.07	68.6	37.2	19.7	54.3	63	21.1	72.7	38.6	72.7	73.5	85.5
Ttc7b	ENSMUSG00000033530.8	tetratricopeptide repeat domain 7B [Source:MGI Symbol;Acc:MGI:2144724]	104718	protein_coding	3446	-1.54	0.0196236	154.57	249.17	187	131.5	209.4	117.2	127.7	272	249.5	286.3	187.1	251
Grap	ENSMUSG00000004837.2	GRB2-related adaptor protein [Source:MGI Symbol;Acc:MGI:1918770]	71520	protein_coding	1662	-1.54	0.0832526	40.06	66.02	33.9	59.2	34.4	36.5	36.3	61.9	68.4	91.2	56.8	51.8
Gaa	ENSMUSG00000025579.14	glucosidase, alpha, acid [Source:MGI Symbol;Acc:MGI:95609]	14387	protein_coding	3633	-1.55	0.0689351	573.39	942.75	715.9	269.6	977.6	478.6	425.2	823.7	971.4	1153.1	780.8	984.8
Klhl21	ENSMUSG00000073700.3	kelch-like 21 [Source:MGI Symbol;Acc:MGI:1919288]	242785	protein_coding	3986	-1.55	0.0900585	167.1	313.4	219.3	157.8	220.9	142.6	94.9	333	256.7	499.1	163.7	314.4
Ubl4a	ENSMUSG00000015290.15	ubiquitin-like 4A [Source:MGI Symbol;Acc:MGI:95049]	27643	protein_coding	2442	-1.55	0.0557728	100.99	168.81	95.2	78.9	135.3	138.2	57.4	177.3	139.2	188.5	133.6	205.4
Aars2	ENSMUSG00000023938.8	alanyl-tRNA synthetase 2, mitochondrial [Source:MGI Symbol;Acc:MGI:2681839]	224805	protein_coding	3349	-1.55	0.0900585	25.27	48.65	34.8	13.2	32.1	28.7	17.6	51.6	49.9	59.1	27.6	55.1
Pdrg1	ENSMUSG00000027472.14	p53 and DNA damage regulated 1 [Source:MGI Symbol;Acc:MGI:1915809]	68559	protein_coding	1299	-1.55	0.0965293	85.17	154.95	73.7	26.3	111.6	158.1	56.2	131.8	148.1	205.8	133.6	155.5
Ube3b	ENSMUSG00000029577.13	ubiquitin protein ligase E3B [Source:MGI Symbol;Acc:MGI:1891295]	117146	protein_coding	5194	-1.56	0.0219251	276.89	462.86	362.5	184.1	402.8	189	246	456.9	386.3	642.6	353.2	475.3
Aes	ENSMUSG00000054452.10	amino-terminal enhancer of split [Source:MGI Symbol;Acc:MGI:95806]	14797	protein_coding	2123	-1.56	0.0337094	678.06	1177.49	891.3	473.5	656.6	851.1	517.8	1384.6	714.7	1491.7	904.4	1392.1
Pdlim7	ENSMUSG00000021493.15	PDZ and LIM domain 7 [Source:MGI Symbol;Acc:MGI:1914649]	67399	protein_coding	3573	-1.57	0.0787468	341.32	633.82	369.9	223.6	454	438.8	220.2	822.2	368.6	741.5	421.7	815
Mlec	ENSMUSG00000048578.11	malectin [Source:MGI Symbol;Acc:MGI:1924015]	109154	protein_coding	5955	-1.57	0.0589092	531.95	947.21	538.8	355.1	577.1	709.6	479.1	1001	619.7	1346.6	700.6	1068.1
Tln2	ENSMUSG00000052698.15	talin 2 [Source:MGI Symbol;Acc:MGI:1917799]	70549	protein_coding	12132	-1.57	0.0641772	462.14	796.45	537.9	315.6	532.8	292.9	631.4	852.3	659.2	994.2	501.9	974.8
Hcfc1r1	ENSMUSG00000023904.10	host cell factor C1 regulator 1 (XPO1-dependent) [Source:MGI Symbol;Acc:MGI:2663619]	353502	protein_coding	946	-1.57	0.0900585	163.67	300.03	191.2	111.8	240.8	168	106.6	386	164.2	368.7	252.2	329.1
Eef2kmt	ENSMUSG00000022544.14	eukaryotic elongation factor 2 lysine methyltransferase [Source:MGI Symbol;Acc:MGI:1917761]	70511	protein_coding	2170	-1.57	0.0557728	28.56	46.32	29	39.5	22.2	27.6	24.6	47.4	45.9	58.5	35.9	44
Mcu	ENSMUSG00000009647.13	mitochondrial calcium uniporter [Source:MGI Symbol;Acc:MGI:3026965]	215999	protein_coding	2872	-1.58	0.0483801	125.98	220.1	138.2	124.9	153.6	119.4	93.7	228.9	207.6	241	159.5	263.4
Prkar2a	ENSMUSG00000032601.13	protein kinase, cAMP dependent regulatory, type II alpha [Source:MGI Symbol;Acc:MGI:108025]	19087	protein_coding	4965	-1.58	0.0651372	353.14	606.56	409.7	223.6	639.8	263.1	229.6	703.1	553.7	658.4	421.7	695.9
Dysf	ENSMUSG00000033788.15	dysferlin [Source:MGI Symbol;Acc:MGI:1349385]	26903	protein_coding	6803	-1.58	0.0920621	639.43	1142.39	677	723.3	895.1	376.9	524.8	1065.2	1258.8	1447.8	827.5	1112.6
Vcp-rs	ENSMUSG00000083327.1	valosin containing protein, related sequence [Source:MGI Symbol;Acc:MGI:894298]	NA	processed_pseudogene	2406	-1.58	0.0336946	282.44	485.58	333.5	157.8	395.9	291.8	233.1	427.3	466.8	643.2	361.6	529
5031439G07Rik	ENSMUSG00000036046.14	RIKEN cDNA 5031439G07 gene [Source:MGI Symbol;Acc:MGI:2444899]	223739	protein_coding	6845	-1.58	0.0336946	418.62	729.41	463.5	388	395.9	452.1	393.6	737.3	434.6	1113.8	552	809.3
Aifm1	ENSMUSG00000036932.14	apoptosis-inducing factor, mitochondrion-associated 1 [Source:MGI Symbol;Acc:MGI:1349419]	26926	protein_coding	3364	-1.58	0.0196236	75.49	130.63	81.1	39.5	95.5	84	77.3	134.1	101.4	187.9	101	128.6
Srpr	ENSMUSG00000032042.11	signal recognition particle receptor ('docking protein') [Source:MGI Symbol;Acc:MGI:1914648]	67398	protein_coding	2993	-1.59	0.0299341	417.8	733.44	456.8	282.8	432.6	537.2	379.6	910.4	549.7	768.4	587.9	850.8
Gfer	ENSMUSG00000040888.9	growth factor, augmenter of liver regeneration [Source:MGI Symbol;Acc:MGI:107757]	11692	protein_coding	1775	-1.59	0.096379	43.14	82.08	54.6	6.6	59.6	78.5	16.4	69.4	53.9	130.2	75.2	81.7
Nxn	ENSMUSG00000020844.6	nucleoredoxin [Source:MGI Symbol;Acc:MGI:109331]	18230	protein_coding	2755	-1.59	0.0240075	114.57	196.73	96	78.9	197.2	110.5	90.2	136	157.7	318	159.5	212.4
Map2k2	ENSMUSG00000035027.18	mitogen-activated protein kinase kinase 2 [Source:MGI Symbol;Acc:MGI:1346867]	26396	protein_coding	2405	-1.59	0.0557728	254.49	468.03	290.5	151.2	283.6	331.6	215.6	356.5	342.9	805	328.2	507.6
Atp6v0e2	ENSMUSG00000039347.7	ATPase, H+ transporting, lysosomal V0 subunit E2 [Source:MGI Symbol;Acc:MGI:1923502]	76252	protein_coding	1789	-1.59	0.0939839	32.12	56.77	47.2	32.9	39	29.8	11.7	62.4	53.1	57.3	46.8	64.3
Serpine1	ENSMUSG00000037411.10	serine (or cysteine) peptidase inhibitor, clade E, member 1 [Source:MGI Symbol;Acc:MGI:97608]	18787	protein_coding	3011	-1.6	0.0589092	1132.92	2098.77	992.3	881.2	1267.3	1167.2	1356.6	1647.3	2301	2243.2	1841.3	2461
Map3k10	ENSMUSG00000040390.13	mitogen-activated protein kinase kinase kinase 10 [Source:MGI Symbol;Acc:MGI:1346879]	269881	protein_coding	3682	-1.6	0.0215408	97.06	164.89	90.2	105.2	116.9	105	67.9	162.3	129.6	249	128.6	154.9
Tnfrsf12a	ENSMUSG00000023905.15	tumor necrosis factor receptor superfamily, member 12a [Source:MGI Symbol;Acc:MGI:1351484]	27279	protein_coding	984	-1.6	0.067645	118.09	210.38	88.6	26.3	162.8	195.6	117.1	185.3	181.9	293.3	178.7	212.7
Pkm	ENSMUSG00000032294.17	pyruvate kinase, muscle [Source:MGI Symbol;Acc:MGI:97591]	18746	protein_coding	2432	-1.61	0.0557728	3218.51	6184.34	3490	2045.1	3265.4	4744.1	2548	6842	4548.9	9156.2	3656.7	6717.8
Il33	ENSMUSG00000024810.16	interleukin 33 [Source:MGI Symbol;Acc:MGI:1924375]	77125	protein_coding	2544	-1.61	0.0886066	100.66	199.66	103.5	32.9	154.4	108.3	104.3	182	309.9	146.9	154.5	205.1
Farsb	ENSMUSG00000026245.16	phenylalanyl-tRNA synthetase, beta subunit [Source:MGI Symbol;Acc:MGI:1346035]	23874	protein_coding	2036	-1.61	0.00126805	77.89	129.49	77	85.5	89.4	69.6	67.9	122.4	126.4	146.9	119.4	132.4
Panx1	ENSMUSG00000031934.14	pannexin 1 [Source:MGI Symbol;Acc:MGI:1860055]	55991	protein_coding	5732	-1.61	0.0556442	78.34	138.43	66.2	26.3	163.6	82.9	52.7	98.5	140.8	184.3	133.6	134.8
Ppp1r16a	ENSMUSG00000033819.16	protein phosphatase 1, regulatory subunit 16A [Source:MGI Symbol;Acc:MGI:1920312]	73062	protein_coding	2827	-1.61	0.0496052	58.93	109.69	65.4	46	81	54.2	48	88.7	83.7	192.5	81	102.6
Tmem143	ENSMUSG00000002781.19	transmembrane protein 143 [Source:MGI Symbol;Acc:MGI:1917459]	70209	protein_coding	4729	-1.61	0.0865288	44.28	81.06	56.3	39.5	58.9	38.7	28.1	81.1	67.6	114.2	60.1	82.2
Psmd11	ENSMUSG00000017428.16	proteasome (prosome, macropain) 26S subunit, non-ATPase, 11 [Source:MGI Symbol;Acc:MGI:1916327]	69077	protein_coding	2975	-1.64	0.02339	399.61	686.07	418.8	256.5	702.5	321.7	298.7	558.2	717.1	909	586.2	659.8
Pabpc4	ENSMUSG00000011257.19	poly(A) binding protein, cytoplasmic 4 [Source:MGI Symbol;Acc:MGI:2385206]	230721	protein_coding	3166	-1.64	0.047727	345.18	638.77	389	263	464.7	372.5	236.6	718.1	545.7	729.5	462.6	737.9
Sobp	ENSMUSG00000038248.8	sine oculis binding protein [Source:MGI Symbol;Acc:MGI:1924427]	109205	protein_coding	4980	-1.65	0.059563	70.65	131.93	93.5	65.8	96.3	52	45.7	185.3	101.4	139.9	98.5	134.6
Otud3	ENSMUSG00000041161.8	OTU domain containing 3 [Source:MGI Symbol;Acc:MGI:1920412]	73162	protein_coding	1668	-1.65	0.0484743	35.5	63.43	42.2	39.5	42	21	32.8	69	55.5	100.8	39.2	52.6
Sel1l3	ENSMUSG00000029189.10	sel-1 suppressor of lin-12-like 3 (C. elegans) [Source:MGI Symbol;Acc:MGI:1916941]	231238	protein_coding	4512	-1.66	0.0992922	139.23	268.96	208.6	59.2	275.9	95.1	57.4	283.8	157.7	447.6	112.7	342.9
Sgcd	ENSMUSG00000020354.15	sarcoglycan, delta (dystrophin-associated glycoprotein) [Source:MGI Symbol;Acc:MGI:1346525]	24052	protein_coding	4453	-1.66	0.0763377	75.52	146.15	132.4	32.9	99.4	70.7	42.2	187.2	84.5	196.4	101	161.7
Afg1l	ENSMUSG00000038302.14	AFG1 like ATPase [Source:MGI Symbol;Acc:MGI:2148801]	215951	protein_coding	2552	-1.66	0.0759766	15.34	29.96	24.8	13.2	13.8	13.3	11.7	34.2	25.8	33.5	28.4	27.9
Pkdcc	ENSMUSG00000024247.14	protein kinase domain containing, cytoplasmic [Source:MGI Symbol;Acc:MGI:2147077]	106522	protein_coding	2446	-1.67	0.0483801	108	203.56	160.6	59.2	134.5	87.3	98.4	210.6	123.1	335.6	143.6	204.8
G6pc3	ENSMUSG00000034793.15	glucose 6 phosphatase, catalytic, 3 [Source:MGI Symbol;Acc:MGI:1915651]	68401	protein_coding	1573	-1.67	0.0196236	79.57	142.93	87.7	46	120	98.4	45.7	121.5	140	167.1	142	144.1
Ndufaf5	ENSMUSG00000027384.6	NADH:ubiquinone oxidoreductase complex assembly factor 5 [Source:MGI Symbol;Acc:MGI:1916737]	69487	protein_coding	1200	-1.68	0.0557728	19.94	40.7	25.7	6.6	26.8	24.3	16.4	55.3	30.6	44.1	30.9	42.6
Cops7a	ENSMUSG00000030127.15	COP9 signalosome subunit 7A [Source:MGI Symbol;Acc:MGI:1349400]	26894	protein_coding	1817	-1.69	0.0182777	172.43	315.07	206.1	118.4	249.2	190.1	98.4	319.9	226.2	438.8	241.3	349.2
Ksr1	ENSMUSG00000018334.18	kinase suppressor of ras 1 [Source:MGI Symbol;Acc:MGI:105051]	16706	protein_coding	5495	-1.7	0.0826112	215.55	449.07	317.8	131.5	328.7	159.2	140.6	530	400.8	658.8	214.6	441.1
Smad3	ENSMUSG00000032402.12	SMAD family member 3 [Source:MGI Symbol;Acc:MGI:1201674]	17127	protein_coding	5090	-1.7	0.0220577	197.54	384.25	227.6	164.4	210.2	194.5	191	468.1	336.4	478.5	210.4	427.8
Uap1	ENSMUSG00000026670.15	UDP-N-acetylglucosamine pyrophosphorylase 1 [Source:MGI Symbol;Acc:MGI:1334459]	107652	protein_coding	2311	-1.71	0.0920621	163.04	364.49	214.4	124.9	187.3	149.2	139.4	410.4	338.8	460.8	182.9	429.5
Actr1b	ENSMUSG00000037351.9	ARP1 actin-related protein 1B, centractin beta [Source:MGI Symbol;Acc:MGI:1917446]	226977	protein_coding	3248	-1.71	0.00519216	386.81	710	399.7	249.9	571.7	423.3	289.4	571.3	562.6	1140	551.1	724.9
Efemp2	ENSMUSG00000024909.14	epidermal growth factor-containing fibulin-like extracellular matrix protein 2 [Source:MGI Symbol;Acc:MGI:1891209]	58859	protein_coding	1781	-1.71	0.0566038	174.79	346.02	191.2	111.8	178.1	207.8	185.1	248.1	243.9	522.1	343.2	372.8
Zfp651	ENSMUSG00000013419.7	zinc finger protein 651 [Source:MGI Symbol;Acc:MGI:2670992]	270210	protein_coding	6353	-1.72	0.0179747	223.7	420.89	211.9	184.1	374.5	175.7	172.2	432.5	275.3	638.7	223	535
F8a	ENSMUSG00000078317.6	factor 8-associated gene A [Source:MGI Symbol;Acc:MGI:95474]	14070	protein_coding	2505	-1.72	0.0852723	16.5	38.73	14.9	0	26.8	22.1	18.7	29.6	35.4	61.7	19.2	47.7
Gstp1	ENSMUSG00000060803.5	glutathione S-transferase, pi 1 [Source:MGI Symbol;Acc:MGI:95865]	14870	protein_coding	757	-1.73	0.0787468	102.62	230.98	91.9	59.2	107.8	194.5	59.7	142.1	140.8	497.7	165.3	208.9
Tmem109	ENSMUSG00000034659.14	transmembrane protein 109 [Source:MGI Symbol;Acc:MGI:1915789]	68539	protein_coding	2188	-1.74	0.0336946	253.67	506.87	336.8	118.4	304.2	305.1	203.8	471.4	296.2	897.6	318.2	551
Man2a2	ENSMUSG00000038886.10	mannosidase 2, alpha 2 [Source:MGI Symbol;Acc:MGI:2150656]	140481	protein_coding	6554	-1.74	0.0179747	382.26	707.2	546.2	243.3	554.9	316.1	250.7	757	536.8	860.7	542	839.4
Dhx32	ENSMUSG00000030986.13	DEAH (Asp-Glu-Ala-His) box polypeptide 32 [Source:MGI Symbol;Acc:MGI:2141813]	101437	protein_coding	2998	-1.75	0.0336946	90.45	180.67	113.4	52.6	127.6	70.7	87.9	155.3	178.7	242.8	126.1	200.5
Klc2	ENSMUSG00000024862.16	kinesin light chain 2 [Source:MGI Symbol;Acc:MGI:107953]	16594	protein_coding	3169	-1.76	0.0430599	119.09	226.06	130.8	105.2	178.9	133.7	46.9	224.2	187.5	317.2	166.2	235.2
Mapre3	ENSMUSG00000029166.14	microtubule-associated protein, RP/EB family, member 3 [Source:MGI Symbol;Acc:MGI:2140967]	100732	protein_coding	2442	-1.76	0.0566038	121.42	223.8	152.3	65.8	218.6	127.1	43.3	210.1	219.7	270.9	200.4	217.9
Epdr1	ENSMUSG00000002808.7	ependymin related protein 1 (zebrafish) [Source:MGI Symbol;Acc:MGI:2145369]	105298	protein_coding	2363	-1.77	0.0483801	102.81	217.89	101.8	46	122.3	152.5	91.4	234.5	142.5	316.6	152	243.9
Dbp	ENSMUSG00000059824.12	D site albumin promoter binding protein [Source:MGI Symbol;Acc:MGI:94866]	13170	protein_coding	1837	-1.78	0.0956756	97.27	229.58	103.5	92.1	138.4	113.8	38.7	235.9	112.7	347.2	216.3	235.8
Rgcc	ENSMUSG00000022018.7	regulator of cell cycle [Source:MGI Symbol;Acc:MGI:1913464]	66214	protein_coding	918	-1.79	0.0556442	121.64	259.04	153.9	98.6	162	112.7	80.8	197	107.8	498.7	248	243.6
Tecr	ENSMUSG00000031708.16	trans-2,3-enoyl-CoA reductase [Source:MGI Symbol;Acc:MGI:1915408]	106529	protein_coding	1272	-1.79	0.0742786	383.4	777.08	418.8	138.1	645.9	495.2	219.1	936.2	598.8	694.8	686.4	969.1
Setd7	ENSMUSG00000037111.9	SET domain containing (lysine methyltransferase) 7 [Source:MGI Symbol;Acc:MGI:1920501]	73251	protein_coding	7411	-1.8	0.0194378	430.03	864.35	485.8	361.7	614.6	344.9	343.2	1360.2	645.5	855.1	500.2	960.7
Fam189a2	ENSMUSG00000071604.4	family with sequence similarity 189, member A2 [Source:MGI Symbol;Acc:MGI:2685813]	381217	protein_coding	2547	-1.81	0.0336946	47.25	95.99	53	46	51.2	49.7	36.3	87.2	95.8	132.2	53.4	111.2
Hoxd9	ENSMUSG00000043342.9	homeobox D9 [Source:MGI Symbol;Acc:MGI:96210]	15438	protein_coding	2136	-1.82	0.0886779	22.92	56.1	25.7	6.6	41.3	17.7	23.4	67.5	31.4	77.5	35.9	68.1
Itga7	ENSMUSG00000025348.9	integrin alpha 7 [Source:MGI Symbol;Acc:MGI:102700]	16404	protein_coding	4020	-1.83	0.074067	425.51	913.07	609.9	276.2	595.4	383.6	262.4	433.4	1259.6	1334.4	704.8	833.2
Dcun1d2	ENSMUSG00000038506.13	DCN1, defective in cullin neddylation 1, domain containing 2 (S. cerevisiae) [Source:MGI Symbol;Acc:MGI:2142792]	102323	protein_coding	2955	-1.84	0.0556442	67.86	147.03	88.6	26.3	103.2	88.4	32.8	207.8	121.5	129.2	101	175.5
B3galnt2	ENSMUSG00000039242.10	UDP-GalNAc:betaGlcNAc beta 1,3-galactosaminyltransferase, polypeptide 2 [Source:MGI Symbol;Acc:MGI:2145517]	97884	protein_coding	3892	-1.86	0.0550661	77.83	167.24	84.4	52.6	138.4	76.3	37.5	204.5	146.5	193.1	123.6	168.5
Pbxip1	ENSMUSG00000042613.9	pre B cell leukemia transcription factor interacting protein 1 [Source:MGI Symbol;Acc:MGI:2441670]	229534	protein_coding	4479	-1.87	0.0260806	636.38	1288.4	820.2	388	1059.4	538.3	376	1329.3	1202.4	1875.6	779.1	1255.6
Tppp3	ENSMUSG00000014846.12	tubulin polymerization-promoting protein family member 3 [Source:MGI Symbol;Acc:MGI:1915221]	67971	protein_coding	1396	-1.87	0.0857736	48.69	114.5	48	46	52	55.3	42.2	151.5	42.7	167.9	102.7	107.7
Dnajc27	ENSMUSG00000020657.16	DnaJ heat shock protein family (Hsp40) member C27 [Source:MGI Symbol;Acc:MGI:2443036]	217378	protein_coding	4698	-1.88	0.034491	59.72	127.31	72.8	46	85.6	52	42.2	171.7	95.8	138.8	93.5	136.7
Igdcc4	ENSMUSG00000032816.15	immunoglobulin superfamily, DCC subclass, member 4 [Source:MGI Symbol;Acc:MGI:1858497]	56741	protein_coding	6361	-1.88	0.0336946	164.36	350.33	192	131.5	264.5	126	107.8	254.7	384.7	554.4	172.9	385
Rcan1	ENSMUSG00000022951.16	regulator of calcineurin 1 [Source:MGI Symbol;Acc:MGI:1890564]	54720	protein_coding	2324	-1.9	0.0321094	204.23	466.05	209.4	138.1	284.3	208.9	180.4	331.1	332.4	835.7	258	573
Mid1ip1	ENSMUSG00000008035.12	Mid1 interacting protein 1 (gastrulation specific G12-like (zebrafish)) [Source:MGI Symbol;Acc:MGI:1915291]	68041	protein_coding	2022	-1.9	0.0193315	210.72	467.72	260.7	111.8	231.6	259.8	189.8	256.1	383.9	782.8	305.6	610.2
Nkain1	ENSMUSG00000078532.9	Na+/K+ transporting ATPase interacting 1 [Source:MGI Symbol;Acc:MGI:1914399]	67149	protein_coding	1202	-1.91	0.0358091	17.5	40.65	19.9	13.2	23.7	14.4	16.4	40.8	41.9	39.3	29.2	52.1
Serinc2	ENSMUSG00000023232.17	serine incorporator 2 [Source:MGI Symbol;Acc:MGI:1919132]	230779	protein_coding	1881	-1.92	0.047727	103.23	225.84	96	59.2	185	112.7	63.3	197.5	219.7	287.9	184.5	239.6
Aldh1a3	ENSMUSG00000015134.15	aldehyde dehydrogenase family 1, subfamily A3 [Source:MGI Symbol;Acc:MGI:1861722]	56847	protein_coding	3443	-1.92	0.0201125	82.9	171.78	84.4	78.9	81.8	47.5	121.8	186.2	148.9	189.7	153.7	180.4
Ehbp1l1	ENSMUSG00000024937.14	EH domain binding protein 1-like 1 [Source:MGI Symbol;Acc:MGI:3612340]	114601	protein_coding	6404	-1.92	0.0208813	757.33	1605.37	944.3	512.9	1265.8	627.8	435.8	1757.1	1308.7	2575.6	855.1	1530.4
Nxpe5	ENSMUSG00000047592.17	neurexophilin and PC-esterase domain family, member 5 [Source:MGI Symbol;Acc:MGI:3584036]	381680	protein_coding	3585	-1.93	0.0144109	106.3	229.78	134.1	98.6	77.2	133.7	87.9	205.9	103.8	361.4	233.8	243.9
Rragd	ENSMUSG00000028278.14	Ras-related GTP binding D [Source:MGI Symbol;Acc:MGI:1098604]	52187	protein_coding	5055	-1.94	0.0611823	155.64	377.92	220.1	85.5	246.9	163.6	62.1	473.3	196.4	531	230.5	458.5
Cavin4	ENSMUSG00000028348.7	caveolae associated 4 [Source:MGI Symbol;Acc:MGI:1915266]	68016	protein_coding	2054	-1.94	0.0939839	166.27	371.31	217.7	72.3	304.2	168	69.1	388.4	490.9	352.4	277.2	347.5
Fastk	ENSMUSG00000028959.14	Fas-activated serine/threonine kinase [Source:MGI Symbol;Acc:MGI:1913837]	66587	protein_coding	3642	-1.95	0.00867022	163.21	360.93	189.5	72.3	214	207.8	132.4	324.6	205.2	636.3	240.5	398
Gamt	ENSMUSG00000020150.13	guanidinoacetate methyltransferase [Source:MGI Symbol;Acc:MGI:1098221]	14431	protein_coding	988	-1.99	0.0595627	39.78	100.1	43	26.3	26.8	82.9	19.9	125.7	41.9	117.8	85.2	130
Cav3	ENSMUSG00000062694.7	caveolin 3 [Source:MGI Symbol;Acc:MGI:107570]	12391	protein_coding	1157	-1.99	0.0842513	45.49	112.99	69.5	26.3	65.7	54.2	11.7	106.9	97.4	153.5	70.1	137
Fzd9	ENSMUSG00000049551.2	frizzled class receptor 9 [Source:MGI Symbol;Acc:MGI:1313278]	14371	protein_coding	2293	-2	0.0920621	9.22	26.97	14.1	0	16.1	6.6	9.4	29.1	19.3	44.9	12.5	29
Mief2	ENSMUSG00000018599.5	mitochondrial elongation factor 2 [Source:MGI Symbol;Acc:MGI:2144199]	237781	protein_coding	2522	-2	0.0556442	75.52	182.1	106.8	26.3	114.7	100.6	29.3	148.2	146.5	329.6	106.1	180.1
Hsph1	ENSMUSG00000029657.15	heat shock 105kDa/110kDa protein 1 [Source:MGI Symbol;Acc:MGI:105053]	15505	protein_coding	4764	-2.01	0.00184494	128.73	265.41	105.1	98.6	220.1	144.8	75	264.5	240.6	268.1	238	315.8
Sms	ENSMUSG00000071708.11	spermine synthase [Source:MGI Symbol;Acc:MGI:109490]	20603	protein_coding	3717	-2.02	0.0482666	100.81	246.25	94.3	92.1	133.8	138.2	45.7	352.3	161.8	257.1	193.7	266.4
Stk40	ENSMUSG00000042608.15	serine/threonine kinase 40 [Source:MGI Symbol;Acc:MGI:1921428]	74178	protein_coding	3860	-2.03	0.0336946	267.79	625.26	326.9	276.2	401.3	164.7	169.9	686.2	343.7	962.1	416.7	717.6
Wfdc1	ENSMUSG00000023336.6	WAP four-disulfide core domain 1 [Source:MGI Symbol;Acc:MGI:1915116]	67866	protein_coding	1371	-2.03	0.0901139	32.58	87.16	54.6	13.2	35.2	55.3	4.7	101.3	41	135.2	64.3	93.9
Lrrc20	ENSMUSG00000037151.8	leucine rich repeat containing 20 [Source:MGI Symbol;Acc:MGI:2387182]	216011	protein_coding	3216	-2.03	0.0345479	113.01	267.2	161.4	46	185	129.3	43.3	350.4	148.9	347.8	149.5	339.4
Obsl1	ENSMUSG00000026211.17	obscurin-like 1 [Source:MGI Symbol;Acc:MGI:2138628]	98733	protein_coding	5679	-2.06	0.00723298	264.21	583.95	240.8	230.2	475.4	180.2	194.5	441.4	528.8	1012.2	344	593.3
Slc9a2	ENSMUSG00000026062.12	solute carrier family 9 (sodium/hydrogen exchanger), member 2 [Source:MGI Symbol;Acc:MGI:105075]	226999	protein_coding	5019	-2.07	0.0911025	19.33	46.85	43	6.6	25.2	7.7	14.1	54.9	39.4	61.5	32.6	45.9
Ankrd1	ENSMUSG00000024803.8	ankyrin repeat domain 1 (cardiac muscle) [Source:MGI Symbol;Acc:MGI:1097717]	107765	protein_coding	1765	-2.08	0.0855991	979.83	2294.62	641.4	802.2	2228.1	710.7	516.6	772.5	3108.3	3198.3	2193.7	2200.3
Trim72	ENSMUSG00000042828.12	tripartite motif-containing 72 [Source:MGI Symbol;Acc:MGI:3612190]	434246	protein_coding	2134	-2.09	0.0852859	527.91	1390.27	747.3	230.2	931	527.2	203.8	1236.4	1035	2346	808.3	1525.5
Des	ENSMUSG00000026208.9	desmin [Source:MGI Symbol;Acc:MGI:94885]	13346	protein_coding	3028	-2.11	0.0900585	7547.25	19011.7	8229.8	3156.4	17249.5	7350.5	1750.2	13366	18450	30706.5	13471.2	19064.9
Ano5	ENSMUSG00000055489.8	anoctamin 5 [Source:MGI Symbol;Acc:MGI:3576659]	233246	protein_coding	7785	-2.13	0.0887868	123.18	417.55	240	72.3	133.8	138.2	31.6	716.7	172.2	458.2	178.7	561.9
Camk2a	ENSMUSG00000024617.16	calcium/calmodulin-dependent protein kinase II alpha [Source:MGI Symbol;Acc:MGI:88256]	12322	protein_coding	4970	-2.14	0.0920621	142.42	472.47	271.5	72.3	188	139.3	41	762.2	157.7	627.3	227.1	587.9
Aimp2	ENSMUSG00000029610.13	aminoacyl tRNA synthetase complex-interacting multifunctional protein 2 [Source:MGI Symbol;Acc:MGI:2385237]	231872	protein_coding	1185	-2.14	0.0345062	63.95	166.85	76.1	46	71.9	91.7	34	246.7	99	211	106.9	170.7
Igfn1	ENSMUSG00000051985.12	immunoglobulin-like and fibronectin type III domain containing 1 [Source:MGI Symbol;Acc:MGI:3045352]	226438	protein_coding	8989	-2.15	0.0798179	511.81	1443.13	335.2	762.8	1010.5	262	188.6	2226.6	2076.5	1458	445.1	1009.5
Bin1	ENSMUSG00000024381.15	bridging integrator 1 [Source:MGI Symbol;Acc:MGI:108092]	30948	protein_coding	2451	-2.15	0.0383884	817.76	1921.22	908.7	407.7	1326.9	1098.7	346.8	1896.4	1608.9	2695.4	1414.6	1990.8
Gpam	ENSMUSG00000024978.10	glycerol-3-phosphate acyltransferase, mitochondrial [Source:MGI Symbol;Acc:MGI:109162]	14732	protein_coding	3832	-2.15	0.0589092	205.05	543.77	479.2	111.8	223.2	113.8	97.2	594.8	499.8	735.1	272.2	616.9
Kcnb1	ENSMUSG00000050556.9	potassium voltage gated channel, Shab-related subfamily, member 1 [Source:MGI Symbol;Acc:MGI:96666]	16500	protein_coding	11153	-2.19	0.0196236	80.78	180.1	175.5	59.2	85.6	30.9	52.7	248.1	124.7	199.8	111.9	216
Hoxc10	ENSMUSG00000022484.7	homeobox C10 [Source:MGI Symbol;Acc:MGI:96192]	209448	protein_coding	1909	-2.22	0.0140137	57.66	141.19	69.5	39.5	90.2	57.5	31.6	153.4	99.8	204.6	95.2	153
Gprc5c	ENSMUSG00000051043.16	G protein-coupled receptor, family C, group 5, member C [Source:MGI Symbol;Acc:MGI:1917605]	70355	protein_coding	3667	-2.24	0.0193315	164.66	398.63	201.9	157.8	243.8	126	93.7	285.2	508.7	489.3	289.8	420.3
F830016B08Rik	ENSMUSG00000090942.1	RIKEN cDNA F830016B08 gene [Source:MGI Symbol;Acc:MGI:3588218]	240328	protein_coding	3297	-2.24	0.0752415	76.9	250.54	145.7	65.8	85.6	45.3	42.2	521.6	140.8	158.7	126.9	304.7
Cacna1s	ENSMUSG00000026407.17	calcium channel, voltage-dependent, L type, alpha 1S subunit [Source:MGI Symbol;Acc:MGI:88294]	12292	protein_coding	6251	-2.24	0.0920621	935.78	2902.36	1420.2	453.7	2175.4	422.2	207.4	3597.1	1452.7	4483.8	1335.3	3642.8
Unc45b	ENSMUSG00000018845.14	unc-45 myosin chaperone B [Source:MGI Symbol;Acc:MGI:2443377]	217012	protein_coding	4152	-2.25	0.034491	223.43	563.36	308.7	85.5	412.8	238.8	71.5	684.3	375.9	823.5	304.8	628.3
Ces2c	ENSMUSG00000061825.10	carboxylesterase 2C [Source:MGI Symbol;Acc:MGI:2385905]	234671	protein_coding	1970	-2.25	0.0524239	24.29	60.42	12.4	26.3	58.9	12.2	11.7	15.5	70.8	78.7	66.8	70.3
Hspb2	ENSMUSG00000038086.4	heat shock protein 2 [Source:MGI Symbol;Acc:MGI:1916503]	69253	protein_coding	773	-2.27	0.0648875	49.98	131.61	60.4	32.9	83.3	67.4	5.9	128.1	113.5	190.9	80.2	145.4
Jph2	ENSMUSG00000017817.11	junctophilin 2 [Source:MGI Symbol;Acc:MGI:1891496]	59091	protein_coding	4211	-2.3	0.0689351	409.81	1553.46	607.5	282.8	574.8	459.8	124.2	2389.3	614.1	2588.8	491.9	1683.2
Otud1	ENSMUSG00000043415.5	OTU domain containing 1 [Source:MGI Symbol;Acc:MGI:1918448]	71198	protein_coding	2832	-2.3	0.0336946	106.44	248.14	57.9	92.1	264.5	48.6	69.1	272.5	176.3	360.6	210.4	220.8
Thbd	ENSMUSG00000074743.4	thrombomodulin [Source:MGI Symbol;Acc:MGI:98736]	21824	protein_coding	3723	-2.31	0.00104523	218.62	571.82	289.7	203.8	231.6	213.3	154.6	359.3	577.1	961.5	288.9	672.3
Mettl22	ENSMUSG00000039345.16	methyltransferase like 22 [Source:MGI Symbol;Acc:MGI:2384301]	239706	protein_coding	3310	-2.33	0.0336897	45.61	139.53	51.3	19.7	66.5	73	17.6	117.7	83.7	235.2	75.2	185.8
Adamts8	ENSMUSG00000031994.13	a disintegrin-like and metallopeptidase (reprolysin type) with thrombospondin type 1 motif, 8 [Source:MGI Symbol;Acc:MGI:1353468]	30806	protein_coding	3631	-2.33	0.0227574	33.96	88.02	31.4	19.7	65.7	36.5	16.4	113	45.1	126.6	60.1	95.2
Synm	ENSMUSG00000030554.16	synemin, intermediate filament protein [Source:MGI Symbol;Acc:MGI:2661187]	233335	protein_coding	7818	-2.35	0.0886779	698.75	2556.37	1426.8	269.6	1331.5	320.5	145.3	4683.9	666.4	3704.2	1022.1	2705.2
Capn3	ENSMUSG00000079110.11	calpain 3 [Source:MGI Symbol;Acc:MGI:107437]	12335	protein_coding	3174	-2.39	0.0589092	80.36	247.14	133.2	46	131.5	64.1	26.9	339.6	107.8	341	165.3	281.9
Hif1an	ENSMUSG00000036450.4	hypoxia-inducible factor 1, alpha subunit inhibitor [Source:MGI Symbol;Acc:MGI:2442345]	319594	protein_coding	6194	-2.43	0.00274937	273.25	733.21	401.4	164.4	456.3	200.1	144.1	855.1	510.3	1170.3	338.2	792.2
Fndc5	ENSMUSG00000001334.9	fibronectin type III domain containing 5 [Source:MGI Symbol;Acc:MGI:1917614]	384061	protein_coding	2763	-2.43	0.047727	20.13	60.39	42.2	6.6	24.5	12.2	15.2	99.4	44.3	60.1	17.5	80.6
Stbd1	ENSMUSG00000047963.7	starch binding domain 1 [Source:MGI Symbol;Acc:MGI:1261768]	52331	protein_coding	1985	-2.44	0.0390137	116.51	328.1	140.7	52.6	233.9	124.9	30.5	371.5	210.9	503.7	177	377.4
Pgm2	ENSMUSG00000025791.18	phosphoglucomutase 2 [Source:MGI Symbol;Acc:MGI:97565]	72157	protein_coding	2523	-2.52	0.0556442	369.88	1573.47	651.3	203.8	416.6	428.9	148.8	2137	442.7	2728.1	541.1	2018.5
Gm8424	ENSMUSG00000081194.1	predicted gene 8424 [Source:MGI Symbol;Acc:MGI:3646584]	NA	processed_pseudogene	988	-2.59	0.0787468	5.72	22.98	10.8	0	12.2	4.4	1.2	39.4	5.6	31.9	11.7	26.3
Cryab	ENSMUSG00000032060.10	crystallin, alpha B [Source:MGI Symbol;Acc:MGI:88516]	12955	protein_coding	1117	-2.62	0.0440758	958.72	2610.82	1363.1	427.4	1874.2	711.8	417	2003.8	1936.4	3029	2861.8	3223.1
Aldh1a2	ENSMUSG00000013584.5	aldehyde dehydrogenase family 1, subfamily A2 [Source:MGI Symbol;Acc:MGI:107928]	19378	protein_coding	2264	-2.64	0.00126088	78.29	219.15	54.6	46	96.3	97.3	97.2	110.2	173.8	269.3	270.6	271.8
Cacng6	ENSMUSG00000078815.8	calcium channel, voltage-dependent, gamma subunit 6 [Source:MGI Symbol;Acc:MGI:1859168]	54378	protein_coding	1977	-2.67	0.0557728	53.32	195.3	56.3	32.9	108.5	61.9	7	231.7	89.3	356.4	107.7	191.3
1110002E22Rik	ENSMUSG00000090066.2	RIKEN cDNA 1110002E22 gene [Source:MGI Symbol;Acc:MGI:1915066]	102634333	protein_coding	9741	-2.67	0.0496098	290.36	1038.27	495.7	302.5	333.3	206.7	113.6	1617.3	943.3	1132.8	443.4	1054.6
Kbtbd12	ENSMUSG00000033182.12	kelch repeat and BTB (POZ) domain containing 12 [Source:MGI Symbol;Acc:MGI:1918481]	74589	protein_coding	4644	-2.71	0.0575093	78.55	276.19	120.8	32.9	146	69.6	23.4	461.5	140	333.4	116.1	329.9
Bex1	ENSMUSG00000050071.8	brain expressed X-linked 1 [Source:MGI Symbol;Acc:MGI:1328321]	19716	protein_coding	866	-2.84	0.034491	18	53.49	23.2	0	39	24.3	3.5	42.2	39.4	79.3	57.6	48.8
Cd209g	ENSMUSG00000079168.4	CD209g antigen [Source:MGI Symbol;Acc:MGI:1917442]	70192	protein_coding	3419	-2.85	0.0657521	10.8	44.06	23.2	0	3.8	18.8	8.2	41.3	9.7	50.1	71	48.3
Cdh15	ENSMUSG00000031962.6	cadherin 15 [Source:MGI Symbol;Acc:MGI:106672]	12555	protein_coding	3251	-3.05	0.00870456	30.19	102.64	41.4	13.2	62.7	23.2	10.5	62.4	140.8	142.9	64.3	102.8
Klhl40	ENSMUSG00000074001.3	kelch-like 40 [Source:MGI Symbol;Acc:MGI:1919580]	72330	protein_coding	2370	-3.22	0.0219251	199.8	737.36	249.9	124.9	391.4	182.4	50.4	622	508.7	1183.3	484.3	888.5
Lsmem2	ENSMUSG00000103409.1	leucine-rich single-pass membrane protein 2 [Source:MGI Symbol;Acc:MGI:3612240]	NA	lincRNA	369	-3.24	0.0595627	3.5	12.3	8.3	6.6	1.5	1.1	0	13.6	5.6	17.6	8.4	16.3
Mybph	ENSMUSG00000042451.12	myosin binding protein H [Source:MGI Symbol;Acc:MGI:1858196]	53311	protein_coding	2320	-3.7	0.0130194	134.8	641.95	144	72.3	213.3	203.4	41	717.6	565	806	376.6	744.5
Rrad	ENSMUSG00000031880.7	Ras-related associated with diabetes [Source:MGI Symbol;Acc:MGI:1930943]	56437	protein_coding	1577	-3.81	0.00629514	166.71	855.45	326.9	46	221.7	176.9	62.1	386	721.1	1587.9	481.8	1100.4
Serpinb1a	ENSMUSG00000044734.16	serine (or cysteine) peptidase inhibitor, clade B, member 1a [Source:MGI Symbol;Acc:MGI:1913472]	66222	protein_coding	1918	-3.83	0.000376942	97.72	428.09	94.3	105.2	94	147	48	340.5	523.9	410.5	288.1	577.3
Gm20597	ENSMUSG00000112739.1	predicted gene, 20597 [Source:MGI Symbol;Acc:MGI:5295703]	NA	lincRNA	5486	-4.02	0.045236	4.59	32.44	6.6	0	8.4	4.4	3.5	40.3	7.2	62.9	6.7	45
Fbxl22	ENSMUSG00000050503.8	F-box and leucine-rich repeat protein 22 [Source:MGI Symbol;Acc:MGI:1921415]	74165	protein_coding	3935	-7.39	0.000144389	13.49	127.54	21.5	6.6	11.5	23.2	4.7	88.2	45.1	262.5	53.4	188.6

## Sheet: doxorubicin_magrolimab.vs.magro
ID	GeneID	Description	NCBIGeneID	Class	basepairs	meanFC	pAdj	Mean_Test	Mean_Control	Norm_DaM_1	Norm_DaM_2	Norm_DaM_3	Norm_DaM_4	Norm_DaM_5	Norm_MAG_1	Norm_MAG_2	Norm_MAG_3	Norm_MAG_4	Norm_MAG_5
Ibsp	ENSMUSG00000029306.8	integrin binding sialoprotein [Source:MGI Symbol;Acc:MGI:96389]	15891	protein_coding	2068	120.47	3.7771e-06	1184.39	7.41	1047.5	1530.5	496.9	6.9	2840.1	2.3	1.6	6.8	9.2	17.1
Gm40909	ENSMUSG00000113998.1	predicted gene, 40909 [Source:MGI Symbol;Acc:MGI:5623794]	NA	lincRNA	5564	86.84	8.266e-06	9.36	0.05	10.8	13.5	10.2	4.6	7.7	0	0	0	0	0.3
Gm43210	ENSMUSG00000105011.1	predicted gene 43210 [Source:MGI Symbol;Acc:MGI:5663347]	NA	TEC	6152	68.01	0.00318729	3.45	0	3.1	2.1	5.1	3.9	3.1	0	0	0	0	0
BC100530	ENSMUSG00000071561.2	cDNA sequence BC100530 [Source:MGI Symbol;Acc:MGI:3696883]	100034684	protein_coding	619	57.94	7.81902e-05	41.68	0.81	31	141.6	11.9	20.8	3.1	0	1.6	0	0.8	1.6
Sall1	ENSMUSG00000031665.7	spalt like transcription factor 1 [Source:MGI Symbol;Acc:MGI:1889585]	58198	protein_coding	5265	52.05	0.00242878	3.21	0	1.5	2.8	1.7	0.8	9.2	0	0	0	0	0
8430419K02Rik	ENSMUSG00000085743.1	RIKEN cDNA 8430419K02 gene [Source:MGI Symbol;Acc:MGI:1921768]	NA	processed_transcript	1870	49.21	0.00663676	2.79	0	4.6	2.8	3.4	1.5	1.5	0	0	0	0	0
Gm37006	ENSMUSG00000103885.1	predicted gene, 37006 [Source:MGI Symbol;Acc:MGI:5610234]	NA	TEC	2674	47.87	0.00361597	2.59	0	1.5	3.5	1.7	1.5	4.6	0	0	0	0	0
Efcab8	ENSMUSG00000044083.12	EF-hand calcium binding domain 8 [Source:MGI Symbol;Acc:MGI:3644206]	NA	protein_coding	4261	44.85	4.72832e-05	11.17	0.15	23.2	12.7	6.8	3.9	9.2	0.5	0	0	0	0.3
Bglap2	ENSMUSG00000074486.2	bone gamma-carboxyglutamate protein 2 [Source:MGI Symbol;Acc:MGI:88157]	12097	protein_coding	471	38.75	0.000345218	10.2	0.56	3.1	6.4	8.5	0.8	32.3	0	0	0	2.5	0.3
St6galnac2.1	ENSMUSG00000110170.1	ST6 (alpha-N-acetyl-neuraminyl-2,3-beta-galactosyl-1,3)-N-acetylgalactosaminide alpha-2,6-sialyltransferase 2 [Source:MGI Symbol;Acc:MGI:107553]	NA	protein_coding	1683	36.92	0.000601305	5.03	0.09	7.7	5.7	10.2	1.5	0	0.5	0	0	0	0
AC079441.1	ENSMUSG00000117231.1	novel transcript, antisense to Dlgap1	NA	processed_transcript	3157	35.5	0.00093063	5.46	0.05	7.7	7.1	10.2	2.3	0	0	0	0	0	0.3
Oxct2a	ENSMUSG00000076436.1	3-oxoacid CoA transferase 2A [Source:MGI Symbol;Acc:MGI:1891061]	64059	protein_coding	1760	29.73	0.00300417	4.69	0.09	4.6	10.6	5.1	1.5	1.5	0.5	0	0	0	0
Scd3	ENSMUSG00000025202.7	stearoyl-coenzyme A desaturase 3 [Source:MGI Symbol;Acc:MGI:1353437]	30049	protein_coding	3470	25.41	0.000570912	21.37	0.15	6.2	9.9	6.8	82.4	1.5	0	0	0.2	0	0.5
9530059O14Rik	ENSMUSG00000097736.8	RIKEN cDNA 9530059O14 gene [Source:MGI Symbol;Acc:MGI:2442421]	NA	lincRNA	3978	24.39	0.00134607	5.73	0.25	3.1	3.5	5.1	10.8	6.1	0.5	0.8	0	0	0
Gm37347	ENSMUSG00000102975.1	predicted gene, 37347 [Source:MGI Symbol;Acc:MGI:5610575]	NA	TEC	3071	22.38	0.000349451	23.59	0.69	23.2	67.3	22	0.8	4.6	0	1.6	0.2	0.8	0.8
Snhg11	ENSMUSG00000044349.15	small nucleolar RNA host gene 11 [Source:MGI Symbol;Acc:MGI:2441845]	319317	protein_coding	5864	20.75	0.000617987	6.52	0.28	9.3	12	5.1	4.6	1.5	1.4	0	0	0	0
Cpa6	ENSMUSG00000042501.12	carboxypeptidase A6 [Source:MGI Symbol;Acc:MGI:3045348]	329093	protein_coding	4752	20.63	3.1771e-06	14.26	0.63	10.8	8.5	5.1	5.4	41.5	0.5	0.8	0	0	1.9
Gm11737	ENSMUSG00000080810.1	predicted gene 11737 [Source:MGI Symbol;Acc:MGI:3650525]	NA	processed_pseudogene	468	20.07	0.000561722	6.03	0.26	13.9	5	5.1	3.1	3.1	0.5	0	0	0.8	0
1700124L16Rik	ENSMUSG00000099354.6	RIKEN cDNA 1700124L16 gene [Source:MGI Symbol;Acc:MGI:1915184]	NA	antisense	1110	17.64	0.00983875	3.63	0.09	3.1	4.2	8.5	2.3	0	0.5	0	0	0	0
Gm7972	ENSMUSG00000109032.1	predicted gene 7972 [Source:MGI Symbol;Acc:MGI:3647337]	666190	transcribed_unprocessed_pseudogene	2184	17.05	0.00471825	4.65	0.11	6.2	11.3	3.4	0.8	1.5	0	0	0	0	0.5
A930030B08Rik	ENSMUSG00000108985.1	RIKEN cDNA A930030B08 gene [Source:MGI Symbol;Acc:MGI:1924443]	NA	TEC	3965	16.73	0.00746312	4.5	0.19	9.3	4.2	5.1	0.8	3.1	0.9	0	0	0	0
Fmo4	ENSMUSG00000026692.12	flavin containing monooxygenase 4 [Source:MGI Symbol;Acc:MGI:2429497]	226564	protein_coding	2683	16.36	0.00168586	4.28	0.25	7.7	5.7	3.4	1.5	3.1	0.5	0.8	0	0	0
Trpa1	ENSMUSG00000032769.4	transient receptor potential cation channel, subfamily A, member 1 [Source:MGI Symbol;Acc:MGI:3522699]	277328	protein_coding	4263	16.17	0.000106272	8.38	0.48	13.9	7.8	1.7	1.5	16.9	0.5	0.8	0	0.8	0.3
2610024D14Rik	ENSMUSG00000084362.1	RIKEN cDNA 2610024D14 gene [Source:MGI Symbol;Acc:MGI:1917660]	NA	processed_pseudogene	294	15.97	0.00238877	4.4	0.32	4.6	7.8	3.4	1.5	4.6	0	1.6	0	0	0
Aspg	ENSMUSG00000037686.6	asparaginase [Source:MGI Symbol;Acc:MGI:2144822]	104816	protein_coding	2722	15.84	3.9192e-06	33.29	1.44	27.9	71.5	42.4	7.7	16.9	1.9	0.8	1.2	2.5	0.8
Gm12737	ENSMUSG00000085093.1	predicted gene 12737 [Source:MGI Symbol;Acc:MGI:3651021]	NA	sense_intronic	725	15.6	0.00513903	3.22	0.11	6.2	2.8	1.7	2.3	3.1	0	0	0	0	0.5
Gm5483	ENSMUSG00000079597.2	predicted gene 5483 [Source:MGI Symbol;Acc:MGI:3645124]	433016	protein_coding	1859	15.45	0.0010243	18.83	0.82	7.7	56.7	22	1.5	6.1	0	0.8	0	1.7	1.6
Panx3	ENSMUSG00000011118.4	pannexin 3 [Source:MGI Symbol;Acc:MGI:1918881]	208098	protein_coding	2531	15.27	0.00153603	11.07	0.44	9.3	2.8	1.7	6.2	35.3	0	0.8	0	0.8	0.5
C430019N01Rik	ENSMUSG00000105801.1	RIKEN cDNA C430019N01 gene [Source:MGI Symbol;Acc:MGI:3028058]	NA	TEC	1567	15.13	5.89097e-05	11.39	0.7	17	17.7	15.3	3.9	3.1	1.9	0.8	0	0	0.8
Slc26a8	ENSMUSG00000036196.16	solute carrier family 26, member 8 [Source:MGI Symbol;Acc:MGI:2385046]	224661	protein_coding	3670	14.74	0.00182607	4.47	0.22	6.2	5.7	5.1	2.3	3.1	0	0	0	0.8	0.3
Wnt7b	ENSMUSG00000022382.15	wingless-type MMTV integration site family, member 7B [Source:MGI Symbol;Acc:MGI:98962]	22422	protein_coding	3400	14.25	0.00109378	20.84	1.34	17	9.2	3.4	16.2	58.4	1.9	3.2	0	0	1.6
Itgb2l	ENSMUSG00000000157.16	integrin beta 2-like [Source:MGI Symbol;Acc:MGI:1277979]	16415	protein_coding	2806	13.72	0.0018381	16.36	0.87	13.9	64.5	3.4	0	0	0.5	0	0	3.3	0.5
Mir23b	ENSMUSG00000065599.2	microRNA 23b [Source:MGI Symbol;Acc:MGI:2676898]	NA	miRNA	74	13.45	0.00860946	3.26	0.16	4.6	4.2	5.1	2.3	0	0	0.8	0	0	0
Dpep3	ENSMUSG00000031898.9	dipeptidase 3 [Source:MGI Symbol;Acc:MGI:1919104]	71854	protein_coding	1698	13.42	0.00133568	9.34	0.26	9.3	14.9	18.7	3.9	0	0.5	0	0	0	0.8
Lhx9	ENSMUSG00000019230.14	LIM homeobox protein 9 [Source:MGI Symbol;Acc:MGI:1316721]	16876	protein_coding	4937	13.09	0.0011208	9.4	0.48	9.3	8.5	0	7.7	21.5	1.9	0	0	0	0.5
Gm49307	ENSMUSG00000115555.1	predicted gene, 49307 [Source:MGI Symbol;Acc:MGI:6118808]	NA	TEC	1271	12.86	0.00222069	6.87	0.44	15.5	1.4	13.6	3.9	0	1.4	0.8	0	0	0
Gm48986	ENSMUSG00000115570.1	predicted gene, 48986 [Source:MGI Symbol;Acc:MGI:6118332]	NA	TEC	1216	12.76	0.00486801	3.51	0.15	1.5	7.1	5.1	2.3	1.5	0.5	0	0	0	0.3
Col2a1	ENSMUSG00000022483.17	collagen, type II, alpha 1 [Source:MGI Symbol;Acc:MGI:88452]	12824	protein_coding	5104	12.71	0.00233242	211.02	8.73	54.2	343.5	61.1	3.1	593.2	2.3	7.2	17	8.4	8.7
Gm48714	ENSMUSG00000111067.1	predicted gene, 48714 [Source:MGI Symbol;Acc:MGI:6098361]	NA	TEC	1441	12.65	0.00246081	5.07	0.38	10.8	5	3.4	3.1	3.1	1.9	0	0	0	0
Eppk1	ENSMUSG00000115388.2	epiplakin 1 [Source:MGI Symbol;Acc:MGI:2386306]	223650	protein_coding	12332	12.63	0.00292174	82.04	5.23	124	43.9	81.4	159.4	1.5	4.7	13.7	0	6.7	1.1
Grid1	ENSMUSG00000041078.7	glutamate receptor, ionotropic, delta 1 [Source:MGI Symbol;Acc:MGI:95812]	14803	protein_coding	5720	12.16	0.00277515	4.52	0.33	9.3	2.8	5.1	0.8	4.6	0	0	0	1.7	0
Robo3	ENSMUSG00000032128.15	roundabout guidance receptor 3 [Source:MGI Symbol;Acc:MGI:1343102]	19649	protein_coding	5000	11.61	2.1419e-06	13.68	1.29	4.6	22.7	11.9	10.8	18.4	0.5	2.4	0	2.5	1.1
Gm44829	ENSMUSG00000109157.1	predicted gene 44829 [Source:MGI Symbol;Acc:MGI:5753405]	NA	TEC	3193	11.49	9.2424e-06	18.8	1.55	26.3	26.2	23.7	8.5	9.2	2.3	3.2	0	0.8	1.4
Hmga2	ENSMUSG00000056758.14	high mobility group AT-hook 2 [Source:MGI Symbol;Acc:MGI:101761]	15364	protein_coding	3810	11.38	3.482e-07	123.68	9.83	106.9	94.2	130.6	25.4	261.3	8	20.1	9	4.2	7.9
Styxl1	ENSMUSG00000019178.17	serine/threonine/tyrosine interacting-like 1 [Source:MGI Symbol;Acc:MGI:1923821]	76571	protein_coding	1651	11.05	0.00539735	3.46	0.16	1.5	6.4	1.7	1.5	6.1	0	0	0	0	0.8
Gm43581	ENSMUSG00000105199.1	predicted gene 43581 [Source:MGI Symbol;Acc:MGI:5663718]	NA	sense_intronic	2864	10.97	0.00523663	6.89	0.44	12.4	12	8.5	1.5	0	1.4	0.8	0	0	0
Ggt1	ENSMUSG00000006345.10	gamma-glutamyltransferase 1 [Source:MGI Symbol;Acc:MGI:95706]	14598	protein_coding	2167	10.8	0.00478622	5.93	0.26	7.7	17	3.4	0	1.5	0.5	0	0	0.8	0
2010310C07Rik	ENSMUSG00000101268.6	RIKEN cDNA 2010310C07 gene [Source:MGI Symbol;Acc:MGI:1919381]	NA	antisense	2226	10.36	0.00123758	6.73	0.53	12.4	10.6	6.8	2.3	1.5	0.5	0.8	0	0.8	0.5
Sim1	ENSMUSG00000019913.4	single-minded family bHLH transcription factor 1 [Source:MGI Symbol;Acc:MGI:98306]	20464	protein_coding	7355	10.12	0.00779573	8.42	0.54	34.1	0	3.4	3.1	1.5	1.9	0	0	0	0.8
Odaph	ENSMUSG00000096035.2	odontogenesis associated phosphoprotein [Source:MGI Symbol;Acc:MGI:2685891]	381651	protein_coding	2830	10.09	0.000909862	8.68	0.64	4.6	2.1	5.1	5.4	26.1	0	0.8	0.2	0	2.2
Cldn10	ENSMUSG00000022132.15	claudin 10 [Source:MGI Symbol;Acc:MGI:1913101]	58187	protein_coding	2128	10.07	0.00310487	5.27	0.54	1.5	12	5.1	1.5	6.1	1.9	0	0	0.8	0
Esyt3	ENSMUSG00000037681.13	extended synaptotagmin-like protein 3 [Source:MGI Symbol;Acc:MGI:1098699]	272636	protein_coding	4483	9.82	1.37039e-05	22.58	2.24	29.4	22.7	8.5	27.7	24.6	3.8	3.2	0.4	0.8	3
Mmp13	ENSMUSG00000050578.10	matrix metallopeptidase 13 [Source:MGI Symbol;Acc:MGI:1340026]	17386	protein_coding	2673	9.64	3.5767e-06	5017.61	405.18	1907.5	6598	2328.5	2853.7	11400.4	137.4	498.2	424.8	201.2	764.3
Bach2it1	ENSMUSG00000087049.1	BTB and CNC homology 2, intronic transcript 1 [Source:MGI Symbol;Acc:MGI:3651084]	NA	sense_intronic	481	9.61	0.00473304	4.57	0.32	10.8	7.1	3.4	1.5	0	0.5	0	0	0.8	0.3
Gm14335	ENSMUSG00000081805.1	predicted gene 14335 [Source:MGI Symbol;Acc:MGI:3801741]	NA	processed_pseudogene	810	9.58	0.00775099	5.63	0.48	9.3	9.9	5.1	0.8	3.1	0	1.6	0	0	0.8
Gm43412	ENSMUSG00000105107.1	predicted gene 43412 [Source:MGI Symbol;Acc:MGI:5663549]	NA	TEC	2818	9.49	5.29189e-05	13.36	1.49	17	12	17	8.5	12.3	2.3	2.4	0.2	1.7	0.8
Ttc39aos1	ENSMUSG00000085873.1	Ttc39a opposite strand RNA 1 [Source:MGI Symbol;Acc:MGI:3651956]	NA	antisense	796	9.36	0.0155721	3.41	0.11	6.2	7.8	0	1.5	1.5	0	0	0	0	0.5
Gm826	ENSMUSG00000074623.4	predicted gene 826 [Source:MGI Symbol;Acc:MGI:2685672]	329554	protein_coding	803	9.25	0.0100787	4.07	0.42	7.7	2.1	5.1	0.8	4.6	0.5	1.6	0	0	0
Gabrb3	ENSMUSG00000033676.13	gamma-aminobutyric acid (GABA) A receptor, subunit beta 3 [Source:MGI Symbol;Acc:MGI:95621]	14402	protein_coding	5712	9.1	1.7547e-05	25.49	2.45	21.7	11.3	6.8	13.9	73.8	1.9	3.2	0	3.3	3.8
Slc13a5	ENSMUSG00000020805.14	solute carrier family 13 (sodium-dependent citrate transporter), member 5 [Source:MGI Symbol;Acc:MGI:3037150]	237831	protein_coding	3329	8.88	0.00222951	32.46	2.83	26.3	39.7	27.1	4.6	64.5	2.3	2.4	1.6	6.7	1.1
2900092N22Rik	ENSMUSG00000104034.1	RIKEN cDNA 2900092N22 gene [Source:MGI Symbol;Acc:MGI:1920357]	NA	TEC	1409	8.63	0.0153079	3.03	0.15	0	4.2	1.7	1.5	7.7	0.5	0	0	0	0.3
Gm43483	ENSMUSG00000105289.1	predicted gene 43483 [Source:MGI Symbol;Acc:MGI:5663620]	NA	TEC	2860	8.46	0.00468527	3.98	0.28	7.7	3.5	1.7	2.3	4.6	0.9	0	0.2	0	0.3
Abca13	ENSMUSG00000004668.14	ATP-binding cassette, sub-family A (ABC1), member 13 [Source:MGI Symbol;Acc:MGI:2388707]	268379	protein_coding	16011	8.43	0.00321618	61.49	3.64	57.3	224.5	18.7	3.9	3.1	3.3	0.8	1.4	10	2.7
AC154912.3	ENSMUSG00000117294.1	TEC	NA	TEC	3612	8.38	0.000380154	23.24	2.32	34.1	35.4	39	3.1	4.6	2.3	4	0	3.3	1.9
Gm10933	ENSMUSG00000113792.1	predicted gene 10933 [Source:MGI Symbol;Acc:MGI:3779143]	NA	TEC	1861	8.16	4.01349e-05	15.22	1.91	21.7	15.6	20.4	9.2	9.2	1.4	4.8	0	1.7	1.6
Cyp27b1	ENSMUSG00000006724.12	cytochrome P450, family 27, subfamily b, polypeptide 1 [Source:MGI Symbol;Acc:MGI:1098274]	13115	protein_coding	2443	8.15	0.00672037	6.79	0.61	9.3	14.2	5.1	2.3	3.1	1.4	0.8	0	0.8	0
Gm33148	ENSMUSG00000110125.1	predicted gene, 33148 [Source:MGI Symbol;Acc:MGI:5592307]	NA	lincRNA	7227	7.99	0.00301652	21.79	0.77	52.7	7.1	49.2	0	0	0	0.8	0	2.5	0.5
Calcr	ENSMUSG00000023964.15	calcitonin receptor [Source:MGI Symbol;Acc:MGI:101950]	12311	protein_coding	3763	7.89	3.482e-07	18.82	2.08	23.2	18.4	10.2	5.4	36.9	1.9	2.4	1.2	1.7	3.3
ERCC-00041	ERCC-00041		NA			7.81	0.0226611	2.81	0.15	3.1	1.4	3.4	1.5	4.6	0.5	0	0	0	0.3
C130083A15Rik	ENSMUSG00000108812.1	RIKEN cDNA C130083A15 gene [Source:MGI Symbol;Acc:MGI:3028079]	NA	TEC	1460	7.78	6.93274e-05	11.52	1.42	17	17	13.6	5.4	4.6	0.5	2.4	0.6	2.5	1.1
Trhr	ENSMUSG00000038760.14	thyrotropin releasing hormone receptor [Source:MGI Symbol;Acc:MGI:98824]	22045	protein_coding	3608	7.78	0.0129549	8.13	0.59	3.1	1.4	0	5.4	30.7	0.5	0	0	0.8	1.6
Gm43790	ENSMUSG00000106818.1	predicted gene 43790 [Source:MGI Symbol;Acc:MGI:5663927]	NA	TEC	2013	7.73	0.000560809	8.78	1.19	17	6.4	5.1	9.2	6.1	3.3	2.4	0	0	0.3
D330037F02Rik	ENSMUSG00000111398.1	RIKEN cDNA D330037F02 gene [Source:MGI Symbol;Acc:MGI:3041221]	NA	processed_transcript	4953	7.71	0.0176182	3.44	0.33	4.6	2.8	5.1	3.1	1.5	0	0	0	1.7	0
Gm42648	ENSMUSG00000106682.1	predicted gene 42648 [Source:MGI Symbol;Acc:MGI:5662785]	NA	TEC	2505	7.68	0.000378503	8.77	0.99	12.4	12	10.2	6.2	3.1	1.4	0.8	0	0.8	1.9
Gdpd2	ENSMUSG00000019359.14	glycerophosphodiester phosphodiesterase domain containing 2 [Source:MGI Symbol;Acc:MGI:1918834]	71584	protein_coding	2858	7.58	1.56487e-05	36.52	3.83	41.8	53.8	17	27	43	2.3	4.8	3.4	5.8	2.7
Slc7a11	ENSMUSG00000027737.10	solute carrier family 7 (cationic amino acid transporter, y+ system), member 11 [Source:MGI Symbol;Acc:MGI:1347355]	26570	protein_coding	9223	7.53	0.0001569	63.35	10.4	60.4	101.3	71.2	30	53.8	6.1	34.6	1.4	4.2	5.7
Epha5	ENSMUSG00000029245.16	Eph receptor A5 [Source:MGI Symbol;Acc:MGI:99654]	13839	protein_coding	7328	7.46	0.00769918	5.96	0.42	9.3	1.4	15.3	2.3	1.5	0.5	0.8	0	0.8	0
Chrm2	ENSMUSG00000045613.9	cholinergic receptor, muscarinic 2, cardiac [Source:MGI Symbol;Acc:MGI:88397]	243764	protein_coding	5676	7.44	4.88018e-05	57.92	8.68	74.4	39.7	84.8	37	53.8	5.6	18.5	2.6	14.2	2.4
Hapln1	ENSMUSG00000021613.9	hyaluronan and proteoglycan link protein 1 [Source:MGI Symbol;Acc:MGI:1337006]	12950	protein_coding	5715	7.39	0.00399169	21.11	1.47	7.7	48.9	5.1	13.1	30.7	0.9	0.8	1.8	0.8	3
D7Bwg0826e	ENSMUSG00000109198.1	DNA segment, Chr 7, Brigham & Women's Genetics 0826 expressed [Source:MGI Symbol;Acc:MGI:106455]	NA	TEC	3795	7.34	0.000249812	12.5	1.27	21.7	21.2	11.9	3.1	4.6	0.9	1.6	1.6	1.7	0.5
D130062J10Rik	ENSMUSG00000114598.1	RIKEN cDNA D130062J10 gene [Source:MGI Symbol;Acc:MGI:2441949]	NA	sense_intronic	2800	7.18	5.0843e-06	24.27	3.71	26.3	35.4	28.8	16.9	13.8	6.1	7.2	0	1.7	3.5
Nol4	ENSMUSG00000041923.15	nucleolar protein 4 [Source:MGI Symbol;Acc:MGI:2441684]	319211	protein_coding	4549	7.18	0.010737	6.7	0.56	10.8	6.4	1.7	0.8	13.8	0.9	1.6	0	0	0.3
1700029H14Rik	ENSMUSG00000031452.15	RIKEN cDNA 1700029H14 gene [Source:MGI Symbol;Acc:MGI:1913751]	66501	protein_coding	1408	7.14	0.00513903	6.17	0.9	6.2	12	3.4	1.5	7.7	0.5	3.2	0	0	0.8
Cxadr	ENSMUSG00000022865.14	coxsackie virus and adenovirus receptor [Source:MGI Symbol;Acc:MGI:1201679]	13052	protein_coding	5742	7.04	0.00108952	44.05	5.05	32.5	53.1	32.2	87	15.4	5.2	5.6	0.4	8.4	5.7
Mpzl2	ENSMUSG00000032092.5	myelin protein zero-like 2 [Source:MGI Symbol;Acc:MGI:1289160]	14012	protein_coding	3574	7.04	0.000509068	34.63	4.47	32.5	60.2	45.8	28.5	6.1	2.8	11.3	1.4	2.5	4.3
Gm44775	ENSMUSG00000108955.1	predicted gene 44775 [Source:MGI Symbol;Acc:MGI:5753351]	NA	TEC	1456	7.03	0.0212253	4.78	0.25	12.4	4.2	3.4	2.3	1.5	0.5	0	0.8	0	0
Gm48569	ENSMUSG00000114537.1	predicted gene, 48569 [Source:MGI Symbol;Acc:MGI:6098130]	NA	TEC	1375	6.91	0.0187893	3.9	0.36	7.7	6.4	0	0.8	4.6	0.5	0.8	0	0	0.5
Spock1	ENSMUSG00000056222.15	sparc/osteonectin, cwcv and kazal-like domains proteoglycan 1 [Source:MGI Symbol;Acc:MGI:105371]	20745	protein_coding	4614	6.89	0.00377144	5.89	0.63	7.7	1.4	3.4	3.1	13.8	0.9	0	0	0.8	1.4
Gm44415	ENSMUSG00000108195.1	predicted gene, 44415 [Source:MGI Symbol;Acc:MGI:5690807]	NA	TEC	2112	6.88	0.000775918	5.98	0.71	9.3	5.7	3.4	3.9	7.7	0.9	1.6	0.2	0	0.8
Dlx6	ENSMUSG00000029754.13	distal-less homeobox 6 [Source:MGI Symbol;Acc:MGI:101927]	13396	protein_coding	2216	6.86	0.00296837	7.51	0.86	9.3	0.7	6.8	6.9	13.8	0.5	1.6	0	1.7	0.5
Gm38257	ENSMUSG00000102258.1	predicted gene, 38257 [Source:MGI Symbol;Acc:MGI:5611485]	NA	TEC	2761	6.84	0.00102564	11.85	1.57	15.5	10.6	17	8.5	7.7	1.9	2.4	0	1.7	1.9
5430430K15Rik	ENSMUSG00000115270.1	RIKEN cDNA 5430430K15 gene [Source:MGI Symbol;Acc:MGI:1918585]	NA	TEC	1544	6.79	0.00931513	4.14	0.46	3.1	2.8	1.7	3.9	9.2	0.9	0.8	0	0	0.5
Csrnp3	ENSMUSG00000044647.16	cysteine-serine-rich nuclear protein 3 [Source:MGI Symbol;Acc:MGI:1925021]	77771	protein_coding	10672	6.79	0.00137322	9.47	1.17	6.2	6.4	1.7	8.5	24.6	0.9	1.6	0	1.7	1.6
Gm43817	ENSMUSG00000105341.1	predicted gene 43817 [Source:MGI Symbol;Acc:MGI:5663954]	NA	TEC	2262	6.76	0.00323515	8.53	1.01	15.5	15.6	8.5	3.1	0	2.3	1.6	0	0.8	0.3
Gm15368	ENSMUSG00000081488.1	predicted gene 15368 [Source:MGI Symbol;Acc:MGI:3707462]	NA	unprocessed_pseudogene	858	6.76	0.0131853	3.88	0.35	7.7	4.2	5.1	2.3	0	0.9	0	0	0.8	0
Phex	ENSMUSG00000057457.11	phosphate regulating endopeptidase homolog, X-linked [Source:MGI Symbol;Acc:MGI:107489]	18675	protein_coding	6265	6.73	0.000512302	32.57	4.11	27.9	46	30.5	4.6	53.8	7	1.6	3.4	3.3	5.2
Itga10	ENSMUSG00000090210.7	integrin, alpha 10 [Source:MGI Symbol;Acc:MGI:2153482]	213119	protein_coding	5044	6.72	1.63053e-05	61.34	7.66	41.8	87.1	59.4	23.1	95.3	4.7	10.5	10.8	4.2	8.1
Gm16014	ENSMUSG00000086479.2	predicted gene 16014 [Source:MGI Symbol;Acc:MGI:3801812]	NA	sense_intronic	544	6.72	0.00328503	5.47	0.72	7.7	5	8.5	1.5	4.6	0.9	1.6	0.2	0.8	0
Gm2238	ENSMUSG00000103138.1	predicted gene 2238 [Source:MGI Symbol;Acc:MGI:3780408]	NA	TEC	3669	6.71	0.000372587	10.81	1.42	12.4	11.3	20.4	2.3	7.7	3.3	1.6	0	0.8	1.4
Gm43923	ENSMUSG00000108256.1	predicted gene, 43923 [Source:MGI Symbol;Acc:MGI:5690315]	NA	TEC	2911	6.7	0.00485897	6.12	0.78	9.3	6.4	11.9	1.5	1.5	0.9	2.4	0	0	0.5
Gm38059	ENSMUSG00000102148.1	predicted gene, 38059 [Source:MGI Symbol;Acc:MGI:5611287]	NA	TEC	1999	6.69	0.0067775	5.78	0.85	9.3	6.4	10.2	1.5	1.5	0.5	3.2	0	0	0.5
Olfr920	ENSMUSG00000061039.5	olfactory receptor 920 [Source:MGI Symbol;Acc:MGI:3030754]	258783	protein_coding	5711	6.67	7.99351e-05	25.48	3.22	27.9	29.7	30.5	23.9	15.4	1.9	3.2	3.8	5.8	1.4
8030487O14Rik	ENSMUSG00000105136.1	RIKEN cDNA 8030487O14 gene [Source:MGI Symbol;Acc:MGI:1924798]	NA	TEC	903	6.56	0.0180575	2.35	0.26	1.5	1.4	3.4	2.3	3.1	0.5	0	0	0.8	0
Gm37195	ENSMUSG00000103611.1	predicted gene, 37195 [Source:MGI Symbol;Acc:MGI:5610423]	NA	TEC	3018	6.54	0.00503975	6.38	0.98	6.2	7.1	10.2	5.4	3.1	3.3	1.6	0	0	0
Gm15538	ENSMUSG00000083579.2	predicted gene 15538 [Source:MGI Symbol;Acc:MGI:3782986]	NA	processed_pseudogene	313	6.54	0.0164753	3.41	0.24	1.5	9.2	1.7	3.1	1.5	0.9	0	0	0	0.3
Gpnmb	ENSMUSG00000029816.10	glycoprotein (transmembrane) nmb [Source:MGI Symbol;Acc:MGI:1934765]	93695	protein_coding	3701	6.51	5.7e-09	789.47	129.86	900.3	779.1	554.6	298	1415.4	76.5	244.7	79.9	160.3	87.9
Gm44931	ENSMUSG00000108643.1	predicted gene 44931 [Source:MGI Symbol;Acc:MGI:5753507]	NA	TEC	545	6.47	0.0148817	2.54	0.26	1.5	4.2	0	3.9	3.1	0.5	0	0	0.8	0
Gm28512	ENSMUSG00000100183.1	predicted gene 28512 [Source:MGI Symbol;Acc:MGI:5579218]	NA	sense_intronic	762	6.38	0.00547239	5.82	0.64	4.6	7.8	13.6	1.5	1.5	0.5	0.8	0	1.7	0.3
CT025731.2	ENSMUSG00000117182.1	ribosomal protein S6 (Rps6) pseudogene	NA	processed_pseudogene	662	6.36	0.00103889	12.64	1.18	20.1	24.1	13.6	2.3	3.1	1.4	0.8	2.6	0.8	0.3
Gm37399	ENSMUSG00000104200.1	predicted gene, 37399 [Source:MGI Symbol;Acc:MGI:5610627]	NA	TEC	416	6.22	0.0214989	2.3	0.15	1.5	4.2	3.4	0.8	1.5	0.5	0	0	0	0.3
Gm17203	ENSMUSG00000090965.1	predicted gene 17203 [Source:MGI Symbol;Acc:MGI:4938030]	NA	lincRNA	4017	6.19	0.00593342	5.36	0.75	9.3	5.7	3.4	6.9	1.5	1.9	0.8	0	0	1.1
Nrxn3	ENSMUSG00000066392.11	neurexin III [Source:MGI Symbol;Acc:MGI:1096389]	18191	protein_coding	7922	6.16	0.00186865	8.27	0.94	4.6	2.8	8.5	10	15.4	0.5	0.8	2.6	0	0.8
Gm48804	ENSMUSG00000112596.1	predicted gene, 48804 [Source:MGI Symbol;Acc:MGI:6098514]	NA	TEC	3041	6.14	0.00344433	7.4	1.28	9.3	14.2	5.1	5.4	3.1	0.5	4.8	0	0	1.1
Nuggc	ENSMUSG00000061356.13	nuclear GTPase, germinal center associated [Source:MGI Symbol;Acc:MGI:2685446]	100503545	protein_coding	2745	6.09	0.00427823	5.84	0.87	6.2	4.2	3.4	4.6	10.8	0	1.6	0	1.7	1.1
Bmp8a	ENSMUSG00000032726.12	bone morphogenetic protein 8a [Source:MGI Symbol;Acc:MGI:104515]	12163	protein_coding	2405	6.08	0.000105401	19.96	2.81	15.5	25.5	20.4	6.2	32.3	4.7	1.6	2	1.7	4.1
Gm13574	ENSMUSG00000081236.1	predicted gene 13574 [Source:MGI Symbol;Acc:MGI:3652222]	NA	processed_pseudogene	394	6.06	0.0105336	4.21	0.45	1.5	4.2	6.8	0.8	7.7	1.4	0	0	0.8	0
Ctsk	ENSMUSG00000028111.4	cathepsin K [Source:MGI Symbol;Acc:MGI:107823]	13038	protein_coding	1512	6.02	2.72796e-05	2544.04	340.43	2380.1	3109.9	1361.8	1815.7	4052.7	203.1	246.3	515.1	171.2	566.5
Gm15712	ENSMUSG00000083827.1	predicted gene 15712 [Source:MGI Symbol;Acc:MGI:3783154]	NA	processed_pseudogene	1156	6.01	0.00568633	5.73	0.97	9.3	5.7	6.8	3.9	3.1	3.8	0	0	0.8	0.3
Pls1	ENSMUSG00000049493.13	plastin 1 (I-isoform) [Source:MGI Symbol;Acc:MGI:104809]	102502	protein_coding	3704	5.92	0.00093538	14.99	2.6	9.3	14.9	8.5	11.6	30.7	2.8	0	0	5.8	4.3
Gm23722	ENSMUSG00000064936.1	predicted gene, 23722 [Source:MGI Symbol;Acc:MGI:5453499]	NA	snoRNA	130	5.88	0.0153014	4.5	0.42	7.7	5.7	6.8	0.8	1.5	0.5	0.8	0	0.8	0
Gm26703	ENSMUSG00000097877.2	predicted gene, 26703 [Source:MGI Symbol;Acc:MGI:5477197]	NA	antisense	2982	5.86	0.0108523	6.69	1.02	10.8	5.7	8.5	5.4	3.1	0.9	0.8	0	3.3	0
Gm47588	ENSMUSG00000113126.1	predicted gene, 47588 [Source:MGI Symbol;Acc:MGI:6096631]	NA	TEC	3850	5.83	0.0078406	4.52	0.42	4.6	7.8	1.7	3.9	4.6	0.5	0.8	0.8	0	0
Stra6l	ENSMUSG00000028327.14	STRA6-like [Source:MGI Symbol;Acc:MGI:1921402]	74152	protein_coding	7254	5.81	0.000153364	25.51	4.64	29.4	19.1	30.5	13.1	35.3	3.8	4.8	0.2	11.7	2.7
Galnt3	ENSMUSG00000026994.9	polypeptide N-acetylgalactosaminyltransferase 3 [Source:MGI Symbol;Acc:MGI:894695]	14425	protein_coding	3885	5.8	0.0015248	15.77	2.39	6.2	12	6.8	12.3	41.5	3.8	2.4	0	4.2	1.6
Gm38146	ENSMUSG00000103163.1	predicted gene, 38146 [Source:MGI Symbol;Acc:MGI:5611374]	NA	TEC	1293	5.77	0.00864978	3.81	0.46	6.2	6.4	3.4	1.5	1.5	0.9	0	0	0.8	0.5
Olfm4	ENSMUSG00000022026.7	olfactomedin 4 [Source:MGI Symbol;Acc:MGI:2685142]	380924	protein_coding	2801	5.71	0.00328369	41.58	5.66	12.4	172.1	11.9	0.8	10.8	1.4	0.8	0	23.4	2.7
A230028O05Rik	ENSMUSG00000096960.1	RIKEN cDNA A230028O05 gene [Source:MGI Symbol;Acc:MGI:2442126]	NA	lincRNA	2793	5.68	0.01089	4.63	0.68	6.2	7.1	6.8	3.1	0	0.9	1.6	0	0.8	0
Gm14286	ENSMUSG00000087445.1	predicted gene 14286 [Source:MGI Symbol;Acc:MGI:3650190]	NA	antisense	464	5.68	0.00457498	5.68	0.76	6.2	8.5	6.8	0.8	6.1	0	0	0.2	2.5	1.1
Gm49310	ENSMUSG00000115686.1	predicted gene, 49310 [Source:MGI Symbol;Acc:MGI:6118813]	NA	TEC	3023	5.66	0.000187984	18.7	2.79	32.5	26.9	18.7	7.7	7.7	6.6	3.2	1.4	1.7	1.1
Gm48562	ENSMUSG00000111345.1	predicted gene, 48562 [Source:MGI Symbol;Acc:MGI:6098119]	NA	TEC	748	5.65	0.00876645	4.76	0.57	10.8	5	3.4	4.6	0	0.9	0.8	0	0	1.1
Gm44639	ENSMUSG00000108521.1	predicted gene 44639 [Source:MGI Symbol;Acc:MGI:5753215]	NA	TEC	3009	5.65	0.00243962	8.36	1.16	6.2	12	13.6	3.9	6.1	2.8	0	0.2	2.5	0.3
9130024F11Rik	ENSMUSG00000087022.4	RIKEN cDNA 9130024F11 gene [Source:MGI Symbol;Acc:MGI:1926150]	NA	processed_transcript	2862	5.59	0.0017845	14.44	1.86	7.7	14.2	11.9	6.2	32.3	0.9	3.2	1.8	3.3	0
Samd11	ENSMUSG00000096351.2	sterile alpha motif domain containing 11 [Source:MGI Symbol;Acc:MGI:2446220]	231004	protein_coding	2610	5.58	0.00269877	20.83	3.25	23.2	48.9	22	6.9	3.1	1.4	2.4	0	8.4	4.1
Panx2	ENSMUSG00000058441.7	pannexin 2 [Source:MGI Symbol;Acc:MGI:1890615]	406218	protein_coding	3391	5.57	0.0420349	3.17	0.15	3.1	3.5	0	0	9.2	0	0	0.2	0	0.5
Gm38055	ENSMUSG00000102147.1	predicted gene, 38055 [Source:MGI Symbol;Acc:MGI:5611283]	NA	TEC	2217	5.55	0.00132326	7.78	1.34	12.4	10.6	5.1	9.2	1.5	2.3	2.4	0	1.7	0.3
Gm44913	ENSMUSG00000109051.1	predicted gene 44913 [Source:MGI Symbol;Acc:MGI:5753489]	NA	TEC	2990	5.54	0.0103622	5.69	0.97	12.4	5	3.4	6.2	1.5	3.8	0.8	0	0	0.3
Gm37809	ENSMUSG00000103846.1	predicted gene, 37809 [Source:MGI Symbol;Acc:MGI:5611037]	NA	TEC	931	5.4	0.014484	3.6	0.41	4.6	2.1	5.1	4.6	1.5	0.9	0	0	0.8	0.3
Ackr4	ENSMUSG00000079355.5	atypical chemokine receptor 4 [Source:MGI Symbol;Acc:MGI:2181676]	252837	protein_coding	2698	5.35	8.26162e-05	38.5	6.43	37.2	27.6	17	43.1	67.6	9.4	2.4	1.6	12.5	6.2
Fth-ps2	ENSMUSG00000091313.1	ferritin heavy chain, pseudogene 2 [Source:MGI Symbol;Acc:MGI:104594]	NA	processed_pseudogene	516	5.32	0.00629642	6.4	1.03	4.6	16.3	3.4	3.1	4.6	1.4	3.2	0	0	0.5
Gm47127	ENSMUSG00000113185.1	predicted gene, 47127 [Source:MGI Symbol;Acc:MGI:6095878]	NA	lincRNA	1228	5.3	0.00613284	6.77	1.24	9.3	6.4	5.1	3.9	9.2	1.9	3.2	0	0.8	0.3
Ccdc148	ENSMUSG00000036641.9	coiled-coil domain containing 148 [Source:MGI Symbol;Acc:MGI:3039583]	227933	protein_coding	4612	5.29	0.00336256	6.69	1.2	12.4	5.7	8.5	3.9	3.1	1.9	0	0	2.5	1.6
Tmem51os1	ENSMUSG00000073728.10	Tmem51 opposite strand 1 [Source:MGI Symbol;Acc:MGI:3642733]	NA	antisense	3440	5.29	0.00790078	5.28	0.81	6.2	5	6.8	5.4	3.1	0.5	0.8	0	1.7	1.1
Gm45343	ENSMUSG00000110088.1	predicted gene 45343 [Source:MGI Symbol;Acc:MGI:5791179]	NA	TEC	828	5.29	0.0127127	4.26	0.61	4.6	8.5	5.1	3.1	0	1.4	0.8	0	0	0.8
Gm42676	ENSMUSG00000105041.1	predicted gene 42676 [Source:MGI Symbol;Acc:MGI:5662813]	NA	TEC	2686	5.28	0.0308977	2.48	0.24	3.1	2.8	3.4	1.5	1.5	0.9	0	0	0	0.3
Gm45762	ENSMUSG00000110556.1	predicted gene 45762 [Source:MGI Symbol;Acc:MGI:5804877]	NA	TEC	2619	5.28	0.00379936	8.13	1.52	12.4	11.3	8.5	6.9	1.5	5.2	0.8	0	0.8	0.8
S100a8	ENSMUSG00000056054.9	S100 calcium binding protein A8 (calgranulin A) [Source:MGI Symbol;Acc:MGI:88244]	20201	protein_coding	498	5.27	0.00577332	398.75	52.52	277.4	1415.1	254.4	20.8	26.1	9.4	19.3	21	177.9	35
Gm43019	ENSMUSG00000106049.1	predicted gene 43019 [Source:MGI Symbol;Acc:MGI:5663156]	NA	TEC	2863	5.24	0.0167213	4.14	0.46	4.6	1.4	8.5	4.6	1.5	0.9	0.8	0	0	0.5
Gm43039	ENSMUSG00000107200.1	predicted gene 43039 [Source:MGI Symbol;Acc:MGI:5663176]	NA	TEC	963	5.21	0.0086099	6.96	0.91	6.2	11.3	11.9	2.3	3.1	1.9	1.6	0	0	1.1
Ankdd1a	ENSMUSG00000066510.5	ankyrin repeat and death domain containing 1A [Source:MGI Symbol;Acc:MGI:2686319]	330963	protein_coding	1526	5.2	0.0114368	12.18	1.09	15.5	30.5	11.9	1.5	1.5	1.9	0.8	0	2.5	0.3
Mapk13	ENSMUSG00000004864.13	mitogen-activated protein kinase 13 [Source:MGI Symbol;Acc:MGI:1346864]	26415	protein_coding	2937	5.17	0.00246585	20.1	2.44	12.4	65.2	6.8	13.1	3.1	2.3	3.2	0	5.8	0.8
Gm25829	ENSMUSG00000094013.1	predicted gene, 25829 [Source:MGI Symbol;Acc:MGI:5455606]	NA	snRNA	107	5.14	0.00593342	4.65	0.73	3.1	3.5	5.1	5.4	6.1	0.9	0.8	0	0.8	1.1
Gm49132	ENSMUSG00000115207.1	predicted gene, 49132 [Source:MGI Symbol;Acc:MGI:6118542]	NA	TEC	4144	5.12	0.0325001	3.98	0.35	6.2	7.1	5.1	1.5	0	0.9	0.8	0	0	0
Gm43196	ENSMUSG00000107017.1	predicted gene 43196 [Source:MGI Symbol;Acc:MGI:5663333]	NA	TEC	2114	5.11	0.00111716	9.8	1.78	13.9	9.2	5.1	8.5	12.3	2.3	2.4	0	2.5	1.6
Lef1	ENSMUSG00000027985.14	lymphoid enhancer binding factor 1 [Source:MGI Symbol;Acc:MGI:96770]	16842	protein_coding	3656	5.08	3.89183e-05	25.5	4.26	32.5	21.2	15.3	15.4	43	2.3	5.6	4.2	6.7	2.4
Gm43654	ENSMUSG00000105804.1	predicted gene 43654 [Source:MGI Symbol;Acc:MGI:5663791]	NA	TEC	3417	5.08	0.000663116	12.7	2.51	20.1	11.3	13.6	7.7	10.8	5.2	2.4	0	4.2	0.8
Fgfr2	ENSMUSG00000030849.18	fibroblast growth factor receptor 2 [Source:MGI Symbol;Acc:MGI:95523]	14183	protein_coding	4429	5.07	7.5783e-06	127.92	22.02	100.7	178.5	62.7	136.3	161.4	31	16.9	13.6	22.5	26
Nxph3	ENSMUSG00000046719.7	neurexophilin 3 [Source:MGI Symbol;Acc:MGI:1336188]	104079	protein_coding	2099	5.05	0.0066108	9.56	1.59	10.8	5	13.6	3.1	15.4	0.9	4	0	0.8	2.2
Chd5	ENSMUSG00000005045.16	chromodomain helicase DNA binding protein 5 [Source:MGI Symbol;Acc:MGI:3036258]	269610	protein_coding	9486	5.05	0.000146238	22.31	4.27	23.2	22	18.7	15.4	32.3	5.6	8	3	2.5	2.2
Gm44220	ENSMUSG00000107655.1	predicted gene, 44220 [Source:MGI Symbol;Acc:MGI:5690612]	NA	TEC	2487	5.02	0.000693574	20.74	3.94	20.1	11.3	32.2	12.3	27.7	5.6	7.2	0	1.7	5.2
Mir7-1	ENSMUSG00000065434.1	microRNA 7-1 [Source:MGI Symbol;Acc:MGI:3619436]	NA	miRNA	108	5.01	0.0230152	3.62	0.38	9.3	1.4	5.1	0.8	1.5	1.4	0	0.2	0	0.3
Gm42992	ENSMUSG00000106320.1	predicted gene 42992 [Source:MGI Symbol;Acc:MGI:5663129]	NA	TEC	6836	5.01	0.00482416	9.25	1.85	10.8	10.6	10.2	6.9	7.7	5.2	1.6	0	2.5	0
Clcnkb	ENSMUSG00000006216.10	chloride channel, voltage-sensitive Kb [Source:MGI Symbol;Acc:MGI:1930643]	56365	protein_coding	2490	4.97	0.00102034	9.97	1.7	12.4	9.9	6.8	11.6	9.2	1.9	1.6	0.4	0.8	3.8
Gm45221	ENSMUSG00000109005.1	predicted gene 45221 [Source:MGI Symbol;Acc:MGI:5753797]	NA	TEC	2272	4.97	4.2131e-06	61.52	10.87	75.9	82.9	95	33.9	20	11.7	14.5	10.8	9.2	8.1
Serpina3e-ps	ENSMUSG00000091553.1	serine (or cysteine) peptidase inhibitor, clade A, member 3E, pseudogene [Source:MGI Symbol;Acc:MGI:2182837]	NA	unprocessed_pseudogene	1228	4.94	0.00153039	20.03	2.92	13.9	44.6	25.4	8.5	7.7	2.8	4	0.6	3.3	3.8
Gm44243	ENSMUSG00000107997.1	predicted gene, 44243 [Source:MGI Symbol;Acc:MGI:5690635]	NA	TEC	692	4.94	0.0133789	3.98	0.55	4.6	5	3.4	2.3	4.6	1.4	0.8	0	0	0.5
Gm47580	ENSMUSG00000112317.1	predicted gene, 47580 [Source:MGI Symbol;Acc:MGI:6096616]	NA	TEC	2031	4.92	0.00647706	8.02	1.31	10.8	5.7	13.6	6.9	3.1	3.3	1.6	0	0.8	0.8
Gm37053	ENSMUSG00000103348.1	predicted gene, 37053 [Source:MGI Symbol;Acc:MGI:5610281]	NA	TEC	2087	4.92	0.0256982	3.6	0.4	6.2	5.7	0	3.1	3.1	0.9	0.8	0	0	0.3
Gm49199	ENSMUSG00000115564.1	predicted gene, 49199 [Source:MGI Symbol;Acc:MGI:6118645]	NA	TEC	966	4.89	0.0170401	4.63	0.57	1.5	2.8	3.4	1.5	13.8	0.9	0.8	0	0	1.1
Muc15	ENSMUSG00000050808.13	mucin 15 [Source:MGI Symbol;Acc:MGI:2442110]	269328	protein_coding	3421	4.88	0.00812947	12.96	2.4	24.8	5.7	13.6	14.6	6.1	1.4	5.6	0	3.3	1.6
Gm43658	ENSMUSG00000106815.1	predicted gene 43658 [Source:MGI Symbol;Acc:MGI:5663795]	NA	TEC	4176	4.87	5.54339e-05	14	2.77	17	12.7	18.7	10.8	10.8	2.8	4.8	1	2.5	2.7
Gm38380	ENSMUSG00000102664.1	predicted gene, 38380 [Source:MGI Symbol;Acc:MGI:5611608]	NA	TEC	2248	4.87	0.00136256	11.87	1.9	20.1	11.3	18.7	3.1	6.1	1.9	3.2	3.6	0	0.8
Gm15472	ENSMUSG00000084760.1	predicted gene 15472 [Source:MGI Symbol;Acc:MGI:3707328]	NA	sense_intronic	847	4.83	0.0195474	3.83	0.44	7.7	5	3.4	1.5	1.5	0	0.8	0	0.8	0.5
BB123696	ENSMUSG00000113737.1	expressed sequence BB123696 [Source:MGI Symbol;Acc:MGI:2145475]	NA	lincRNA	2056	4.83	0.00680519	14.15	1.6	32.5	5.7	27.1	3.9	1.5	0.9	4	0	1.7	1.4
Pax6	ENSMUSG00000027168.21	paired box 6 [Source:MGI Symbol;Acc:MGI:97490]	18508	protein_coding	4427	4.82	0.00117587	56.39	13.53	55.8	35.4	83.1	35.4	72.2	10.8	33.8	0.2	13.4	9.5
Galr2	ENSMUSG00000020793.5	galanin receptor 2 [Source:MGI Symbol;Acc:MGI:1337018]	14428	protein_coding	1940	4.81	2.45623e-05	20.71	3.89	24.8	24.1	25.4	9.2	20	0.9	5.6	4.6	4.2	4.1
Cdh6	ENSMUSG00000039385.5	cadherin 6 [Source:MGI Symbol;Acc:MGI:107435]	12563	protein_coding	8167	4.81	5.03e-08	104.82	21.4	120.9	104.1	106.8	87.8	104.5	17.4	29	12.6	23.4	24.7
Ifnlr1	ENSMUSG00000062157.6	interferon lambda receptor 1 [Source:MGI Symbol;Acc:MGI:2429859]	242700	protein_coding	4182	4.8	0.00103349	15.99	2.78	13.9	29	17	12.3	7.7	0.5	5.6	1.8	1.7	4.3
Gm42701	ENSMUSG00000104583.1	predicted gene 42701 [Source:MGI Symbol;Acc:MGI:5662838]	NA	sense_intronic	1657	4.79	0.0282422	3.29	0.44	4.6	0.7	3.4	1.5	6.1	1.4	0.8	0	0	0
Gm37342	ENSMUSG00000102732.1	predicted gene, 37342 [Source:MGI Symbol;Acc:MGI:5610570]	NA	TEC	4965	4.79	0.0016876	9.08	1.62	17	8.5	6.8	5.4	7.7	3.8	1.6	0	0.8	1.9
Mgst2	ENSMUSG00000074604.9	microsomal glutathione S-transferase 2 [Source:MGI Symbol;Acc:MGI:2448481]	211666	protein_coding	2803	4.78	0.00418998	7.87	1.51	6.2	13.5	5.1	8.5	6.1	2.3	1.6	0	3.3	0.3
Crtam	ENSMUSG00000032021.14	cytotoxic and regulatory T cell molecule [Source:MGI Symbol;Acc:MGI:1859822]	54698	protein_coding	5046	4.77	0.00601101	12.32	2.05	13.9	13.5	20.4	1.5	12.3	0.5	4.8	0	3.3	1.6
Dmp1	ENSMUSG00000029307.7	dentin matrix protein 1 [Source:MGI Symbol;Acc:MGI:94910]	13406	protein_coding	2764	4.77	0.00733198	161.54	23.59	94.5	174.9	232.3	21.6	284.3	22.5	29	24	25.9	16.5
Chn1os3	ENSMUSG00000086544.1	chimerin 1, opposite strand 3 [Source:MGI Symbol;Acc:MGI:3705094]	NA	antisense	2707	4.75	0.0238299	4.04	0.34	4.6	2.1	11.9	1.5	0	1.4	0	0	0	0.3
Gsg1l	ENSMUSG00000046182.8	GSG1-like [Source:MGI Symbol;Acc:MGI:2685483]	269994	protein_coding	3923	4.72	0.00644688	14.81	1.86	12.4	14.9	6.8	7.7	32.3	0.9	0.8	4	1.7	1.9
Gm12940	ENSMUSG00000085334.7	predicted gene 12940 [Source:MGI Symbol;Acc:MGI:3702626]	NA	processed_transcript	1970	4.71	0.000343874	18.74	4.03	17	26.9	22	15.4	12.3	7.5	6.4	0.4	3.3	2.4
Gm10521	ENSMUSG00000073492.2	predicted gene 10521 [Source:MGI Symbol;Acc:MGI:3642358]	NA	protein_coding	2574	4.71	0.00315513	12.1	2.49	20.1	8.5	11.9	9.2	10.8	2.3	4	0	5	1.1
Gm43484	ENSMUSG00000106166.1	predicted gene 43484 [Source:MGI Symbol;Acc:MGI:5663621]	NA	TEC	5966	4.67	0.000803912	12.03	2.37	15.5	16.3	15.3	6.9	6.1	6.1	3.2	0.6	0.8	1.1
Slc9b2	ENSMUSG00000037994.14	solute carrier family 9, subfamily B (NHA2, cation proton antiporter 2), member 2 [Source:MGI Symbol;Acc:MGI:2140077]	97086	protein_coding	4818	4.67	2.82575e-05	132.26	24.79	117.8	127.5	74.6	130.9	210.5	20.6	14.5	23.6	14.2	51
Gm38142	ENSMUSG00000102383.1	predicted gene, 38142 [Source:MGI Symbol;Acc:MGI:5611370]	NA	TEC	3555	4.65	0.00505774	6.62	1.44	10.8	6.4	5.1	4.6	6.1	4.2	2.4	0	0	0.5
Pcdh9	ENSMUSG00000055421.8	protocadherin 9 [Source:MGI Symbol;Acc:MGI:1306801]	211712	protein_coding	6521	4.65	0.00257621	18.31	3.48	18.6	22.7	11.9	7.7	30.7	5.2	4.8	0	4.2	3.3
Celsr3	ENSMUSG00000023473.12	cadherin, EGF LAG seven-pass G-type receptor 3 [Source:MGI Symbol;Acc:MGI:1858236]	107934	protein_coding	11547	4.62	0.000187984	36.32	7.21	40.3	80	30.5	10.8	20	5.2	16.1	2.2	5	7.6
Cd300lf	ENSMUSG00000047798.15	CD300 molecule like family member F [Source:MGI Symbol;Acc:MGI:2442359]	246746	protein_coding	3929	4.61	4.02318e-05	129.95	23.39	151.9	262.1	137.4	47.7	50.7	17.8	41.9	17.2	17.5	22.5
Gm45205	ENSMUSG00000108353.1	predicted gene 45205 [Source:MGI Symbol;Acc:MGI:5753781]	NA	TEC	3330	4.59	0.00405581	12.34	1.67	15.5	28.3	10.2	6.2	1.5	0.9	0	5.2	0.8	1.4
Crnde	ENSMUSG00000031736.11	colorectal neoplasia differentially expressed (non-protein coding) [Source:MGI Symbol;Acc:MGI:1918546]	NA	processed_transcript	1238	4.58	0.00248072	8.47	1.29	9.3	11.3	10.2	5.4	6.1	1.4	1.6	1.8	0	1.6
4933415A04Rik	ENSMUSG00000045877.2	RIKEN cDNA 4933415A04 gene [Source:MGI Symbol;Acc:MGI:1922977]	NA	protein_coding	2009	4.57	0.0116972	4.12	0.73	3.1	5.7	3.4	2.3	6.1	0.9	1.6	0	0.8	0.3
Kcnt1	ENSMUSG00000058740.14	potassium channel, subfamily T, member 1 [Source:MGI Symbol;Acc:MGI:1924627]	227632	protein_coding	6639	4.57	0.0145522	7.84	0.7	20.1	9.2	6.8	1.5	1.5	1.9	0	0	0	1.6
Arfgef3	ENSMUSG00000019852.7	ARFGEF family member 3 [Source:MGI Symbol;Acc:MGI:106387]	215821	protein_coding	14579	4.56	6.74e-08	58.12	11.17	74.4	51	32.2	34.7	98.4	9.4	11.3	10.2	11.7	13.3
Gm45053	ENSMUSG00000108368.1	predicted gene 45053 [Source:MGI Symbol;Acc:MGI:5753629]	NA	TEC	2499	4.54	0.0124306	5.98	1.09	3.1	15.6	5.1	1.5	4.6	1.4	3.2	0	0	0.8
Gm42763	ENSMUSG00000104983.1	predicted gene 42763 [Source:MGI Symbol;Acc:MGI:5662900]	NA	TEC	2087	4.53	0.000639465	12.36	2.07	13.9	19.8	20.4	4.6	3.1	2.8	0.8	2.6	2.5	1.6
Dcst2	ENSMUSG00000109293.1	DC-STAMP domain containing 2 [Source:MGI Symbol;Acc:MGI:2685606]	329702	protein_coding	2285	4.5	0.00933951	5.18	0.99	6.2	7.1	3.4	6.2	3.1	1.4	2.4	0	0.8	0.3
Gm6611	ENSMUSG00000091997.1	predicted gene 6611 [Source:MGI Symbol;Acc:MGI:3645568]	NA	processed_pseudogene	1272	4.49	0.00168057	9.96	2.09	9.3	10.6	15.3	8.5	6.1	4.2	3.2	0	1.7	1.4
AC160637.1	ENSMUSG00000111394.1	novel transcript	NA	TEC	3887	4.48	0.0001326	83.82	17.59	91.4	100.6	118.7	33.1	75.3	22.5	29	8.6	17.5	10.3
9630010A21Rik	ENSMUSG00000103867.1	RIKEN cDNA 9630010A21 gene [Source:MGI Symbol;Acc:MGI:2442787]	NA	TEC	2703	4.48	0.000677346	12.33	2.28	13.9	24.8	6.8	6.9	9.2	5.2	1.6	3	0	1.6
CT010445.1	ENSMUSG00000117113.1	novel transcript	NA	TEC	3732	4.47	0.000153366	16.47	3.55	26.3	14.9	20.4	13.1	7.7	6.1	4	0.8	2.5	4.3
Gm43428	ENSMUSG00000105681.1	predicted gene 43428 [Source:MGI Symbol;Acc:MGI:5663565]	NA	TEC	3845	4.47	0.0323731	3.07	0.2	3.1	4.2	3.4	3.1	1.5	0.5	0	0	0	0.5
C030017G13Rik	ENSMUSG00000107050.1	RIKEN cDNA C030017G13 gene [Source:MGI Symbol;Acc:MGI:2441875]	NA	TEC	2331	4.46	0.00821776	7.53	1.42	7.7	12	1.7	8.5	7.7	3.3	1.6	0	0.8	1.4
Gm45407	ENSMUSG00000109873.1	predicted gene 45407 [Source:MGI Symbol;Acc:MGI:5791243]	NA	TEC	3676	4.45	0.000767805	17.49	3.62	24.8	19.8	22	10	10.8	8	5.6	2	1.7	0.8
4933407L21Rik	ENSMUSG00000026224.11	RIKEN cDNA 4933407L21 gene [Source:MGI Symbol;Acc:MGI:1918391]	NA	protein_coding	2869	4.41	0.0180459	4.68	0.53	6.2	2.1	5.1	0.8	9.2	0.5	0.8	0	0.8	0.5
4933413C19Rik	ENSMUSG00000089952.1	RIKEN cDNA 4933413C19 gene [Source:MGI Symbol;Acc:MGI:1921702]	NA	sense_intronic	2217	4.4	0.0038387	7.3	1.69	9.3	11.3	5.1	3.1	7.7	2.8	4	0	0	1.6
Gm37674	ENSMUSG00000102621.1	predicted gene, 37674 [Source:MGI Symbol;Acc:MGI:5610902]	NA	TEC	1834	4.4	0.00609149	5.91	1.36	7.7	4.2	6.8	6.2	4.6	1.4	4	0	0.8	0.5
Slco4a1	ENSMUSG00000038963.15	solute carrier organic anion transporter family, member 4a1 [Source:MGI Symbol;Acc:MGI:1351866]	108115	protein_coding	3101	4.38	0.00254255	15.22	3.24	13.9	18.4	15.3	13.1	15.4	2.8	2.4	0	4.2	6.8
Gm48137	ENSMUSG00000113571.1	predicted gene, 48137 [Source:MGI Symbol;Acc:MGI:6097500]	NA	TEC	2239	4.36	0.0075714	5.54	1.03	10.8	4.2	3.4	4.6	4.6	1.9	1.6	0	0.8	0.8
Gm44553	ENSMUSG00000108741.1	predicted gene 44553 [Source:MGI Symbol;Acc:MGI:5753129]	NA	TEC	2037	4.36	0.000642944	14.39	2.57	13.9	22	23.7	7.7	4.6	4.2	2.4	2.6	2.5	1.1
Gm37314	ENSMUSG00000104094.1	predicted gene, 37314 [Source:MGI Symbol;Acc:MGI:5610542]	NA	TEC	2685	4.35	0.00526749	14.19	2.49	18.6	17.7	25.4	6.2	3.1	3.8	3.2	0	2.5	3
Gm43751	ENSMUSG00000105322.1	predicted gene 43751 [Source:MGI Symbol;Acc:MGI:5663888]	NA	TEC	3071	4.35	0.0167213	4.68	0.8	4.6	5.7	8.5	3.1	1.5	2.3	0.8	0	0.8	0
AC171202.1	ENSMUSG00000116653.1	ribosomal protein L11 (Rpl11) pseudogene	NA	processed_pseudogene	373	4.33	0.00888382	10.69	2.43	13.9	4.2	15.3	6.2	13.8	0.9	4	0	5.8	1.4
Gm48738	ENSMUSG00000111626.1	predicted gene, 48738 [Source:MGI Symbol;Acc:MGI:6098404]	NA	processed_pseudogene	389	4.33	0.0230849	3.83	0.5	3.1	1.4	8.5	3.1	3.1	0	0.8	1.4	0	0.3
Enpp6	ENSMUSG00000038173.15	ectonucleotide pyrophosphatase/phosphodiesterase 6 [Source:MGI Symbol;Acc:MGI:2445171]	320981	protein_coding	4970	4.33	8.9711e-06	58.93	12.36	52.7	56	40.7	42.4	103	15	18.5	7.6	11.7	9
1700028E10Rik	ENSMUSG00000097321.5	RIKEN cDNA 1700028E10 gene [Source:MGI Symbol;Acc:MGI:1916713]	NA	processed_transcript	2310	4.33	0.00102034	16.08	3.69	17	14.9	17	14.6	16.9	5.2	6.4	0	2.5	4.3
Gm26853	ENSMUSG00000097230.1	predicted gene, 26853 [Source:MGI Symbol;Acc:MGI:5477347]	NA	lincRNA	4010	4.31	0.00283296	11.88	2.54	10.8	12	20.4	5.4	10.8	2.3	4.8	0	4.2	1.4
Catsperg1	ENSMUSG00000049676.14	cation channel sperm associated auxiliary subunit gamma 1 [Source:MGI Symbol;Acc:MGI:2443617]	320225	protein_coding	4403	4.29	0.0002673	14.89	2.95	27.9	15.6	18.7	9.2	3.1	3.8	4	2.6	1.7	2.7
Gm6093	ENSMUSG00000112963.1	predicted gene 6093 [Source:MGI Symbol;Acc:MGI:3648840]	NA	lincRNA	2163	4.29	0.00299709	21.12	3.33	15.5	72.2	10.2	3.1	4.6	1.9	9.7	1	1.7	2.4
Gm45779	ENSMUSG00000110558.1	predicted gene 45779 [Source:MGI Symbol;Acc:MGI:5804894]	NA	TEC	4064	4.27	0.00108725	16.95	4.12	20.1	20.5	18.7	17.7	7.7	7.5	6.4	0	5.8	0.8
Gm43080	ENSMUSG00000105556.1	predicted gene 43080 [Source:MGI Symbol;Acc:MGI:5663217]	NA	TEC	2643	4.27	0.0102385	5.51	0.98	12.4	6.4	3.4	3.9	1.5	1.4	2.4	0	0	1.1
Col9a2	ENSMUSG00000028626.5	collagen, type IX, alpha 2 [Source:MGI Symbol;Acc:MGI:88466]	12840	protein_coding	2924	4.24	0.00181338	27.33	5.49	13.9	54.5	22	9.2	36.9	4.7	9.7	1.8	6.7	4.6
Gm38147	ENSMUSG00000103162.1	predicted gene, 38147 [Source:MGI Symbol;Acc:MGI:5611375]	NA	TEC	1798	4.23	0.00452503	6.68	1.38	10.8	4.2	6.8	6.9	4.6	2.8	1.6	0	1.7	0.8
Gm47132	ENSMUSG00000113610.1	predicted gene, 47132 [Source:MGI Symbol;Acc:MGI:6095886]	NA	TEC	653	4.22	0.013226	5.23	0.91	3.1	5.7	5.1	4.6	7.7	3.3	0.8	0.2	0	0.3
A3galt2	ENSMUSG00000028794.13	alpha 1,3-galactosyltransferase 2 (isoglobotriaosylceramide synthase) [Source:MGI Symbol;Acc:MGI:2685279]	215493	protein_coding	3390	4.2	0.0252328	3.72	0.46	6.2	4.2	5.1	3.1	0	0.9	0.8	0	0	0.5
Tbx3os1	ENSMUSG00000087516.7	T-box 3, opposite strand 1 [Source:MGI Symbol;Acc:MGI:3780472]	NA	antisense	1787	4.2	0.00565293	12.27	2.65	18.6	9.2	13.6	7.7	12.3	1.4	8	0	0.8	3
Gm42941	ENSMUSG00000104693.1	predicted gene 42941 [Source:MGI Symbol;Acc:MGI:5663078]	NA	sense_intronic	1321	4.19	0.010789	6.61	1.17	12.4	10.6	8.5	1.5	0	2.3	2.4	0	0	1.1
Gm45867	ENSMUSG00000109243.1	predicted gene 45867 [Source:MGI Symbol;Acc:MGI:5804982]	NA	TEC	2317	4.18	0.00421959	11.44	2.24	17	12.7	13.6	10.8	3.1	4.7	3.2	0	1.7	1.6
Runx3	ENSMUSG00000070691.10	runt related transcription factor 3 [Source:MGI Symbol;Acc:MGI:102672]	12399	protein_coding	3884	4.18	6.4665e-06	242.44	51.79	199.9	352	393.4	99.3	167.5	44.1	80.5	45.3	46.8	42.3
Gm45546	ENSMUSG00000110030.1	predicted gene 45546 [Source:MGI Symbol;Acc:MGI:5791382]	NA	TEC	2394	4.17	0.0176792	4.68	0.75	9.3	7.8	1.7	3.1	1.5	0.5	0.8	0	0.8	1.6
Gm43761	ENSMUSG00000106856.1	predicted gene 43761 [Source:MGI Symbol;Acc:MGI:5663898]	NA	TEC	991	4.14	0.0147043	5.62	1.02	7.7	5	8.5	5.4	1.5	2.3	0.8	0	1.7	0.3
Gm6296	ENSMUSG00000113015.1	predicted gene 6296 [Source:MGI Symbol;Acc:MGI:3648150]	NA	processed_pseudogene	943	4.14	0.0250518	3.48	0.46	3.1	5.7	1.7	3.9	3.1	0.9	0.8	0	0	0.5
Omd	ENSMUSG00000048368.9	osteomodulin [Source:MGI Symbol;Acc:MGI:1350918]	27047	protein_coding	2249	4.11	0.00632337	24.63	5.31	10.8	37.5	18.7	10	46.1	11.3	2.4	0	5	7.9
C130089K02Rik	ENSMUSG00000104339.1	RIKEN cDNA C130089K02 gene [Source:MGI Symbol;Acc:MGI:2444420]	NA	TEC	6960	4.11	5.40788e-05	31.19	7.07	51.1	36.1	27.1	27.7	13.8	8	8.9	4.4	11.7	2.4
Gm12963	ENSMUSG00000085517.7	predicted gene 12963 [Source:MGI Symbol;Acc:MGI:3651569]	NA	antisense	783	4.1	0.00651344	8.84	2.19	9.3	7.8	10.2	6.2	10.8	3.8	0.8	0	5.8	0.5
Gm44130	ENSMUSG00000108211.1	predicted gene, 44130 [Source:MGI Symbol;Acc:MGI:5690522]	NA	TEC	3004	4.07	0.0116972	9.13	1.31	12.4	14.2	15.3	3.9	0	3.3	0.8	0	1.7	0.8
Ano7	ENSMUSG00000034107.10	anoctamin 7 [Source:MGI Symbol;Acc:MGI:3052714]	404545	protein_coding	3984	4.03	0.0299553	5.38	0.41	3.1	2.8	1.7	17.7	1.5	0.9	0	0	0.8	0.3
Pcdhb6	ENSMUSG00000051678.4	protocadherin beta 6 [Source:MGI Symbol;Acc:MGI:2136740]	93877	protein_coding	3729	4.02	0.0104582	7.26	1.21	6.2	11.3	11.9	2.3	4.6	0.9	0	2.6	1.7	0.8
Gm10645	ENSMUSG00000074228.2	predicted gene 10645 [Source:MGI Symbol;Acc:MGI:3704313]	NA	protein_coding	1090	4.02	0.0277556	4.03	0.67	3.1	4.2	5.1	4.6	3.1	0	0	2.8	0	0.5
Vipr2	ENSMUSG00000011171.11	vasoactive intestinal peptide receptor 2 [Source:MGI Symbol;Acc:MGI:107166]	22355	protein_coding	3383	4	0.00356108	14.91	2.86	10.8	36.1	15.3	4.6	7.7	3.8	3.2	1	2.5	3.8
Gm37255	ENSMUSG00000104449.1	predicted gene, 37255 [Source:MGI Symbol;Acc:MGI:5610483]	NA	TEC	3060	4	0.0143851	9.16	1.75	17	14.9	8.5	3.9	1.5	3.3	2.4	0	2.5	0.5
Gm20100	ENSMUSG00000110245.1	predicted gene, 20100 [Source:MGI Symbol;Acc:MGI:5012285]	NA	TEC	2272	3.99	0.0216914	3.68	0.72	3.1	6.4	5.1	2.3	1.5	0.9	2.4	0	0	0.3
Hunk	ENSMUSG00000053414.8	hormonally upregulated Neu-associated kinase [Source:MGI Symbol;Acc:MGI:1347352]	26559	protein_coding	5393	3.97	0.000153366	26.74	6.1	27.9	26.2	37.3	22.3	20	8.9	6.4	2.8	5	7.3
Chst13	ENSMUSG00000056643.5	carbohydrate (chondroitin 4) sulfotransferase 13 [Source:MGI Symbol;Acc:MGI:1919047]	71797	protein_coding	1653	3.97	0.0307909	5.68	0.76	0	13.5	3.4	3.9	7.7	0	1.6	0	0.8	1.4
Ager	ENSMUSG00000015452.14	advanced glycosylation end product-specific receptor [Source:MGI Symbol;Acc:MGI:893592]	11596	protein_coding	1876	3.96	0.000716189	15.17	3.52	24.8	25.5	10.2	7.7	7.7	3.3	7.2	1	4.2	1.9
Gm43389	ENSMUSG00000106665.1	predicted gene 43389 [Source:MGI Symbol;Acc:MGI:5663526]	NA	TEC	2595	3.95	0.00457498	6.6	1.25	9.3	9.2	6.8	3.1	4.6	1.4	1.6	1.6	0.8	0.8
Gm38036	ENSMUSG00000102841.1	predicted gene, 38036 [Source:MGI Symbol;Acc:MGI:5611264]	NA	TEC	3564	3.94	0.00410995	9.48	2.29	13.9	13.5	8.5	3.9	7.7	5.2	2.4	0	3.3	0.5
Gm23134	ENSMUSG00000077990.1	predicted gene, 23134 [Source:MGI Symbol;Acc:MGI:5452911]	NA	miRNA	87	3.94	0.0232289	5	0.8	3.1	2.8	6.8	3.1	9.2	0.5	2.4	0	0.8	0.3
Gm43858	ENSMUSG00000104546.1	predicted gene 43858 [Source:MGI Symbol;Acc:MGI:5663995]	NA	TEC	1778	3.94	0.00170604	12.73	2.47	20.1	11.3	15.3	4.6	12.3	3.8	1.6	2.6	2.5	1.9
Gm19721	ENSMUSG00000102324.1	predicted gene, 19721 [Source:MGI Symbol;Acc:MGI:5011906]	NA	TEC	1764	3.94	0.000282678	15.68	3.48	13.9	31.2	18.7	11.6	3.1	4.7	6.4	1.6	1.7	3
Otoa	ENSMUSG00000034990.15	otoancorin [Source:MGI Symbol;Acc:MGI:2149209]	246190	protein_coding	4347	3.94	0.0193488	6.01	0.88	10.8	7.8	6.8	3.1	1.5	1.4	0	0	0	3
4633401B06Rik	ENSMUSG00000105597.1	RIKEN cDNA 4633401B06 gene [Source:MGI Symbol;Acc:MGI:1918078]	NA	TEC	1073	3.92	0.00297581	9.1	1.84	17	9.2	8.5	6.2	4.6	3.8	2.4	1.4	0.8	0.8
Gm48114	ENSMUSG00000110928.1	predicted gene, 48114 [Source:MGI Symbol;Acc:MGI:6097467]	NA	TEC	3686	3.91	0.0273704	3.1	0.52	3.1	2.8	3.4	3.1	3.1	0.9	0.8	0	0.8	0
Gm42576	ENSMUSG00000107205.1	predicted gene 42576 [Source:MGI Symbol;Acc:MGI:5662713]	NA	TEC	2846	3.9	0.000724051	14.46	3.35	21.7	18.4	15.3	9.2	7.7	5.2	4.8	1	3.3	2.4
A430110C17Rik	ENSMUSG00000102415.1	RIKEN cDNA A430110C17 gene [Source:MGI Symbol;Acc:MGI:2444994]	NA	TEC	4348	3.9	0.00048217	16.26	3.49	20.1	26.2	20.4	10	4.6	5.2	4.8	2.8	2.5	2.2
Gm44434	ENSMUSG00000107813.1	predicted gene, 44434 [Source:MGI Symbol;Acc:MGI:5690826]	NA	TEC	3745	3.88	0.0134836	9.7	1.82	12.4	9.9	17	6.2	3.1	1.4	2.4	0	5	0.3
Nyap2	ENSMUSG00000054976.14	neuronal tyrosine-phophorylated phosphoinositide 3-kinase adaptor 2 [Source:MGI Symbol;Acc:MGI:2443135]	241134	protein_coding	7501	3.87	0.00100217	57.38	10.65	44.9	51.7	28.8	37	124.5	8.4	7.2	13.8	5.8	17.9
Gm45286	ENSMUSG00000109787.1	predicted gene 45286 [Source:MGI Symbol;Acc:MGI:5791122]	NA	TEC	1350	3.87	0.0362174	2.62	0.28	3.1	3.5	3.4	1.5	1.5	1.4	0	0	0	0
Fosb	ENSMUSG00000003545.3	FBJ osteosarcoma oncogene B [Source:MGI Symbol;Acc:MGI:95575]	14282	protein_coding	3782	3.87	0.000782461	81.58	18.72	58.9	64.5	74.6	88.6	121.4	18.8	26.6	16.4	15	16.8
F7	ENSMUSG00000031443.7	coagulation factor VII [Source:MGI Symbol;Acc:MGI:109325]	14068	protein_coding	1859	3.86	0.00549257	13.83	3.4	20.1	11.3	8.5	6.2	23.1	3.8	9.7	0	2.5	1.1
Rnf43	ENSMUSG00000034177.15	ring finger protein 43 [Source:MGI Symbol;Acc:MGI:2442609]	207742	protein_coding	4310	3.86	0.0284376	8.26	1.31	4.6	5	1.7	22.3	7.7	1.9	0.8	0	3.3	0.5
Gm47690	ENSMUSG00000112254.1	predicted gene, 47690 [Source:MGI Symbol;Acc:MGI:6096796]	NA	TEC	2946	3.86	0.00648516	9.12	1.73	7.7	12.7	13.6	8.5	3.1	1.9	2.4	0	1.7	2.7
AC127341.3	ENSMUSG00000116657.1	novel transcript	NA	antisense	10812	3.86	0.0110235	8.86	1.99	6.2	6.4	10.2	7.7	13.8	2.3	4	0	1.7	1.9
Rbfox3	ENSMUSG00000025576.17	RNA binding protein, fox-1 homolog (C. elegans) 3 [Source:MGI Symbol;Acc:MGI:106368]	52897	protein_coding	3150	3.84	0.000791252	15.77	3.77	21.7	17	10.2	13.1	16.9	4.2	4	1.2	6.7	2.7
Gm43375	ENSMUSG00000106262.1	predicted gene 43375 [Source:MGI Symbol;Acc:MGI:5663512]	NA	TEC	2480	3.82	0.0113443	6.07	1.41	10.8	9.2	3.4	5.4	1.5	1.9	2.4	0	2.5	0.3
Gm37566	ENSMUSG00000104044.1	predicted gene, 37566 [Source:MGI Symbol;Acc:MGI:5610794]	NA	TEC	4355	3.82	0.00818162	8.26	1.85	12.4	7.8	11.9	4.6	4.6	3.8	1.6	0	3.3	0.5
9530022L04Rik	ENSMUSG00000102369.1	RIKEN cDNA 9530022L04 gene [Source:MGI Symbol;Acc:MGI:1924590]	NA	TEC	310	3.8	0.041192	3.05	0.27	3.1	5.7	3.4	0	3.1	0	0.8	0	0	0.5
Gm48382	ENSMUSG00000113917.1	predicted gene, 48382 [Source:MGI Symbol;Acc:MGI:6097861]	NA	TEC	3675	3.8	0.00951936	11.1	2.34	24.8	12	10.2	6.9	1.5	3.8	2.4	0	4.2	1.4
Gm37101	ENSMUSG00000102448.1	predicted gene, 37101 [Source:MGI Symbol;Acc:MGI:5610329]	NA	TEC	3660	3.79	0.00696208	12.31	2.91	10.8	15.6	22	5.4	7.7	5.2	6.4	0.2	1.7	1.1
Nmb	ENSMUSG00000025723.12	neuromedin B [Source:MGI Symbol;Acc:MGI:1915289]	68039	protein_coding	705	3.79	0.00181896	19.15	3.69	15.5	27.6	11.9	11.6	29.2	5.6	2.4	6	2.5	1.9
Ptprd	ENSMUSG00000028399.18	protein tyrosine phosphatase, receptor type, D [Source:MGI Symbol;Acc:MGI:97812]	19266	protein_coding	9899	3.78	8.9711e-06	486.94	107.64	443.2	357	346	355.7	932.9	113.5	151.3	75.9	93.5	103.9
Hif3a	ENSMUSG00000004328.15	hypoxia inducible factor 3, alpha subunit [Source:MGI Symbol;Acc:MGI:1859778]	53417	protein_coding	6402	3.78	0.000775918	24.59	5.46	48	27.6	28.8	10.8	7.7	9.4	8.9	2.8	1.7	4.6
Gm47585	ENSMUSG00000114104.1	predicted gene, 47585 [Source:MGI Symbol;Acc:MGI:6096625]	NA	TEC	2312	3.78	0.00133732	26.29	6.58	35.6	31.2	25.4	17.7	21.5	11.7	9.7	3.2	6.7	1.6
Gm42986	ENSMUSG00000107118.1	predicted gene 42986 [Source:MGI Symbol;Acc:MGI:5663123]	NA	TEC	3385	3.77	0.00282866	16.29	3.77	13.9	17	30.5	12.3	7.7	5.6	6.4	0.2	2.5	4.1
Mir5125	ENSMUSG00000092981.1	microRNA 5125 [Source:MGI Symbol;Acc:MGI:4950450]	NA	miRNA	79	3.77	0.00477254	12.82	2.68	13.9	29	11.9	3.1	6.1	3.8	4.8	0.4	2.5	1.9
Gm42930	ENSMUSG00000106940.1	predicted gene 42930 [Source:MGI Symbol;Acc:MGI:5663067]	NA	TEC	3260	3.77	0.00116256	10.11	2.49	13.9	12.7	8.5	9.2	6.1	4.2	2.4	0.8	4.2	0.8
AC154912.5	ENSMUSG00000117313.1	novel transcript, sense intronic to Fkbp5	NA	sense_intronic	1708	3.77	0.010531	13.68	2.98	12.4	22	27.1	0.8	6.1	4.7	8.9	0	0.8	0.5
Gm45853	ENSMUSG00000110635.1	predicted gene 45853 [Source:MGI Symbol;Acc:MGI:5804968]	NA	TEC	3171	3.75	0.00754157	15.58	2.97	27.9	23.4	13.6	10	3.1	6.1	2.4	0	4.2	2.2
Gm49512	ENSMUSG00000116480.1	predicted gene, 49512 [Source:MGI Symbol;Acc:MGI:6155203]	NA	sense_intronic	344	3.74	0.0193252	6.85	1.12	10.8	12.7	6.8	2.3	1.5	0.5	2.4	1.6	0.8	0.3
Gm44616	ENSMUSG00000108701.1	predicted gene 44616 [Source:MGI Symbol;Acc:MGI:5753192]	NA	TEC	1732	3.74	0.0221255	5.07	0.87	13.9	3.5	1.7	1.5	4.6	1.9	0.8	0	0.8	0.8
Gm37598	ENSMUSG00000102749.1	predicted gene, 37598 [Source:MGI Symbol;Acc:MGI:5610826]	NA	TEC	1301	3.73	0.0302787	3.74	0.42	9.3	3.5	5.1	0.8	0	0.5	0.8	0	0.8	0
Ceacam16	ENSMUSG00000014686.8	carcinoembryonic antigen-related cell adhesion molecule 16 [Source:MGI Symbol;Acc:MGI:2685615]	330483	protein_coding	1635	3.73	0.00271226	10.17	2.46	18.6	9.9	8.5	9.2	4.6	2.3	5.6	1	2.5	0.8
Grik3	ENSMUSG00000001985.9	glutamate receptor, ionotropic, kainate 3 [Source:MGI Symbol;Acc:MGI:95816]	14807	protein_coding	8973	3.72	0.000891214	28.89	7.34	18.6	34.7	37.3	18.5	35.3	11.3	12.9	5.4	3.3	3.8
Gm42907	ENSMUSG00000106254.1	predicted gene 42907 [Source:MGI Symbol;Acc:MGI:5663044]	NA	TEC	2148	3.7	0.00333643	10.98	2.63	13.9	12.7	13.6	6.9	7.7	3.3	3.2	0.8	5	0.8
Rgs1	ENSMUSG00000026358.13	regulator of G-protein signaling 1 [Source:MGI Symbol;Acc:MGI:1354694]	50778	protein_coding	5843	3.69	0.00111716	62.05	16.02	55.8	76.5	135.7	19.3	23.1	12.2	33	4.2	23.4	7.3
Ptpn22	ENSMUSG00000027843.13	protein tyrosine phosphatase, non-receptor type 22 (lymphoid) [Source:MGI Symbol;Acc:MGI:107170]	19260	protein_coding	2757	3.68	4.4751e-06	80.96	22.17	117.8	109.1	61.1	53.9	63	26.7	17.7	6.2	31.7	28.5
Wdr63	ENSMUSG00000043020.13	WD repeat domain 63 [Source:MGI Symbol;Acc:MGI:3045269]	242253	protein_coding	3176	3.67	0.0241177	3.83	0.72	4.6	5	3.4	4.6	1.5	1.4	0	0	1.7	0.5
Csmd1	ENSMUSG00000060924.15	CUB and Sushi multiple domains 1 [Source:MGI Symbol;Acc:MGI:2137383]	94109	protein_coding	14182	3.67	1.15521e-05	176.25	43.88	204.5	195.5	164.5	72.4	244.4	30	62.8	38.5	51.8	36.4
Gm15562	ENSMUSG00000089870.1	predicted gene 15562 [Source:MGI Symbol;Acc:MGI:3783011]	NA	sense_intronic	426	3.66	0.0330512	3.85	0.74	9.3	4.2	3.4	0.8	1.5	1.9	1.6	0.2	0	0
Wfikkn1	ENSMUSG00000071192.5	WAP, FS, Ig, KU, and NTR-containing protein 1 [Source:MGI Symbol;Acc:MGI:2670967]	215001	protein_coding	1981	3.65	0.0167213	5.45	1.15	10.8	9.9	3.4	3.1	0	2.8	1.6	0.2	0.8	0.3
Pbx4	ENSMUSG00000031860.17	pre B cell leukemia homeobox 4 [Source:MGI Symbol;Acc:MGI:1931321]	80720	protein_coding	1560	3.65	0.0376706	3.09	0.54	6.2	3.5	3.4	2.3	0	1.9	0.8	0	0	0
Gm12198	ENSMUSG00000085564.1	predicted gene 12198 [Source:MGI Symbol;Acc:MGI:3650407]	NA	processed_transcript	1809	3.64	0.0311202	2.68	0.32	3.1	2.1	5.1	0	3.1	0.5	0	0	0.8	0.3
Gm42899	ENSMUSG00000104687.1	predicted gene 42899 [Source:MGI Symbol;Acc:MGI:5663036]	NA	TEC	2667	3.63	0.0048059	11.93	2.92	15.5	11.3	13.6	11.6	7.7	7	4.8	0.8	1.7	0.3
Gm42872	ENSMUSG00000105719.1	predicted gene 42872 [Source:MGI Symbol;Acc:MGI:5663009]	NA	TEC	1967	3.62	0.0189276	4.32	0.94	6.2	3.5	3.4	3.9	4.6	0.9	2.4	0	0	1.4
Fmo2	ENSMUSG00000040170.13	flavin containing monooxygenase 2 [Source:MGI Symbol;Acc:MGI:1916776]	55990	protein_coding	4066	3.62	0.00140156	369.47	56.68	622.9	377.5	737.7	58.5	50.7	69.4	75.7	35.3	51.8	51.3
Gm43138	ENSMUSG00000104720.1	predicted gene 43138 [Source:MGI Symbol;Acc:MGI:5663275]	NA	sense_intronic	708	3.61	0.0233969	4.77	1.05	6.2	5.7	5.1	2.3	4.6	0.9	3.2	0	0.8	0.3
Aoc2	ENSMUSG00000078651.8	amine oxidase, copper containing 2 (retina-specific) [Source:MGI Symbol;Acc:MGI:2668431]	237940	protein_coding	2543	3.61	0.0062613	13.66	3.24	12.4	19.1	15.3	6.2	15.4	2.3	7.2	0	3.3	3.3
5330438D12Rik	ENSMUSG00000052291.8	RIKEN cDNA 5330438D12 gene [Source:MGI Symbol;Acc:MGI:3026931]	NA	processed_transcript	2235	3.61	0.00108952	13.28	3.23	9.3	9.2	18.7	15.4	13.8	4.2	5.6	1.6	2.5	2.2
Cep70	ENSMUSG00000056267.14	centrosomal protein 70 [Source:MGI Symbol;Acc:MGI:1915371]	68121	protein_coding	2606	3.6	0.000102894	24.32	6	15.5	43.9	15.3	20.8	26.1	8	4.8	2.6	9.2	5.4
C730045M19Rik	ENSMUSG00000107054.1	RIKEN cDNA C730045M19 gene [Source:MGI Symbol;Acc:MGI:3026961]	NA	TEC	1315	3.6	0.0273215	4.03	0.7	6.2	4.2	5.1	3.1	1.5	1.4	0.8	0.2	0.8	0.3
Gm43336	ENSMUSG00000105071.1	predicted gene 43336 [Source:MGI Symbol;Acc:MGI:5663473]	NA	TEC	4504	3.6	0.00241115	17.64	4.27	24.8	23.4	8.5	16.2	15.4	7	8.9	3	0.8	1.6
Efcab1	ENSMUSG00000068617.5	EF-hand calcium binding domain 1 [Source:MGI Symbol;Acc:MGI:1914043]	66793	protein_coding	2752	3.59	0.00491936	8.53	1.59	7.7	5.7	0	9.2	20	2.3	1.6	1	0	3
Gm37558	ENSMUSG00000103094.1	predicted gene, 37558 [Source:MGI Symbol;Acc:MGI:5610786]	NA	TEC	2983	3.58	0.000285846	27.65	7.09	40.3	35.4	27.1	21.6	13.8	8.9	7.2	3.8	12.5	3
Gm18194	ENSMUSG00000109724.1	predicted gene, 18194 [Source:MGI Symbol;Acc:MGI:5010379]	NA	transcribed_processed_pseudogene	3442	3.58	0.0165113	7.6	1.4	12.4	2.8	13.6	1.5	7.7	2.3	0.8	2.2	0	1.6
Gm43022	ENSMUSG00000104547.1	predicted gene 43022 [Source:MGI Symbol;Acc:MGI:5663159]	NA	TEC	4268	3.57	0.0156576	6.39	1.61	10.8	8.5	3.4	6.2	3.1	5.2	1.6	0.2	0	1.1
Gm3650	ENSMUSG00000097891.1	predicted gene 3650 [Source:MGI Symbol;Acc:MGI:3781826]	100042074	unprocessed_pseudogene	747	3.56	0.0284134	3.73	0.57	3.1	1.4	3.4	1.5	9.2	0.9	0	0	0.8	1.1
Siglec15	ENSMUSG00000091055.2	sialic acid binding Ig-like lectin 15 [Source:MGI Symbol;Acc:MGI:3646642]	620235	protein_coding	1156	3.53	0.00161338	29	6.35	20.1	20.5	22	27	55.3	4.2	2.4	8.4	5.8	10.9
E030026E10Rik	ENSMUSG00000104851.1	RIKEN cDNA E030026E10 gene [Source:MGI Symbol;Acc:MGI:2444788]	NA	TEC	2217	3.52	0.0218765	7.97	1.42	12.4	2.8	0	7.7	16.9	3.3	1.6	0	1.7	0.5
BC060293	ENSMUSG00000108737.1	cDNA sequence BC060293 [Source:MGI Symbol;Acc:MGI:3039599]	NA	TEC	1104	3.52	0.00390945	7.77	1.81	6.2	7.1	10.2	4.6	10.8	1.4	3.2	0.6	1.7	2.2
Gm47218	ENSMUSG00000112008.1	predicted gene, 47218 [Source:MGI Symbol;Acc:MGI:6096027]	NA	TEC	1319	3.5	0.00361569	8.03	1.7	6.2	17	8.5	3.9	4.6	1.9	3.2	1.2	0.8	1.4
Lvrn	ENSMUSG00000024481.4	laeverin [Source:MGI Symbol;Acc:MGI:1921824]	74574	protein_coding	3219	3.49	0.000400689	77.8	18.1	113.1	119.7	91.6	20	44.6	17.4	27.4	12.2	17.5	16
Gm4117	ENSMUSG00000089940.1	predicted gene 4117 [Source:MGI Symbol;Acc:MGI:3782293]	NA	antisense	52401	3.46	0.000311867	33.08	8.82	48	34.7	20.4	20.8	41.5	15.5	12.9	3.6	8.4	3.8
Gm48706	ENSMUSG00000114555.1	predicted gene, 48706 [Source:MGI Symbol;Acc:MGI:6098347]	NA	TEC	3387	3.46	0.00705881	8.19	1.88	12.4	7.8	8.5	4.6	7.7	3.8	1.6	1	2.5	0.5
Gm28499	ENSMUSG00000101662.1	predicted gene 28499 [Source:MGI Symbol;Acc:MGI:5579205]	NA	sense_intronic	666	3.46	0.0327752	3.42	0.43	9.3	0.7	1.7	3.9	1.5	0.9	0	0.4	0	0.8
Ica1l	ENSMUSG00000026018.12	islet cell autoantigen 1-like [Source:MGI Symbol;Acc:MGI:1917625]	70375	protein_coding	3650	3.45	0.0180054	6.2	1.34	7.7	8.5	1.7	3.9	9.2	2.8	0	0	2.5	1.4
Gm43506	ENSMUSG00000106332.1	predicted gene 43506 [Source:MGI Symbol;Acc:MGI:5663643]	NA	TEC	753	3.45	0.0319722	3.43	0.63	4.6	1.4	3.4	4.6	3.1	2.3	0.8	0	0	0
Gm19040	ENSMUSG00000107411.1	predicted gene, 19040 [Source:MGI Symbol;Acc:MGI:5011225]	NA	processed_pseudogene	4726	3.44	0.00209739	13.89	3.54	24.8	14.2	13.6	10.8	6.1	5.6	4	1.4	5	1.6
9530026P05Rik	ENSMUSG00000097462.7	RIKEN cDNA 9530026P05 gene [Source:MGI Symbol;Acc:MGI:1924659]	NA	antisense	2968	3.43	0.00123209	20.96	5.87	31	31.2	20.4	5.4	16.9	4.2	15.3	1.6	4.2	4.1
Satb2	ENSMUSG00000038331.15	special AT-rich sequence binding protein 2 [Source:MGI Symbol;Acc:MGI:2679336]	212712	protein_coding	6277	3.42	0.00242381	110.08	30.92	91.4	89.9	83.1	46.2	239.7	43.6	43.5	6.2	41.8	19.5
Gm12403	ENSMUSG00000082186.2	predicted gene 12403 [Source:MGI Symbol;Acc:MGI:3650109]	NA	processed_pseudogene	959	3.41	0.0095765	6.63	1.68	9.3	10.6	1.7	5.4	6.1	2.8	3.2	1	0.8	0.5
Gm42798	ENSMUSG00000106717.1	predicted gene 42798 [Source:MGI Symbol;Acc:MGI:5662935]	NA	TEC	3972	3.41	0.00876645	11.36	2.73	7.7	24.1	11.9	8.5	4.6	8.4	0.8	1.4	0	3
Gm42659	ENSMUSG00000105655.1	predicted gene 42659 [Source:MGI Symbol;Acc:MGI:5662796]	NA	sense_intronic	1754	3.41	0.000909862	14.97	3.92	15.5	24.1	15.3	12.3	7.7	2.8	5.6	4.2	5.8	1.1
Gm5608	ENSMUSG00000110278.1	predicted gene 5608 [Source:MGI Symbol;Acc:MGI:3779504]	NA	lincRNA	2290	3.39	0.0317496	4.44	0.6	6.2	12.7	1.7	1.5	0	0	0.8	0	1.7	0.5
C130071C03Rik	ENSMUSG00000050334.12	RIKEN cDNA C130071C03 gene [Source:MGI Symbol;Acc:MGI:2443574]	NA	lincRNA	3590	3.39	0.0156879	9.26	2.18	9.3	13.5	13.6	0.8	9.2	2.3	0.8	1.4	5	1.4
Gm15542	ENSMUSG00000083396.1	predicted gene 15542 [Source:MGI Symbol;Acc:MGI:3782990]	NA	processed_pseudogene	1194	3.38	0.0134535	6.06	1.25	4.6	7.8	10.2	4.6	3.1	2.8	0	0.4	1.7	1.4
B930086L07Rik	ENSMUSG00000110282.1	RIKEN cDNA B930086L07 gene [Source:MGI Symbol;Acc:MGI:2443202]	NA	TEC	3738	3.37	0.00597555	20.58	4.61	20.1	26.2	28.8	21.6	6.1	9.4	3.2	3	5	2.4
Gm37206	ENSMUSG00000103651.1	predicted gene, 37206 [Source:MGI Symbol;Acc:MGI:5610434]	NA	TEC	3069	3.36	0.00386237	33.38	8.18	43.4	31.9	42.4	26.2	23.1	14.5	8	7.8	7.5	3
Mmp9	ENSMUSG00000017737.2	matrix metallopeptidase 9 [Source:MGI Symbol;Acc:MGI:97011]	17395	protein_coding	3175	3.36	0.00112358	5718.59	1332.48	4208.6	5761.6	2464.1	6035.4	10123.3	674	754.1	2445	663	2126.2
Gm48624	ENSMUSG00000113140.1	predicted gene, 48624 [Source:MGI Symbol;Acc:MGI:6098222]	NA	TEC	2810	3.36	0.00819064	12	2.97	10.8	14.2	20.4	6.9	7.7	4.7	2.4	0	5	2.7
A930004J17Rik	ENSMUSG00000102602.1	RIKEN cDNA A930004J17 gene [Source:MGI Symbol;Acc:MGI:2442442]	NA	TEC	4610	3.35	0.000150273	43.91	12.67	46.5	60.2	56	27.7	29.2	20.2	19.3	4.8	13.4	5.7
Gm44901	ENSMUSG00000108954.1	predicted gene 44901 [Source:MGI Symbol;Acc:MGI:5753477]	NA	TEC	3977	3.35	0.0040036	14.82	3.85	21.7	29.7	11.9	7.7	3.1	6.1	4.8	0.6	5.8	1.9
Gm7909	ENSMUSG00000098068.1	predicted gene 7909 [Source:MGI Symbol;Acc:MGI:3645643]	NA	processed_pseudogene	614	3.34	0.0463262	2.24	0.31	4.6	4.2	0	2.3	0	0.5	0.8	0	0	0.3
Gm45084	ENSMUSG00000109045.1	predicted gene 45084 [Source:MGI Symbol;Acc:MGI:5753660]	NA	TEC	1957	3.34	0.0127713	10.54	2.54	10.8	7.8	18.7	7.7	7.7	4.2	2.4	0	4.2	1.9
Fat3	ENSMUSG00000074505.5	FAT atypical cadherin 3 [Source:MGI Symbol;Acc:MGI:2444314]	270120	protein_coding	18760	3.33	0.00785731	66.33	12.54	49.6	39	35.6	20	187.5	17.8	11.3	12	6.7	14.9
F5	ENSMUSG00000026579.8	coagulation factor V [Source:MGI Symbol;Acc:MGI:88382]	14067	protein_coding	7430	3.33	0.000982982	54.04	14.24	27.9	119	61.1	25.4	36.9	10.3	14.5	7.8	24.2	14.4
Gm36445	ENSMUSG00000110393.2	predicted gene, 36445 [Source:MGI Symbol;Acc:MGI:5595604]	NA	lincRNA	1597	3.32	0.0103622	12.06	3.29	7.7	22.7	15.3	5.4	9.2	4.2	6.4	0	3.3	2.4
Ifitm6	ENSMUSG00000059108.4	interferon induced transmembrane protein 6 [Source:MGI Symbol;Acc:MGI:2686976]	213002	protein_coding	813	3.31	0.00879919	57.46	8.54	26.3	211.1	32.2	11.6	6.1	6.1	10.5	8.8	8.4	9
Gm44423	ENSMUSG00000108064.1	predicted gene, 44423 [Source:MGI Symbol;Acc:MGI:5690815]	NA	TEC	3158	3.3	0.00491936	22.97	6.29	32.5	26.9	17	18.5	20	8.9	11.3	1	9.2	1.1
Pappa	ENSMUSG00000028370.7	pregnancy-associated plasma protein A [Source:MGI Symbol;Acc:MGI:97479]	18491	protein_coding	11027	3.3	2.628e-07	295.55	85.56	255.7	518.4	262.9	222.5	218.2	80.7	136.8	64.5	57.6	88.2
Hmcn1	ENSMUSG00000066842.18	hemicentin 1 [Source:MGI Symbol;Acc:MGI:2685047]	545370	protein_coding	17908	3.3	1.12788e-05	203.53	59.35	232.4	239.4	120.4	241	184.4	76	75.7	38.9	37.6	68.6
Dchs2	ENSMUSG00000102692.1	dachsous cadherin related 2 [Source:MGI Symbol;Acc:MGI:2685263]	100534287	protein_coding	10783	3.3	7.9038e-06	72.9	20.39	68.2	57.4	64.4	47	127.6	20.6	35.4	11.8	16.7	17.4
Pip5k1b	ENSMUSG00000024867.14	phosphatidylinositol-4-phosphate 5-kinase, type 1 beta [Source:MGI Symbol;Acc:MGI:107930]	18719	protein_coding	2573	3.29	0.00538494	22	5.78	12.4	43.9	6.8	13.1	33.8	6.6	10.5	0	7.5	4.3
Gm12743	ENSMUSG00000084968.1	predicted gene 12743 [Source:MGI Symbol;Acc:MGI:3651449]	NA	processed_transcript	3700	3.29	0.00965506	6.93	1.83	12.4	6.4	5.1	6.2	4.6	2.3	3.2	0	1.7	1.9
Chil1	ENSMUSG00000064246.10	chitinase-like 1 [Source:MGI Symbol;Acc:MGI:1340899]	12654	protein_coding	1839	3.28	0.0256088	678.77	92.66	158.1	2284.8	454.5	44.7	451.8	27.2	244.7	79.5	47.6	64.3
Gm43466	ENSMUSG00000105824.1	predicted gene 43466 [Source:MGI Symbol;Acc:MGI:5663603]	NA	sense_intronic	5214	3.28	0.0114987	8.7	2.48	15.5	5.7	8.5	9.2	4.6	4.2	6.4	0.4	0	1.4
Dpm1	ENSMUSG00000078919.10	dolichol-phosphate (beta-D) mannosyltransferase 1 [Source:MGI Symbol;Acc:MGI:1330239]	13480	protein_coding	4959	3.28	3.86745e-05	34.75	10.19	58.9	42.5	33.9	20	18.4	16.9	13.7	3.6	9.2	7.6
Dlg2	ENSMUSG00000052572.17	discs large MAGUK scaffold protein 2 [Source:MGI Symbol;Acc:MGI:1344351]	23859	protein_coding	7813	3.27	0.00342009	58	18.39	27.9	32.6	95	48.5	86.1	18.8	39.4	3.4	19.2	11.1
Gm42664	ENSMUSG00000106099.1	predicted gene 42664 [Source:MGI Symbol;Acc:MGI:5662801]	NA	sense_intronic	3239	3.27	0.00274422	35.46	8.41	46.5	63	42.4	16.2	9.2	9.9	12.1	3.8	11.7	4.6
Shroom2	ENSMUSG00000045180.13	shroom family member 2 [Source:MGI Symbol;Acc:MGI:107194]	110380	protein_coding	7494	3.27	0.000198245	124.16	35.29	120.9	143.1	149.2	86.2	121.4	25.3	57.1	26	46.8	21.2
E230016M11Rik	ENSMUSG00000087231.7	RIKEN cDNA E230016M11 gene [Source:MGI Symbol;Acc:MGI:2443524]	NA	processed_transcript	2473	3.27	0.0105557	9.76	2.39	12.4	12	13.6	9.2	1.5	1.9	5.6	2	0	2.4
Gm15708	ENSMUSG00000086894.2	predicted gene 15708 [Source:MGI Symbol;Acc:MGI:3783149]	NA	sense_intronic	1765	3.27	0.0235499	7	1.49	13.9	5.7	8.5	5.4	1.5	2.8	1.6	0	2.5	0.5
A730011C13Rik	ENSMUSG00000084846.1	RIKEN cDNA A730011C13 gene [Source:MGI Symbol;Acc:MGI:2442973]	NA	antisense	1877	3.26	0.0259006	4.68	0.93	6.2	9.2	3.4	4.6	0	1.4	1.6	0	0.8	0.8
Tmie	ENSMUSG00000049555.10	transmembrane inner ear [Source:MGI Symbol;Acc:MGI:2159400]	20776	protein_coding	2802	3.26	0.00468527	18.75	4.6	17	29.7	17	3.9	26.1	4.7	8	3.4	3.3	3.5
Itln1	ENSMUSG00000038209.12	intelectin 1 (galactofuranose binding) [Source:MGI Symbol;Acc:MGI:1333831]	16429	protein_coding	1141	3.25	0.0114987	7.53	1.8	9.3	7.1	13.6	3.1	4.6	0.9	4	1.8	1.7	0.5
Pawr	ENSMUSG00000035873.8	PRKC, apoptosis, WT1, regulator [Source:MGI Symbol;Acc:MGI:2149961]	114774	protein_coding	1745	3.24	9.6462e-05	52.03	15.55	57.3	49.6	59.4	53.9	40	15.9	20.9	11	21.7	8.1
Gm37569	ENSMUSG00000102556.1	predicted gene, 37569 [Source:MGI Symbol;Acc:MGI:5610797]	NA	TEC	1722	3.24	0.00999017	6.15	1.57	6.2	7.8	6.8	5.4	4.6	1.4	2.4	1.8	1.7	0.5
Gm37023	ENSMUSG00000104078.1	predicted gene, 37023 [Source:MGI Symbol;Acc:MGI:5610251]	NA	TEC	2426	3.24	0.0161356	6.26	1.52	10.8	7.1	3.4	5.4	4.6	3.3	2.4	0	0.8	1.1
Irx5	ENSMUSG00000031737.11	Iroquois homeobox 5 [Source:MGI Symbol;Acc:MGI:1859086]	54352	protein_coding	2550	3.24	0.0135611	22.82	4.33	20.1	20.5	11.9	30.8	30.7	3.3	5.6	4.2	5	3.5
Itga2	ENSMUSG00000015533.9	integrin alpha 2 [Source:MGI Symbol;Acc:MGI:96600]	16398	protein_coding	7108	3.23	6.06e-07	123.09	36.29	114.7	97	74.6	120.1	209	32.4	57.9	16.2	34.2	40.7
Klhl35	ENSMUSG00000035298.8	kelch-like 35 [Source:MGI Symbol;Acc:MGI:1919434]	72184	protein_coding	1954	3.23	0.0178456	6.36	1.24	6.2	12	5.1	2.3	6.1	1.4	0.8	1	0.8	2.2
Gm10642	ENSMUSG00000074213.2	predicted gene 10642 [Source:MGI Symbol;Acc:MGI:3704338]	NA	protein_coding	1610	3.22	0.0075763	10.49	2.37	12.4	5	13.6	6.2	15.4	0.5	3.2	4	2.5	1.6
Gm47567	ENSMUSG00000112895.1	predicted gene, 47567 [Source:MGI Symbol;Acc:MGI:6096594]	NA	TEC	3524	3.22	0.0123126	9.2	2.66	13.9	8.5	5.1	10.8	7.7	1.9	6.4	0	3.3	1.6
Mtcp1	ENSMUSG00000031200.16	mature T cell proliferation 1 [Source:MGI Symbol;Acc:MGI:102699]	17763	protein_coding	3071	3.22	0.00348607	21.5	6.27	29.4	24.8	27.1	15.4	10.8	11.3	6.4	0.4	9.2	4.1
Spata48	ENSMUSG00000020191.11	spermatogenesis associated 48 [Source:MGI Symbol;Acc:MGI:1921112]	73862	protein_coding	1430	3.21	0.0266893	3.66	0.86	3.1	5.7	3.4	3.1	3.1	0.5	0.8	0	1.7	1.4
Gm26982	ENSMUSG00000097994.1	predicted gene, 26982 [Source:MGI Symbol;Acc:MGI:5504097]	NA	antisense	1151	3.21	7.96739e-05	20.62	5.87	17	34	22	11.6	18.4	6.6	8	4.6	2.5	7.6
Gm44822	ENSMUSG00000109154.1	predicted gene 44822 [Source:MGI Symbol;Acc:MGI:5753398]	NA	TEC	6389	3.21	0.00367418	11.48	3.26	17	14.2	8.5	6.9	10.8	8	3.2	1	1.7	2.4
Grin2a	ENSMUSG00000059003.12	glutamate receptor, ionotropic, NMDA2A (epsilon 1) [Source:MGI Symbol;Acc:MGI:95820]	14811	protein_coding	14634	3.21	0.00837625	33.56	6.47	17	17.7	17	31.6	84.5	8.4	4.8	6.2	5	7.9
Gm47246	ENSMUSG00000114535.1	predicted gene, 47246 [Source:MGI Symbol;Acc:MGI:6096070]	NA	TEC	2354	3.21	0.0226161	6.39	1.6	6.2	8.5	3.4	9.2	4.6	0.9	3.2	0	1.7	2.2
Gm47798	ENSMUSG00000114253.1	predicted gene, 47798 [Source:MGI Symbol;Acc:MGI:6096974]	NA	sense_intronic	3815	3.2	0.00770733	17.98	4.49	29.4	22	8.5	19.3	10.8	8.9	4.8	1.6	2.5	4.6
Gm26947	ENSMUSG00000098055.1	predicted gene, 26947 [Source:MGI Symbol;Acc:MGI:5504062]	NA	antisense	2929	3.2	0.0038387	9.16	2.25	18.6	5.7	8.5	8.5	4.6	2.8	2.4	1.6	3.3	1.1
Stc1	ENSMUSG00000014813.9	stanniocalcin 1 [Source:MGI Symbol;Acc:MGI:109131]	20855	protein_coding	4197	3.19	0.00102434	287.71	90.69	306.8	205.4	517.2	150.9	258.2	104.6	160.2	28.3	111.9	48.6
Acpp	ENSMUSG00000032561.15	acid phosphatase, prostate [Source:MGI Symbol;Acc:MGI:1928480]	56318	protein_coding	4483	3.19	0.0262378	44.55	6.42	27.9	39.7	22	104	29.2	10.8	8.9	3.4	4.2	4.9
Gm43290	ENSMUSG00000104641.1	predicted gene 43290 [Source:MGI Symbol;Acc:MGI:5663427]	NA	TEC	1557	3.18	0.0261924	5.78	1.03	12.4	5	8.5	3.1	0	1.9	0.8	0	0.8	1.6
Bmp5	ENSMUSG00000032179.7	bone morphogenetic protein 5 [Source:MGI Symbol;Acc:MGI:88181]	12160	protein_coding	3822	3.18	0.00268737	106.19	24.05	133.3	43.2	140.8	57	156.8	24.9	41	6.4	17.5	30.4
Gm43958	ENSMUSG00000108169.1	predicted gene, 43958 [Source:MGI Symbol;Acc:MGI:5690350]	NA	TEC	3544	3.18	0.0290795	4.34	0.87	1.5	5.7	6.8	3.1	4.6	1.4	2.4	0	0	0.5
Gm37578	ENSMUSG00000102391.1	predicted gene, 37578 [Source:MGI Symbol;Acc:MGI:5610806]	NA	TEC	1177	3.17	0.0314374	3.56	0.78	3.1	2.8	3.4	2.3	6.1	2.8	0	0	0.8	0.3
Col10a1	ENSMUSG00000039462.4	collagen, type X, alpha 1 [Source:MGI Symbol;Acc:MGI:88445]	12813	protein_coding	3130	3.17	0.00112708	91.3	23.27	46.5	60.2	96.7	153.2	99.9	10.8	37	23.6	25.9	19
Ddit4	ENSMUSG00000020108.4	DNA-damage-inducible transcript 4 [Source:MGI Symbol;Acc:MGI:1921997]	74747	protein_coding	1755	3.17	0.00337355	882.99	230.06	1397.7	1090	1380.5	214.8	332	127.1	528	160.1	153.7	181.5
Cep295nl	ENSMUSG00000076433.4	CEP295 N-terminal like [Source:MGI Symbol;Acc:MGI:1929713]	58251	protein_coding	1944	3.16	0.000642944	19.77	6.06	35.6	19.8	11.9	13.1	18.4	11.7	10.5	2.6	3.3	2.2
Gm15937	ENSMUSG00000084024.1	predicted gene 15937 [Source:MGI Symbol;Acc:MGI:3802031]	NA	processed_pseudogene	1235	3.15	0.0363524	3.99	0.8	6.2	5	3.4	2.3	3.1	1.4	1.6	1	0	0
Gm2115	ENSMUSG00000097789.2	predicted gene 2115 [Source:MGI Symbol;Acc:MGI:3780284]	NA	protein_coding	7055	3.15	0.000641361	44.43	11	38.7	15.6	27.1	42.4	98.4	11.3	8	13.8	5.8	16
Gm13391	ENSMUSG00000086109.2	predicted gene 13391 [Source:MGI Symbol;Acc:MGI:3651526]	NA	lincRNA	816	3.15	0.0195641	7.71	1.52	10.8	5.7	13.6	2.3	6.1	0.5	1.6	0	3.3	2.2
Lao1	ENSMUSG00000024903.10	L-amino acid oxidase 1 [Source:MGI Symbol;Acc:MGI:2140628]	100470	protein_coding	2349	3.15	0.0305433	3.62	0.54	9.3	1.4	5.1	2.3	0	1.9	0.8	0	0	0
Gm47087	ENSMUSG00000111212.1	predicted gene, 47087 [Source:MGI Symbol;Acc:MGI:6095814]	NA	TEC	4233	3.15	0.00708554	26.28	7.56	24.8	34.7	20.4	22.3	29.2	16.9	11.3	0	5.8	3.8
Gm38014	ENSMUSG00000104406.1	predicted gene, 38014 [Source:MGI Symbol;Acc:MGI:5611242]	NA	TEC	2612	3.14	0.0176982	8.06	1.81	7.7	13.5	15.3	3.9	0	2.8	3.2	0.8	0.8	1.4
St8sia6	ENSMUSG00000003418.11	ST8 alpha-N-acetyl-neuraminide alpha-2,8-sialyltransferase 6 [Source:MGI Symbol;Acc:MGI:2386797]	241230	protein_coding	7618	3.14	0.000697866	110.66	30.03	79	108.4	113.6	109.3	142.9	37.1	24.9	25.8	28.4	33.9
Arg2	ENSMUSG00000021125.6	arginase type II [Source:MGI Symbol;Acc:MGI:1330806]	11847	protein_coding	1428	3.14	0.0184836	27.54	5.32	27.9	60.2	28.8	6.9	13.8	4.7	9.7	3.2	4.2	4.9
Gm42572	ENSMUSG00000107171.1	predicted gene 42572 [Source:MGI Symbol;Acc:MGI:5662709]	NA	TEC	3378	3.14	0.0086099	6.5	1.85	6.2	10.6	3.4	7.7	4.6	1.9	2.4	0	3.3	1.6
A530083M17Rik	ENSMUSG00000106024.1	RIKEN cDNA A530083M17 gene [Source:MGI Symbol;Acc:MGI:2444172]	NA	TEC	3376	3.13	0.0493894	2.61	0.51	3.1	4.2	3.4	0.8	1.5	0.9	1.6	0	0	0
D230049E03Rik	ENSMUSG00000113196.1	RIKEN cDNA D230049E03 gene [Source:MGI Symbol;Acc:MGI:2443283]	NA	TEC	4251	3.13	0.00913532	10.4	3.17	7.7	13.5	8.5	10	12.3	5.6	4.8	0.4	3.3	1.6
AC130815.1	ENSMUSG00000116617.1	novel transcript	NA	lincRNA	3519	3.13	0.0117195	10.96	2.71	12.4	9.9	18.7	6.2	7.7	3.8	4.8	0	3.3	1.6
Drd1	ENSMUSG00000021478.6	dopamine receptor D1 [Source:MGI Symbol;Acc:MGI:99578]	13488	protein_coding	3576	3.13	0.0102403	11.42	3.04	12.4	6.4	15.3	4.6	18.4	2.8	7.2	1.8	2.5	0.8
Elovl4	ENSMUSG00000032262.13	elongation of very long chain fatty acids (FEN1/Elo2, SUR4/Elo3, yeast)-like 4 [Source:MGI Symbol;Acc:MGI:1933331]	83603	protein_coding	3001	3.13	0.020654	55.54	3.01	10.8	21.2	8.5	224.8	12.3	2.8	4.8	2.2	2.5	2.7
Gm19337	ENSMUSG00000112411.1	predicted gene, 19337 [Source:MGI Symbol;Acc:MGI:5011522]	NA	TEC	1584	3.12	0.012724	10.43	2.67	15.5	21.2	8.5	3.9	3.1	2.8	6.4	0.8	2.5	0.8
Kcnmb4	ENSMUSG00000054934.10	potassium large conductance calcium-activated channel, subfamily M, beta member 4 [Source:MGI Symbol;Acc:MGI:1913272]	58802	protein_coding	1626	3.12	0.0106465	10.05	2.58	4.6	8.5	10.2	6.9	20	2.3	0.8	0.4	5	4.3
Igfbp3	ENSMUSG00000020427.11	insulin-like growth factor binding protein 3 [Source:MGI Symbol;Acc:MGI:96438]	16009	protein_coding	2421	3.12	0.000193819	3798.92	1268.78	3210.7	3494.5	6374.9	1488.4	4426.1	671.2	2667.2	733.1	1593.3	679.1
Gm37465	ENSMUSG00000102423.1	predicted gene, 37465 [Source:MGI Symbol;Acc:MGI:5610693]	NA	TEC	3290	3.12	0.00545787	10.91	2.83	20.1	6.4	11.9	10	6.1	6.1	1.6	3.4	2.5	0.5
Phxr4	ENSMUSG00000031802.9	per-hexamer repeat gene 4 [Source:MGI Symbol;Acc:MGI:104522]	18689	TEC	1391	3.11	0.0122653	8.17	2.1	4.6	12	11.9	6.2	6.1	5.6	0.8	1	2.5	0.5
Glp1r	ENSMUSG00000024027.7	glucagon-like peptide 1 receptor [Source:MGI Symbol;Acc:MGI:99571]	14652	protein_coding	1480	3.11	0.00491936	14.67	3.62	15.5	11.3	28.8	5.4	12.3	2.8	4.8	5.8	0.8	3.8
Cplx2	ENSMUSG00000025867.8	complexin 2 [Source:MGI Symbol;Acc:MGI:104726]	12890	protein_coding	4928	3.11	7.8249e-06	106.67	32.77	116.2	85.7	98.4	107	126	34.2	37.8	19	45.1	27.7
Il2rg	ENSMUSG00000031304.18	interleukin 2 receptor, gamma chain [Source:MGI Symbol;Acc:MGI:96551]	16186	protein_coding	1670	3.11	0.00611909	10.25	2.77	12.4	7.8	3.4	7.7	20	3.8	4	0.6	1.7	3.8
Gm19046	ENSMUSG00000113511.1	predicted gene, 19046 [Source:MGI Symbol;Acc:MGI:5011231]	NA	processed_pseudogene	1298	3.11	0.0312286	3.96	0.91	6.2	5	1.7	5.4	1.5	2.3	0.8	0	0.8	0.5
Gm12987	ENSMUSG00000082711.1	predicted gene 12987 [Source:MGI Symbol;Acc:MGI:3649751]	NA	processed_pseudogene	489	3.1	0.0330512	3.9	0.68	6.2	2.8	5.1	0.8	4.6	0.9	0.8	0	1.7	0
Sdk2	ENSMUSG00000041592.16	sidekick cell adhesion molecule 2 [Source:MGI Symbol;Acc:MGI:2443847]	237979	protein_coding	11287	3.1	4.36038e-05	120.83	33.69	94.5	129.6	67.8	109.3	202.9	31	36.2	31.3	32.6	37.4
Nt5e	ENSMUSG00000032420.8	5' nucleotidase, ecto [Source:MGI Symbol;Acc:MGI:99782]	23959	protein_coding	3995	3.1	0.00547239	276.64	59.57	156.5	621.1	154.3	88.6	362.7	40.3	82.1	66.9	20.9	87.6
2810403D21Rik	ENSMUSG00000086629.8	RIKEN cDNA 2810403D21 gene [Source:MGI Symbol;Acc:MGI:1917214]	NA	processed_transcript	3347	3.09	0.00179679	15.62	4.85	21.7	13.5	15.3	15.4	12.3	7	8.9	1.8	2.5	4.1
C530043K16Rik	ENSMUSG00000106706.1	RIKEN cDNA C530043K16 gene [Source:MGI Symbol;Acc:MGI:2444587]	NA	TEC	3109	3.09	0.0066108	15.56	4.34	23.2	9.9	17	15.4	12.3	7.5	5.6	2.2	5	1.4
Foxc1	ENSMUSG00000050295.4	forkhead box C1 [Source:MGI Symbol;Acc:MGI:1347466]	17300	protein_coding	5844	3.08	3.069e-07	156.26	44.52	100.7	225.2	223.9	96.3	135.2	39.4	36.2	58.9	38.4	49.6
Gm26971	ENSMUSG00000097983.1	predicted gene, 26971 [Source:MGI Symbol;Acc:MGI:5504086]	NA	sense_intronic	1072	3.08	0.0413934	4.83	1.11	9.3	7.8	1.7	3.9	1.5	2.3	3.2	0	0	0
Ugt1a5	ENSMUSG00000089943.1	UDP glucuronosyltransferase 1 family, polypeptide A5 [Source:MGI Symbol;Acc:MGI:3032634]	394433	protein_coding	2203	3.07	0.0191007	6.64	1.43	13.9	10.6	1.7	2.3	4.6	0.9	2.4	1.6	1.7	0.5
Col25a1	ENSMUSG00000058897.17	collagen, type XXV, alpha 1 [Source:MGI Symbol;Acc:MGI:1924268]	77018	protein_coding	6701	3.07	0.00190988	46.53	12.4	43.4	17	57.7	47	67.6	7.5	23.3	11.4	8.4	11.4
Col9a3	ENSMUSG00000027570.15	collagen, type IX, alpha 3 [Source:MGI Symbol;Acc:MGI:894686]	12841	protein_coding	3046	3.07	0.0141763	10.25	2.58	7.7	22	8.5	5.4	7.7	4.7	3.2	0.6	2.5	1.9
Gm28229	ENSMUSG00000101335.1	predicted gene 28229 [Source:MGI Symbol;Acc:MGI:5578935]	NA	sense_intronic	2153	3.06	0.000973484	13.61	3.94	10.8	18.4	11.9	11.6	15.4	4.7	4.8	2.2	4.2	3.8
CT010496.1	ENSMUSG00000117003.1	novel transcript	NA	bidirectional_promoter_lncRNA	2746	3.06	0.0455285	3.41	0.44	4.6	0.7	1.7	3.9	6.1	1.4	0	0	0	0.8
Gm17552	ENSMUSG00000097233.1	predicted gene, 17552 [Source:MGI Symbol;Acc:MGI:4937186]	NA	lincRNA	3877	3.06	0.0244575	6.72	1.52	10.8	9.2	5.1	3.9	4.6	3.3	2.4	0	0.8	1.1
Tm4sf19	ENSMUSG00000079625.2	transmembrane 4 L six family member 19 [Source:MGI Symbol;Acc:MGI:3645933]	277203	protein_coding	1257	3.04	0.00732899	33.79	7.84	27.9	22	32.2	23.9	63	6.6	11.3	9	5	7.3
Gm37906	ENSMUSG00000104315.1	predicted gene, 37906 [Source:MGI Symbol;Acc:MGI:5611134]	NA	TEC	3035	3.04	0.00672037	16.63	4.02	13.9	24.1	30.5	6.9	7.7	6.1	4	2	5	3
Gm48139	ENSMUSG00000114193.1	predicted gene, 48139 [Source:MGI Symbol;Acc:MGI:6097504]	NA	TEC	3915	3.03	0.00282108	20.37	5.7	23.2	26.2	33.9	13.9	4.6	5.2	8	4.8	7.5	3
BC037032	ENSMUSG00000087221.3	cDNA Sequence BC037032 [Source:MGI Symbol;Acc:MGI:3040924]	NA	processed_transcript	4379	3.03	0.0141118	10.05	2.55	13.9	5.7	15.3	7.7	7.7	3.3	2.4	0.2	3.3	3.5
Gm43430	ENSMUSG00000106149.1	predicted gene 43430 [Source:MGI Symbol;Acc:MGI:5663567]	NA	TEC	3897	3.03	0.00348392	18.81	5.45	27.9	30.5	11.9	10	13.8	11.3	7.2	0.8	3.3	4.6
Gm37115	ENSMUSG00000103572.1	predicted gene, 37115 [Source:MGI Symbol;Acc:MGI:5610343]	NA	TEC	2849	3.03	0.00362316	10.44	2.88	10.8	7.8	13.6	12.3	7.7	3.8	3.2	2.2	3.3	1.9
Thsd4	ENSMUSG00000032289.15	thrombospondin, type I, domain containing 4 [Source:MGI Symbol;Acc:MGI:2672033]	207596	protein_coding	8796	3.02	9.00764e-05	74.48	23.54	68.2	64.5	72.9	48.5	118.3	28.6	38.6	12.2	20.9	17.4
Gm47586	ENSMUSG00000113326.1	predicted gene, 47586 [Source:MGI Symbol;Acc:MGI:6096627]	NA	TEC	2028	3.02	0.00234777	22.71	6.88	37.2	24.8	25.4	13.9	12.3	13.6	8.9	2	6.7	3.3
Gm43051	ENSMUSG00000107364.1	predicted gene 43051 [Source:MGI Symbol;Acc:MGI:5663188]	NA	TEC	2678	3.02	0.00994486	13.19	3.56	13.9	22	17	8.5	4.6	4.7	5.6	0	5	2.4
Il20ra	ENSMUSG00000020007.4	interleukin 20 receptor, alpha [Source:MGI Symbol;Acc:MGI:3605069]	237313	protein_coding	2105	3.02	0.0308844	7.42	1.33	3.1	17.7	1.7	8.5	6.1	0.5	4	0.8	0.8	0.5
Rnf125	ENSMUSG00000033107.5	ring finger protein 125 [Source:MGI Symbol;Acc:MGI:1914914]	67664	protein_coding	1334	3.01	0.00385537	115.33	28.13	89.9	198.3	232.3	23.9	32.3	35.6	49.9	14.6	22.5	17.9
Gramd1c	ENSMUSG00000036292.14	GRAM domain containing 1C [Source:MGI Symbol;Acc:MGI:2443024]	207798	protein_coding	3501	3.01	0.00583686	18.08	5.83	24.8	17.7	18.7	18.5	10.8	7.5	6.4	0.8	10.9	3.5
Gm44416	ENSMUSG00000107436.1	predicted gene, 44416 [Source:MGI Symbol;Acc:MGI:5690808]	NA	TEC	2066	3	0.0320232	5.88	1.24	6.2	7.8	0	9.2	6.1	3.8	1.6	0	0	0.8
Gm26514	ENSMUSG00000097151.1	predicted gene, 26514 [Source:MGI Symbol;Acc:MGI:5477008]	NA	lincRNA	4231	3	0.011882	14.08	3.51	15.5	25.5	10.2	11.6	7.7	5.6	4	2.4	3.3	2.2
Gm37864	ENSMUSG00000102401.1	predicted gene, 37864 [Source:MGI Symbol;Acc:MGI:5611092]	NA	sense_intronic	3075	2.99	0.00309163	11.62	3.38	15.5	14.9	17	6.2	4.6	6.6	3.2	1.6	4.2	1.4
S100a9	ENSMUSG00000056071.12	S100 calcium binding protein A9 (calgranulin B) [Source:MGI Symbol;Acc:MGI:1338947]	20202	protein_coding	519	2.99	0.0173434	574.97	76.91	308.4	2245.9	247.6	28.5	44.6	27.2	33.8	35.5	212.9	75.2
Grem1	ENSMUSG00000074934.3	gremlin 1, DAN family BMP antagonist [Source:MGI Symbol;Acc:MGI:1344337]	23892	protein_coding	4148	2.98	0.00800398	66.91	13.13	38.7	32.6	11.9	47	204.4	7.5	16.9	18	5	18.2
Jaml	ENSMUSG00000048534.7	junction adhesion molecule like [Source:MGI Symbol;Acc:MGI:2685484]	270152	protein_coding	2461	2.98	0.00187096	174.32	41.09	234	237.3	301.9	63.1	35.3	25.8	57.1	42.9	47.6	32
Gm42793	ENSMUSG00000105954.1	predicted gene 42793 [Source:MGI Symbol;Acc:MGI:5662930]	NA	TEC	1252	2.98	0.0229833	13.04	2	12.4	12	8.5	1.5	30.7	0.5	4	4.4	0.8	0.3
Lncpint	ENSMUSG00000044471.12	long non-protein coding RNA, Trp53 induced transcript [Source:MGI Symbol;Acc:MGI:2673128]	NA	lincRNA	1676	2.98	0.000681372	156.94	43.53	269.6	182	223.9	46.2	63	65.7	53.1	47.7	29.2	22
Rnf207	ENSMUSG00000058498.12	ring finger protein 207 [Source:MGI Symbol;Acc:MGI:2684989]	433809	protein_coding	3579	2.97	0.0232289	6.59	1.54	15.5	1.4	6.8	6.2	3.1	0.5	4.8	1	0.8	0.5
Gm37521	ENSMUSG00000103252.1	predicted gene, 37521 [Source:MGI Symbol;Acc:MGI:5610749]	NA	TEC	2045	2.97	0.0262059	5.95	1.49	12.4	9.2	5.1	1.5	1.5	2.8	2.4	0	1.7	0.5
Il1r2	ENSMUSG00000026073.13	interleukin 1 receptor, type II [Source:MGI Symbol;Acc:MGI:96546]	16178	protein_coding	1419	2.96	0.0236698	55.23	6.88	31	147.3	67.8	13.1	16.9	5.2	9.7	2.8	8.4	8.4
Wif1	ENSMUSG00000020218.11	Wnt inhibitory factor 1 [Source:MGI Symbol;Acc:MGI:1344332]	24117	protein_coding	2294	2.96	0.00511734	41.78	10.24	41.8	84.3	30.5	12.3	40	6.1	8.9	18.4	6.7	11.1
Ptp4a1	ENSMUSG00000026064.16	protein tyrosine phosphatase 4a1 [Source:MGI Symbol;Acc:MGI:1277096]	19243	protein_coding	4236	2.95	0.0217714	10.2	2.33	10.8	11.3	20.4	2.3	6.1	1.4	5.6	0.2	2.5	1.9
Lpar2	ENSMUSG00000031861.15	lysophosphatidic acid receptor 2 [Source:MGI Symbol;Acc:MGI:1858422]	53978	protein_coding	5800	2.95	0.00258015	23.02	5.73	29.4	29	13.6	15.4	27.7	6.1	4.8	9.2	4.2	4.3
Gm40309	ENSMUSG00000107362.1	predicted gene, 40309 [Source:MGI Symbol;Acc:MGI:5623194]	NA	TEC	1752	2.95	0.00126165	18.24	5.22	29.4	29.7	13.6	9.2	9.2	11.3	4.8	2.6	4.2	3.3
Acer2	ENSMUSG00000038007.14	alkaline ceramidase 2 [Source:MGI Symbol;Acc:MGI:1920932]	230379	protein_coding	4216	2.95	0.00212729	120.54	34.37	79	116.2	279.8	60.1	67.6	45	49.1	27	29.2	21.4
Zfp618	ENSMUSG00000028358.15	zinc finger protein 618 [Source:MGI Symbol;Acc:MGI:1919950]	72701	protein_coding	8826	2.95	4.07627e-05	84.27	27.3	68.2	84.3	79.7	70.8	118.3	34.2	41.9	11.2	24.2	25
Mfsd2b	ENSMUSG00000037336.14	major facilitator superfamily domain containing 2B [Source:MGI Symbol;Acc:MGI:3583946]	432628	protein_coding	3486	2.95	0.0112191	26.55	4.5	17	87.8	18.7	4.6	4.6	5.2	1.6	1.4	9.2	5.2
Inhbb	ENSMUSG00000037035.5	inhibin beta-B [Source:MGI Symbol;Acc:MGI:96571]	16324	protein_coding	4255	2.94	0.00257638	542.74	180.03	340.9	577.9	788.6	207.1	799.2	133.2	374.2	133	171.2	88.4
Doc2b	ENSMUSG00000020848.7	double C2, beta [Source:MGI Symbol;Acc:MGI:1100497]	13447	protein_coding	4361	2.94	0.0010243	51.27	13.15	114.7	53.1	50.9	16.2	21.5	17.4	13.7	13.6	8.4	12.8
Gm37745	ENSMUSG00000103146.1	predicted gene, 37745 [Source:MGI Symbol;Acc:MGI:5610973]	NA	TEC	8163	2.94	0.00418934	12.28	3.46	20.1	14.2	10.2	4.6	12.3	2.8	4.8	2.2	5	2.4
1700056N10Rik	ENSMUSG00000084792.1	RIKEN cDNA 1700056N10 gene [Source:MGI Symbol;Acc:MGI:1920642]	NA	lincRNA	1043	2.93	0.0281654	6.28	1.54	10.8	9.9	6.8	3.9	0	2.8	2.4	0	0.8	1.6
Spock2	ENSMUSG00000058297.16	sparc/osteonectin, cwcv and kazal-like domains proteoglycan 2 [Source:MGI Symbol;Acc:MGI:1891351]	94214	protein_coding	5238	2.93	0.0011546	119.25	34.78	161.2	91.4	173	70.8	99.9	32.4	38.6	49.7	22.5	30.7
Gm37783	ENSMUSG00000102523.1	predicted gene, 37783 [Source:MGI Symbol;Acc:MGI:5611011]	NA	TEC	1856	2.93	0.0131775	9.01	2.21	13.9	7.1	10.2	6.2	7.7	2.3	3.2	3	0.8	1.6
Gm13840	ENSMUSG00000086849.1	predicted gene 13840 [Source:MGI Symbol;Acc:MGI:3649479]	NA	sense_intronic	256	2.93	0.0394746	3.88	0.85	7.7	4.2	5.1	2.3	0	2.3	0.8	0	0.8	0.3
Gm45804	ENSMUSG00000110442.1	predicted gene 45804 [Source:MGI Symbol;Acc:MGI:5804919]	NA	TEC	3435	2.93	0.025121	7.43	1.72	7.7	3.5	13.6	7.7	4.6	2.3	3.2	0	1.7	1.4
Gm44673	ENSMUSG00000108388.1	predicted gene 44673 [Source:MGI Symbol;Acc:MGI:5753249]	NA	TEC	996	2.93	0.0316625	4.45	1.07	7.7	5	3.4	3.1	3.1	2.3	1.6	0	0.8	0.5
Bdh1	ENSMUSG00000046598.15	3-hydroxybutyrate dehydrogenase, type 1 [Source:MGI Symbol;Acc:MGI:1919161]	71911	protein_coding	3162	2.92	0.00183071	64.97	18.3	85.2	64.5	47.5	61.6	66.1	13.1	11.3	29.7	10	27.4
Gm44292	ENSMUSG00000108291.1	predicted gene, 44292 [Source:MGI Symbol;Acc:MGI:5690684]	NA	TEC	2364	2.92	0.0223244	10.15	2.24	12.4	26.2	6.8	0.8	4.6	1.9	1.6	0	5	2.7
E130102H24Rik	ENSMUSG00000086782.2	RIKEN cDNA E130102H24 gene [Source:MGI Symbol;Acc:MGI:1925116]	NA	lincRNA	741	2.92	0.0103203	10.59	2.66	10.8	13.5	18.7	6.9	3.1	4.7	2.4	4	0.8	1.4
Cfap69	ENSMUSG00000040473.15	cilia and flagella associated protein 69 [Source:MGI Symbol;Acc:MGI:2443778]	207686	protein_coding	4956	2.92	0.010856	18.55	4.54	24.8	18.4	20.4	6.2	23.1	6.1	4.8	3.8	4.2	3.8
Acp5	ENSMUSG00000001348.15	acid phosphatase 5, tartrate resistant [Source:MGI Symbol;Acc:MGI:87883]	11433	protein_coding	1447	2.92	0.00231367	2674.5	732.75	2115.1	2844.3	1512.7	2153	4747.4	366.8	365.4	1269.3	513.6	1148.7
Gm45033	ENSMUSG00000108500.1	predicted gene 45033 [Source:MGI Symbol;Acc:MGI:5753609]	NA	TEC	3167	2.92	0.00750331	8.15	2.4	12.4	12	10.2	3.1	3.1	3.8	4	2	1.7	0.5
Eva1c	ENSMUSG00000039903.17	eva-1 homolog C (C. elegans) [Source:MGI Symbol;Acc:MGI:1918217]	70967	protein_coding	2142	2.92	0.011819	12.18	3.5	17	19.8	10.2	7.7	6.1	2.8	7.2	0	4.2	3.3
5730480H06Rik	ENSMUSG00000029089.8	RIKEN cDNA 5730480H06 gene [Source:MGI Symbol;Acc:MGI:1917842]	66768	protein_coding	5405	2.91	3.88824e-05	56.03	18.57	86.8	52.4	35.6	45.4	59.9	23	21.7	7	27.6	13.6
Gm43011	ENSMUSG00000106475.1	predicted gene 43011 [Source:MGI Symbol;Acc:MGI:5663148]	NA	TEC	4433	2.91	0.00150388	19.72	6.39	13.9	23.4	22	16.2	23.1	10.3	8.9	2	7.5	3.3
4732416N19Rik	ENSMUSG00000107402.1	RIKEN cDNA 4732416N19 gene [Source:MGI Symbol;Acc:MGI:2444634]	NA	TEC	3479	2.9	0.0133789	9.42	2.29	20.1	12	3.4	5.4	6.1	2.8	2.4	1	1.7	3.5
Cdkn2a	ENSMUSG00000044303.6	cyclin dependent kinase inhibitor 2A [Source:MGI Symbol;Acc:MGI:104738]	12578	protein_coding	895	2.9	0.00135376	22.83	6.25	12.4	8.5	27.1	20	46.1	7.5	5.6	8.2	5	4.9
Gm37420	ENSMUSG00000103869.1	predicted gene, 37420 [Source:MGI Symbol;Acc:MGI:5610648]	NA	TEC	2912	2.9	0.000275607	23.15	6.73	27.9	43.2	17	13.9	13.8	8.9	8	8.2	3.3	5.2
Dab1	ENSMUSG00000028519.16	disabled 1 [Source:MGI Symbol;Acc:MGI:108554]	13131	protein_coding	5278	2.9	0.0404477	5.35	1.09	7.7	2.8	0	13.1	3.1	1.9	1.6	0	1.7	0.3
Gm45797	ENSMUSG00000110504.1	predicted gene 45797 [Source:MGI Symbol;Acc:MGI:5804912]	NA	TEC	1921	2.9	0.0336813	4.57	1.06	7.7	7.1	3.4	3.1	1.5	2.8	0	0	1.7	0.8
Slc12a5	ENSMUSG00000017740.17	solute carrier family 12, member 5 [Source:MGI Symbol;Acc:MGI:1862037]	57138	protein_coding	6028	2.9	0.008635	24.13	7.15	32.5	17	11.9	30	29.2	15.5	12.1	2.2	0.8	5.2
Gm37960	ENSMUSG00000104391.1	predicted gene, 37960 [Source:MGI Symbol;Acc:MGI:5611188]	NA	TEC	1897	2.9	0.0334393	3.55	0.81	4.6	3.5	3.4	4.6	1.5	1.9	0.8	0	0.8	0.5
Gm17068	ENSMUSG00000078528.2	predicted gene 17068 [Source:MGI Symbol;Acc:MGI:4937895]	NA	processed_pseudogene	980	2.89	0.0256088	6.69	1.4	7.7	3.5	15.3	2.3	4.6	0.9	1.6	1.4	2.5	0.5
Gm44916	ENSMUSG00000108984.1	predicted gene 44916 [Source:MGI Symbol;Acc:MGI:5753492]	NA	TEC	2194	2.89	0.0333572	5.43	1.21	10.8	5.7	6.8	3.9	0	0.9	4	0	0.8	0.3
Dgki	ENSMUSG00000038665.15	diacylglycerol kinase, iota [Source:MGI Symbol;Acc:MGI:2443430]	320127	protein_coding	4596	2.89	0.00187096	41.6	11.1	41.8	46.7	27.1	26.2	66.1	12.7	13.7	13	5.8	10.3
Usp54	ENSMUSG00000034235.17	ubiquitin specific peptidase 54 [Source:MGI Symbol;Acc:MGI:1926037]	78787	protein_coding	6580	2.89	0.000275607	199.79	58.4	223.1	262.1	273	111.7	129.1	60	62	48.5	61.8	59.7
Gm15265	ENSMUSG00000086288.1	predicted gene 15265 [Source:MGI Symbol;Acc:MGI:3705193]	NA	antisense	814	2.88	0.029492	6.09	1.19	10.8	8.5	3.4	4.6	3.1	1.4	0.8	1	1.7	1.1
Gdap10	ENSMUSG00000096954.1	ganglioside-induced differentiation-associated-protein 10 [Source:MGI Symbol;Acc:MGI:1338008]	NA	lincRNA	5003	2.87	0.00676286	34.93	11.94	40.3	34.7	45.8	27.7	26.1	15	21.7	1.4	15	6.5
Gm45153	ENSMUSG00000108693.1	predicted gene 45153 [Source:MGI Symbol;Acc:MGI:5753729]	NA	TEC	1901	2.86	0.0227089	8.35	1.95	15.5	11.3	3.4	6.9	4.6	4.2	0.8	3.6	0.8	0.3
AI480526	ENSMUSG00000090086.7	expressed sequence AI480526 [Source:MGI Symbol;Acc:MGI:2140910]	NA	lincRNA	1697	2.86	0.0002673	58.47	17.56	74.4	109.1	54.3	27	27.7	20.2	20.9	22.4	15.9	8.4
Tfr2	ENSMUSG00000029716.13	transferrin receptor 2 [Source:MGI Symbol;Acc:MGI:1354956]	50765	protein_coding	3072	2.86	0.00046093	33.92	10.21	24.8	60.9	25.4	16.9	41.5	8	9.7	5.2	10.9	17.4
Gm49308	ENSMUSG00000115210.1	predicted gene, 49308 [Source:MGI Symbol;Acc:MGI:6118810]	NA	TEC	3612	2.86	0.0160044	10.75	3.13	10.8	17	13.6	9.2	3.1	4.2	5.6	0	3.3	2.4
Gm37204	ENSMUSG00000103657.1	predicted gene, 37204 [Source:MGI Symbol;Acc:MGI:5610432]	NA	TEC	3961	2.86	0.0104773	15.87	5.26	18.6	18.4	17	13.1	12.3	7.5	8.9	0	7.5	2.4
Gm47657	ENSMUSG00000113557.1	predicted gene, 47657 [Source:MGI Symbol;Acc:MGI:6096742]	NA	TEC	1804	2.86	0.0227089	5.86	1.61	9.3	5.7	5.1	4.6	4.6	2.3	2.4	0	0.8	2.4
Gm37334	ENSMUSG00000104525.1	predicted gene, 37334 [Source:MGI Symbol;Acc:MGI:5610562]	NA	TEC	2938	2.86	0.0049989	11.98	3.26	13.9	20.5	8.5	9.2	7.7	5.6	3.2	4.4	1.7	1.4
AC154232.2	ENSMUSG00000116908.1	TEC	NA	TEC	5095	2.85	0.000831325	37.2	11.46	46.5	46	45.8	24.6	23.1	11.3	14.5	10.8	15.9	4.9
Slc9a4	ENSMUSG00000026065.8	solute carrier family 9 (sodium/hydrogen exchanger), member 4 [Source:MGI Symbol;Acc:MGI:105074]	110895	protein_coding	3962	2.85	0.0287587	7.84	1.72	21.7	4.2	1.7	5.4	6.1	2.3	2.4	0	1.7	2.2
Dcst1	ENSMUSG00000042672.15	DC-STAMP domain containing 1 [Source:MGI Symbol;Acc:MGI:1925022]	77772	protein_coding	2342	2.85	0.025002	7.38	1.69	10.8	5	11.9	1.5	7.7	1.4	1.6	2.4	2.5	0.5
Spp1	ENSMUSG00000029304.14	secreted phosphoprotein 1 [Source:MGI Symbol;Acc:MGI:98389]	20750	protein_coding	1507	2.85	0.0212778	5135.36	1097.11	2995.3	5248.8	3113.7	1561.6	12757.5	241.6	2047.5	1093	732.3	1371.2
Tbx1	ENSMUSG00000009097.10	T-box 1 [Source:MGI Symbol;Acc:MGI:98493]	21380	protein_coding	2511	2.84	0.0210727	61.27	9.36	201.4	7.1	50.9	39.3	7.7	8.4	8.9	21	2.5	6
Trp53inp1	ENSMUSG00000028211.11	transformation related protein 53 inducible nuclear protein 1 [Source:MGI Symbol;Acc:MGI:1926609]	60599	protein_coding	5432	2.84	0.00025146	292.03	86.7	354.8	466.7	323.9	182.5	132.2	112.6	108.7	61.1	87.7	63.5
Slc35b3	ENSMUSG00000021432.15	solute carrier family 35, member B3 [Source:MGI Symbol;Acc:MGI:1913978]	108652	protein_coding	2486	2.83	2.68984e-05	63.91	21.69	74.4	89.9	64.4	47.7	43	30.5	24.9	12.2	25.1	15.7
Gm45477	ENSMUSG00000108394.1	predicted gene 45477 [Source:MGI Symbol;Acc:MGI:5791313]	NA	TEC	5498	2.83	0.000396173	22.31	7.34	31	28.3	23.7	16.2	12.3	13.1	8.9	5.6	6.7	2.4
Gm37303	ENSMUSG00000103133.1	predicted gene, 37303 [Source:MGI Symbol;Acc:MGI:5610531]	NA	TEC	1559	2.82	0.0279134	7.79	1.92	9.3	7.8	11.9	3.9	6.1	1.4	2.4	0	3.3	2.4
Itgb3	ENSMUSG00000020689.4	integrin beta 3 [Source:MGI Symbol;Acc:MGI:96612]	16416	protein_coding	5784	2.82	0.000269429	588.99	174.26	522.2	747.2	432.5	273.4	969.8	145.9	161.8	244.2	132.8	186.7
Gm45041	ENSMUSG00000109317.1	predicted gene 45041 [Source:MGI Symbol;Acc:MGI:5753617]	NA	TEC	3108	2.82	0.037085	3.61	0.81	3.1	3.5	6.8	4.6	0	1.9	0.8	0	0.8	0.5
Gm43362	ENSMUSG00000105201.1	predicted gene 43362 [Source:MGI Symbol;Acc:MGI:5663499]	NA	TEC	2470	2.82	0.0206076	15.46	3.48	17	21.2	30.5	3.9	4.6	6.6	5.6	0	2.5	2.7
Gm48653	ENSMUSG00000113425.1	predicted gene, 48653 [Source:MGI Symbol;Acc:MGI:6098263]	NA	lincRNA	2263	2.82	0.00795207	11.96	3.18	17	5.7	10.2	5.4	21.5	3.3	4.8	2.8	3.3	1.6
Mapk4	ENSMUSG00000024558.12	mitogen-activated protein kinase 4 [Source:MGI Symbol;Acc:MGI:2444559]	225724	protein_coding	4828	2.81	0.00879525	23.09	6.5	24.8	22	35.6	13.1	20	6.6	12.9	2.4	3.3	7.3
F830112A20Rik	ENSMUSG00000103159.1	RIKEN cDNA F830112A20 gene [Source:MGI Symbol;Acc:MGI:3641781]	NA	TEC	3552	2.81	0.0211717	13.2	3.63	20.1	23.4	10.2	7.7	4.6	5.6	5.6	0	5	1.9
Gm45257	ENSMUSG00000110084.1	predicted gene 45257 [Source:MGI Symbol;Acc:MGI:5791093]	NA	TEC	3998	2.81	0.0291131	6.32	1.65	9.3	5.7	5.1	5.4	6.1	3.8	4	0.2	0	0.3
[truncated: 2,934 more rows]
